# Supplementary material for: Simulated Microgravity Recapitulates Aspects of Biological Aging in Humans
Source: bioRxiv. 2026 Mar 5:2026.03.03.709404. Preprint. [Version 1] doi: 10.64898/2026.03.03.709404 (PMC13001487; doi:10.64898/2026.03.03.709404)
Supplement: Supplement 2 [file media-2.zip]

Archive with 31 entries (30 files):
- Manuscript_supplementary_tables/
- Manuscript_supplementary_tables/ST12_metabolic_health_gene_delta_correlations.csv
- __MACOSX/Manuscript_supplementary_tables/._ST12_metabolic_health_gene_delta_correlations.csv
- Manuscript_supplementary_tables/.DS_Store
- __MACOSX/Manuscript_supplementary_tables/._.DS_Store
- Manuscript_supplementary_tables/ST4_ssgsea_c2_cp_delta_aging_vs_delta_uG_correlation.csv
- __MACOSX/Manuscript_supplementary_tables/._ST4_ssgsea_c2_cp_delta_aging_vs_delta_uG_correlation.csv
- Manuscript_supplementary_tables/ST7_ssgsea_correlation_mechano_cyto_mito_ros_significant.csv
- __MACOSX/Manuscript_supplementary_tables/._ST7_ssgsea_correlation_mechano_cyto_mito_ros_significant.csv
- Manuscript_supplementary_tables/ST11_module_labels_gene_delta.csv
- __MACOSX/Manuscript_supplementary_tables/._ST11_module_labels_gene_delta.csv
- Manuscript_supplementary_tables/ST5_ssgsea_c5_go_delta_aging_vs_delta_uG_correlation.csv
- __MACOSX/Manuscript_supplementary_tables/._ST5_ssgsea_c5_go_delta_aging_vs_delta_uG_correlation.csv
- Manuscript_supplementary_tables/ST10_module_labels_hallmark.csv
- __MACOSX/Manuscript_supplementary_tables/._ST10_module_labels_hallmark.csv
- Manuscript_supplementary_tables/ST13_followup_ancova_primary_effects_day1_day3.csv
- __MACOSX/Manuscript_supplementary_tables/._ST13_followup_ancova_primary_effects_day1_day3.csv
- Manuscript_supplementary_tables/ST6_ssgsea_delta_correlation_summary.csv
- __MACOSX/Manuscript_supplementary_tables/._ST6_ssgsea_delta_correlation_summary.csv
- Manuscript_supplementary_tables/ST2_DiseaseAge_deltas_per_donor.csv
- __MACOSX/Manuscript_supplementary_tables/._ST2_DiseaseAge_deltas_per_donor.csv
- Manuscript_supplementary_tables/ST8_module_labels_c5_go.csv
- __MACOSX/Manuscript_supplementary_tables/._ST8_module_labels_c5_go.csv
- Manuscript_supplementary_tables/ST3_ssgsea_hallmark_delta_aging_vs_delta_uG_correlation.csv
- __MACOSX/Manuscript_supplementary_tables/._ST3_ssgsea_hallmark_delta_aging_vs_delta_uG_correlation.csv
- Manuscript_supplementary_tables/ST9_module_labels_c2_cp.csv
- __MACOSX/Manuscript_supplementary_tables/._ST9_module_labels_c2_cp.csv
- Manuscript_supplementary_tables/ST1_BeyondAge_deltas_per_donor.csv
- __MACOSX/Manuscript_supplementary_tables/._ST1_BeyondAge_deltas_per_donor.csv
- Manuscript_supplementary_tables/ST14_Metadata.csv
- __MACOSX/Manuscript_supplementary_tables/._ST14_Metadata.csv
