# Supplementary material for: Simulated Microgravity Recapitulates Aspects of Biological Aging in Humans
Source: bioRxiv. 2026 Mar 5:2026.03.03.709404. Preprint. [Version 1] doi: 10.64898/2026.03.03.709404 (PMC13001487; doi:10.64898/2026.03.03.709404)
Supplement: Supplement 2 [file media-2.zip › Manuscript_supplementary_tables/ST4_ssgsea_c2_cp_delta_aging_vs_delta_uG_correlation.csv]

pathway	cor	p_value	adj_p_value	n_donors	method
WP_TGFB_SMAD_SIGNALING	0.7384932696482849	2.082989919737411e-9	8.361121537825966e-6	48	spearman
KEGG_MEDICUS_ENV_FACTOR_E2_TO_RAS_ERK_SIGNALING_PATHWAY	0.7212331741207122	7.361899829556696e-9	1.2184630498633909e-5	48	spearman
REACTOME_INOSITOL_PHOSPHATE_METABOLISM	0.7181936604429006	9.106599774763758e-9	1.2184630498633909e-5	48	spearman
KEGG_ASCORBATE_AND_ALDARATE_METABOLISM	0.703538862353452	2.446044271445127e-8	1.6605868572405484e-5	48	spearman
REACTOME_SYNTHESIS_OF_BILE_ACIDS_AND_BILE_SALTS_VIA_24_HYDROXYCHOLESTEROL	0.7018019973947025	2.7391510247684376e-8	1.6605868572405484e-5	48	spearman
WP_COVID19_THROMBOSIS_AND_ANTICOAGULATION	0.7015848892748588	2.7780204942153017e-8	1.6605868572405484e-5	48	spearman
REACTOME_RECEPTOR_MEDIATED_MITOPHAGY	0.7000651324359531	3.064929409491306e-8	1.6605868572405484e-5	48	spearman
BIOCARTA_RECK_PATHWAY	0.6988710377768128	3.309590148959738e-8	1.6605868572405484e-5	48	spearman
REACTOME_EGFR_TRANSACTIVATION_BY_GASTRIN	0.6900781589231437	5.76103813584057e-8	2.5694230085848945e-5	48	spearman
WP_BLADDER_CANCER	0.6821537125488494	9.340373277597569e-8	3.749225833627664e-5	48	spearman
WP_PRIMARY_FOCAL_SEGMENTAL_GLOMERULOSCLEROSIS_FSGS	0.6768345636126791	1.2812405395570386e-7	4.675363205256321e-5	48	spearman
WP_2Q112_COPY_NUMBER_VARIATION_SYNDROME	0.674229266174555	1.4922489680193557e-7	4.9915727980247446e-5	48	spearman
REACTOME_C_TYPE_LECTIN_RECEPTORS_CLRS	0.672058184976118	1.6924417930599178e-7	5.2257395056480847e-5	48	spearman
REACTOME_NUCLEAR_SIGNALING_BY_ERBB4	0.6689101172383848	2.0276316264308944e-7	5.8135095346382934e-5	48	spearman
KEGG_NITROGEN_METABOLISM	0.6656534954407295	2.4388819999198006e-7	6.526448231785387e-5	48	spearman
REACTOME_PTK6_PROMOTES_HIF1A_STABILIZATION	0.6610942249240122	3.1465496716171087e-7	7.893906488669421e-5	48	spearman
WP_NOTCH1_REGULATION_OF_ENDOTHELIAL_CELL_CALCIFICATION	0.6545809813287017	4.494382772632996e-7	1.0140797120517226e-4	48	spearman
WP_ALANINE_AND_ASPARTATE_METABOLISM	0.654363873208858	4.54744265494046e-7	1.0140797120517226e-4	48	spearman
REACTOME_NOTCH3_INTRACELLULAR_DOMAIN_REGULATES_TRANSCRIPTION	0.6527355623100304	4.964396317290462e-7	1.0487940430317851e-4	48	spearman
REACTOME_SIGNALING_BY_RECEPTOR_TYROSINE_KINASES	0.6488276161528441	6.114787046715203e-7	1.174735952304273e-4	48	spearman
REACTOME_BACTERIAL_INFECTION_PATHWAYS	0.6478506296135476	6.438857727744242e-7	1.174735952304273e-4	48	spearman
KEGG_MEDICUS_REFERENCE_AREG_EGFR_PI3K_SIGNALING_PATHWAY	0.6463308727746417	6.974898758791912e-7	1.174735952304273e-4	48	spearman
WP_REGULATION_OF_SISTER_CHROMATID_SEPARATION_AT_THE_METAPHASEANAPHASE_TRANSITION	0.6463308727746417	6.974898758791912e-7	1.174735952304273e-4	48	spearman
WP_VEGFAVEGFR2_SIGNALING	0.6458966565349544	7.135515128973291e-7	1.174735952304273e-4	48	spearman
REACTOME_SYNTHESIS_OF_IP3_AND_IP4_IN_THE_CYTOSOL	0.6449196699956579	7.50957195194293e-7	1.174735952304273e-4	48	spearman
REACTOME_VEGFR2_MEDIATED_VASCULAR_PERMEABILITY	0.6442683456361268	7.768995114107329e-7	1.174735952304273e-4	48	spearman
WP_MACROPHAGE_MARKERS	0.6439426834563613	7.90181133836955e-7	1.174735952304273e-4	48	spearman
WP_GLP1_IN_PANCREATIC_ISLET_CELLS	0.6410117238384716	9.195914257401329e-7	1.318299993900319e-4	48	spearman
REACTOME_DEFECTIVE_CHST3_CAUSES_SEDCJD	0.6389491966999565	1.0221907108943286e-6	1.4148529356999433e-4	48	spearman
REACTOME_INLA_MEDIATED_ENTRY_OF_LISTERIA_MONOCYTOGENES_INTO_HOST_CELLS	0.6374294398610508	1.1044945020708136e-6	1.4778136437707486e-4	48	spearman
KEGG_MEDICUS_VARIANT_MUTATION_CAUSED_ABERRANT_HTT_TO_MGLUR5_CA2_APOPTOTIC_PATHWAY	0.6365610073816761	1.1542495823796588e-6	1.4799981927764698e-4	48	spearman
WP_SPINAL_CORD_INJURY	0.6340642640034737	1.3091434315087102e-6	1.4799981927764698e-4	48	spearman
BIOCARTA_PEPI_PATHWAY	0.6334129396439426	1.352613804569823e-6	1.4799981927764698e-4	48	spearman
REACTOME_KERATAN_SULFATE_DEGRADATION	0.633195831524099	1.367399413121616e-6	1.4799981927764698e-4	48	spearman
REACTOME_SIGNALING_BY_NODAL	0.6330872774641771	1.3748483977970195e-6	1.4799981927764698e-4	48	spearman
BIOCARTA_KREB_PATHWAY	0.6318931828050369	1.459313492937619e-6	1.4799981927764698e-4	48	spearman
WP_ROBO4_AND_VEGF_SIGNALING_CROSSTALK	0.6312418584455058	1.5073926013481504e-6	1.4799981927764698e-4	48	spearman
KEGG_MEDICUS_VARIANT_MUTATION_INACTIVATED_ERBB4_TO_NRG_ERBB4_PI3K_SIGNALING_PATHWAY	0.6310247503256622	1.5237431532057999e-06	1.4799981927764698e-4	48	spearman
BIOCARTA_HIF_PATHWAY	0.6309161962657404	1.5319800587247233e-6	1.4799981927764698e-4	48	spearman
KEGG_ARRHYTHMOGENIC_RIGHT_VENTRICULAR_CARDIOMYOPATHY_ARVC	0.6309161962657404	1.5319800587247233e-6	1.4799981927764698e-4	48	spearman
WP_ARRHYTHMOGENIC_RIGHT_VENTRICULAR_CARDIOMYOPATHY	0.6309161962657404	1.5319800587247233e-6	1.4799981927764698e-4	48	spearman
REACTOME_PEPTIDE_HORMONE_METABOLISM	0.6306990881458967	1.5485780791383091e-6	1.4799981927764698e-4	48	spearman
BIOCARTA_AMAN_PATHWAY	0.6299392097264437	1.6079955555468148e-6	1.48070163102443e-4	48	spearman
KEGG_MEDICUS_REFERENCE_AUTOPHAGOSOME_AND_LYSOSOME_FUSION_TETHERING_FACTOR	0.6295049934867564	1.6428919972630506e-6	1.48070163102443e-4	48	spearman
REACTOME_SENSING_OF_DNA_DOUBLE_STRAND_BREAKS	0.6286365610073816	1.7148043212250647e-6	1.48070163102443e-4	48	spearman
KEGG_MEDICUS_PATHOGEN_HBV_HBX_TO_CREB_MEDIATED_TRANSCRIPTION	0.6282023447676943	1.751846371510152e-6	1.48070163102443e-4	48	spearman
REACTOME_DNA_REPLICATION_INITIATION	0.6280937907077725	1.7612222515473759e-6	1.48070163102443e-4	48	spearman
REACTOME_SPECIFICATION_OF_THE_NEURAL_PLATE_BORDER	0.6279852366478507	1.7706447007765977e-6	1.48070163102443e-4	48	spearman
REACTOME_RAS_SIGNALING_DOWNSTREAM_OF_NF1_LOSS_OF_FUNCTION_VARIANTS	0.6275510204081632	1.8088044555613627e-6	1.481743078494553e-4	48	spearman
REACTOME_EPH_EPHRIN_MEDIATED_REPULSION_OF_CELLS	0.6245115067303517	2.0980658004722915e-6	1.6843272246191556e-4	48	spearman
KEGG_MEDICUS_ENV_FACTOR_METALS_TO_RAS_ERK_SIGNALING_PATHWAY	0.6237516283108988	2.1768025962404017e-6	1.7132716904527396e-4	48	spearman
REACTOME_UPTAKE_AND_FUNCTION_OF_DIPHTHERIA_TOXIN	0.6233174120712115	2.223017106257336e-6	1.7159982047147975e-4	48	spearman
WP_TLR4_SIGNALING_AND_TOLERANCE	0.6223404255319149	2.330347816550067e-6	1.7649087048362205e-4	48	spearman
WP_DNA_IRDAMAGE_AND_CELLULAR_RESPONSE_VIA_ATR	0.6219062092922275	2.3795765116778683e-6	1.7688185403472154e-4	48	spearman
KEGG_MEDICUS_ENV_FACTOR_BENZO_A_PYRENRE_TO_CYP_MEDIATED_METABOLISM	0.6212548849326965	2.45523083269766e-6	1.7783027833267654e-4	48	spearman
WP_CONVERSION_OF_ANGIOTENSINOGEN_TO_ANGIOTENSIN_II	0.6210377768128528	2.480940604541576e-6	1.7783027833267654e-4	48	spearman
PID_SYNDECAN_1_PATHWAY	0.6201693443334781	2.586296904887587e-6	1.821297504599785e-4	48	spearman
REACTOME_CLASS_C_3_METABOTROPIC_GLUTAMATE_PHEROMONE_RECEPTORS	0.6194094659140251	2.6818715506708798e-6	1.8435649254743821e-4	48	spearman
REACTOME_TP53_REGULATES_TRANSCRIPTION_OF_SEVERAL_ADDITIONAL_CELL_DEATH_GENES_WHOSE_SPECIFIC_ROLES_IN_P53_DEPENDENT_APOPTOSIS_REMAIN_UNCERTAIN	0.6191923577941815	2.7097740558791367e-6	1.8435649254743821e-4	48	spearman
REACTOME_DISSOLUTION_OF_FIBRIN_CLOT	0.6179982631350412	2.8681095925302483e-6	1.9187653174027362e-4	48	spearman
WP_ARYL_HYDROCARBON_RECEPTOR_PATHWAY_WP2873	0.617455492835432	2.942878599840334e-6	1.9365106065178853e-4	48	spearman
REACTOME_LONG_TERM_POTENTIATION	0.615392965696917	3.2437889116620074e-6	2.1000917244211767e-4	48	spearman
REACTOME_TP53_REGULATES_TRANSCRIPTION_OF_GENES_INVOLVED_IN_CYTOCHROME_C_RELEASE	0.6144159791576205	3.396058894043552e-6	2.1637746667763202e-4	48	spearman
REACTOME_REGULATION_OF_CDH19_EXPRESSION_AND_FUNCTION	0.6128962223187147	3.6461370739990515e-6	2.28681159609878e-4	48	spearman
WP_LEUKOTRIENE_METABOLIC_PATHWAY	0.6119192357794182	3.815795888207184e-6	2.3564007223482515e-4	48	spearman
WP_APOPTOSIS_MODULATION_BY_HSP70	0.6112679114198871	3.932932251457286e-6	2.3919378874772042e-4	48	spearman
WP_AMPLIFICATION_AND_EXPANSION_OF_ONCOGENIC_PATHWAYS_AS_METASTATIC_TRAITS	0.6094224924012158	4.2831478974812995e-6	2.5581679745966787e-4	48	spearman
WP_GANGLIO_SERIES_SPHINGOLIPID_METABOLISM	0.6087711680416847	4.413494322514711e-6	2.5581679745966787e-4	48	spearman
KEGG_EPITHELIAL_CELL_SIGNALING_IN_HELICOBACTER_PYLORI_INFECTION	0.6086626139817629	4.435572396445416e-6	2.5581679745966787e-4	48	spearman
KEGG_MEDICUS_REFERENCE_MGLUR5_CA2_APOPTOTIC_PATHWAY	0.6083369518019974	4.502421513370368e-6	2.5581679745966787e-4	48	spearman
REACTOME_RUNX1_REGULATES_TRANSCRIPTION_OF_GENES_INVOLVED_IN_DIFFERENTIATION_OF_KERATINOCYTES	0.6082283977420755	4.524910966526263e-6	2.5581679745966787e-4	48	spearman
KEGG_GLYCOSPHINGOLIPID_BIOSYNTHESIS_GLOBO_SERIES	0.6069257490230134	4.803018370885613e-6	2.6392692056413327e-4	48	spearman
REACTOME_GLUTAMATE_NEUROTRANSMITTER_RELEASE_CYCLE	0.6068171949630916	4.826893773402523e-6	2.6392692056413327e-4	48	spearman
KEGG_MEDICUS_VARIANT_MUTATION_CAUSED_ABERRANT_HTT_TO_TRANSPORT_OF_CALCIUM	0.6064915327833261	4.899180540512359e-6	2.6392692056413327e-4	48	spearman
KEGG_MEDICUS_REFERENCE_REGULATION_OF_GF_RTK_RAS_ERK_SIGNALING_SPRED_AND_NF1	0.6062744246634825	4.947926826855622e-6	2.6392692056413327e-4	48	spearman
KEGG_MEDICUS_VARIANT_MUTATION_CAUSED_ABBERANT_ATXN2_3_TO_MGLUR5_CA2_APOPTOTIC_PATHWAY	0.6060573165436387	4.997121565240192e-6	2.6392692056413327e-4	48	spearman
BIOCARTA_CYTOKINE_PATHWAY	0.6056231003039514	5.09687152174228e-6	2.656992504970586e-4	48	spearman
REACTOME_ASSEMBLY_OF_THE_ORC_COMPLEX_AT_THE_ORIGIN_OF_REPLICATION	0.6050803300043421	5.224149339178947e-6	2.688427621469781e-4	48	spearman
KEGG_MEDICUS_VARIANT_MUTATION_ACTIVATED_KCNJ5_TO_ANGIOTENSIN_ALDOSTERONE_SIGNALING_PATHWAY	0.6043204515848892	5.407282653003277e-6	2.7327799390915386e-4	48	spearman
REACTOME_EPH_EPHRIN_SIGNALING	0.6039947894051237	5.487571361374534e-6	2.7327799390915386e-4	48	spearman
KEGG_MEDICUS_REFERENCE_KERATAN_SULFATE_DEGRADATION	0.6038862353452019	5.5145783524268715e-6	2.7327799390915386e-4	48	spearman
KEGG_MEDICUS_REFERENCE_TLR3_IRF7_SIGNALING_PATHWAY	0.6035605731654363	5.596338723809933e-6	2.7394760533381793e-4	48	spearman
WP_BENZOAPYRENE_METABOLISM	0.6025835866261398	5.848395452814063e-6	2.8221359790155294e-4	48	spearman
WP_HEPATITIS_C_AND_HEPATOCELLULAR_CARCINOMA	0.6023664785062961	5.905815202723081e-6	2.8221359790155294e-4	48	spearman
REACTOME_BIOLOGICAL_OXIDATIONS	0.6019322622666088	6.022221771804108e-6	2.8439056696496107e-4	48	spearman
KEGG_MEDICUS_REFERENCE_TRH_TRHR_PLCB_PKC_SIGNALING_PATHWAY	0.6013894919669995	6.170713068433126e-6	2.8748783704982817e-4	48	spearman
REACTOME_SYNTHESIS_OF_LEUKOTRIENES_LT_AND_EOXINS_EX	0.6011723838471559	6.231051774622583e-6	2.8748783704982817e-4	48	spearman
REACTOME_CA2_ACTIVATED_K_CHANNELS	0.6006296135475467	6.384293083736143e-6	2.879387914395155e-4	48	spearman
REACTOME_SIGNALING_BY_ERBB4	0.6006296135475467	6.384293083736143e-6	2.879387914395155e-4	48	spearman
KEGG_MEDICUS_REFERENCE_KISS1_KISS1R_PLCB_PKC_SIGNALING_PATHWAY	0.6000868432479375	6.541011875525323e-6	2.8816546016388736e-4	48	spearman
REACTOME_SYNTHESIS_OF_PE	0.5998697351280938	6.604689171668569e-6	2.8816546016388736e-4	48	spearman
WP_SEROTONIN_AND_ANXIETYRELATED_EVENTS	0.5998697351280938	6.604689171668569e-6	2.8816546016388736e-4	48	spearman
REACTOME_ACTIVATION_OF_AMPK_DOWNSTREAM_OF_NMDARS	0.5987841945288753	6.9317587890441285e-6	2.991836535400337e-4	48	spearman
KEGG_MEDICUS_REFERENCE_COMMON_PATHWAY_OF_COMPLEMENT_CASCADE_MAC_FORMATION	0.5982414242292662	7.100847675317274e-6	3.032213039225908e-4	48	spearman
REACTOME_SHC1_EVENTS_IN_ERBB4_SIGNALING	0.5974815458098133	7.343981030754773e-6	3.1030252481525954e-4	48	spearman
REACTOME_REGULATION_OF_CYTOSKELETAL_REMODELING_AND_CELL_SPREADING_BY_IPP_COMPLEX_COMPONENTS	0.5968302214502822	7.558478987416742e-6	3.160389026613625e-4	48	spearman
WP_PATHOPHYSIOLOGICAL_ROLES_OF_DUX4_IN_FSHD1	0.5961788970907512	7.778752012563373e-6	3.216722978701896e-4	48	spearman
WP_ATOPIC_DERMATITIS_MECHANISM_AND_THERAPIES	0.5959617889709076	7.853484103457544e-6	3.216722978701896e-4	48	spearman
REACTOME_UPTAKE_AND_ACTIONS_OF_BACTERIAL_TOXINS	0.5946591402518454	8.315982767497831e-6	3.3179433022966355e-4	48	spearman
WP_ARYL_HYDROCARBON_RECEPTOR_PATHWAY_WP2586	0.594224924012158	8.475654055067404e-6	3.3179433022966355e-4	48	spearman
WP_EFFECT_OF_INTESTINAL_MICROBIOME_ON_ANTICOAGULANT_RESPONSE_OF_VITAMIN_K_ANTAGONISTS	0.594224924012158	8.475654055067404e-6	3.3179433022966355e-4	48	spearman
WP_MACROPHAGESTIMULATING_PROTEIN_MSP_SIGNALING	0.594224924012158	8.475654055067404e-6	3.3179433022966355e-4	48	spearman
REACTOME_GRB7_EVENTS_IN_ERBB2_SIGNALING	0.5938992618323925	8.59726021866407e-6	3.3179433022966355e-4	48	spearman
PID_P38_ALPHA_BETA_DOWNSTREAM_PATHWAY	0.5937907077724707	8.638152285846669e-6	3.3179433022966355e-4	48	spearman
KEGG_MEDICUS_REFERENCE_TYPE_II_INTERFERON_TO_JAK_STAT_SIGNALING_PATHWAY	0.5936821537125488	8.679223884931408e-6	3.3179433022966355e-4	48	spearman
REACTOME_REGULATION_OF_TP53_ACTIVITY	0.5933564915327834	8.803523078622661e-6	3.333711475244468e-4	48	spearman
REACTOME_TRANSCRIPTIONAL_REGULATION_OF_WHITE_ADIPOCYTE_DIFFERENTIATION	0.5923795049934868	9.186350959369481e-6	3.4461694159728133e-4	48	spearman
BIOCARTA_FBW7_PATHWAY	0.5918367346938775	9.405616482834408e-6	3.495754126120122e-4	48	spearman
WP_GLUCURONIDATION	0.5915110725141121	9.539484281281258e-6	3.512980725235135e-4	48	spearman
REACTOME_COLLAGEN_DEGRADATION	0.5910768562744246	9.720710980006861e-6	3.515219267905184e-4	48	spearman
WP_DIFFERENTIATION_OF_WHITE_AND_BROWN_ADIPOCYTE	0.5910768562744246	9.720710980006861e-6	3.515219267905184e-4	48	spearman
REACTOME_INHIBITION_OF_DNA_RECOMBINATION_AT_TELOMERE	0.59020842379505	1.0092733875911419e-5	3.5642472996959664e-4	48	spearman
WP_AGERAGE_PATHWAY	0.5900998697351281	1.0140149363154697e-5	3.5642472996959664e-4	48	spearman
BIOCARTA_FIBRINOLYSIS_PATHWAY	0.5894485453755971	1.0428985998723441e-5	3.5642472996959664e-4	48	spearman
REACTOME_SPERM_MOTILITY_AND_TAXES	0.5894485453755971	1.0428985998723441e-5	3.5642472996959664e-4	48	spearman
KEGG_MEDICUS_REFERENCE_CA2_ENTRY_STORE_OPERATED_CA2_CHANNEL	0.5893399913156753	1.0477857034482412e-5	3.5642472996959664e-4	48	spearman
KEGG_MEDICUS_REFERENCE_ERK_RSK_SIGNALING	0.5893399913156753	1.0477857034482412e-5	3.5642472996959664e-4	48	spearman
REACTOME_SYNTHESIS_SECRETION_AND_DEACYLATION_OF_GHRELIN	0.5893399913156753	1.0477857034482412e-5	3.5642472996959664e-4	48	spearman
REACTOME_REGULATION_OF_TP53_EXPRESSION_AND_DEGRADATION	0.5891228831958315	1.057623362551053e-5	3.567479140571367e-4	48	spearman
WP_BENZENE_METABOLISM	0.5885801128962223	1.0825915506762411e-5	3.621268737012027e-4	48	spearman
BIOCARTA_IFNG_PATHWAY	0.5874945722970039	1.1341670801046444e-5	3.7624352558182167e-4	48	spearman
WP_INTERFERONMEDIATED_SIGNALING	0.5869518019973947	1.16079608505303e-5	3.8192094142646413e-4	48	spearman
KEGG_MEDICUS_VARIANT_EML4_ALK_FUSION_KINASE_TO_JAK_STAT_SIGNALING_PATHWAY	0.58608336951802	1.2046044165462299e-5	3.917490410432133e-4	48	spearman
REACTOME_LGI_ADAM_INTERACTIONS	0.5859748154580982	1.2101863749217353e-5	3.917490410432133e-4	48	spearman
REACTOME_REGULATION_OF_TP53_ACTIVITY_THROUGH_ACETYLATION	0.5855405992184108	1.2327535709844346e-5	3.9323991507775715e-4	48	spearman
REACTOME_DEFECTIVE_FACTOR_VIII_CAUSES_HEMOPHILIA_A	0.5853234910985671	1.2441820930462172e-5	3.9323991507775715e-4	48	spearman
WP_17Q12_COPY_NUMBER_VARIATION_SYNDROME	0.5853234910985671	1.2441820930462172e-5	3.9323991507775715e-4	48	spearman
WP_NEPHROTIC_SYNDROME	0.5849978289188016	1.2615081492101809e-5	3.9560107116638017e-4	48	spearman
REACTOME_ARACHIDONATE_PRODUCTION_FROM_DAG	0.5845636126791143	1.284955665635848e-5	3.9983039084203826e-4	48	spearman
PID_SYNDECAN_2_PATHWAY	0.5842379504993487	1.302804250977323e-5	4.004818987051182e-4	48	spearman
REACTOME_CLATHRIN_MEDIATED_ENDOCYTOSIS	0.5839122883195831	1.320881138836516e-5	4.004818987051182e-4	48	spearman
KEGG_MEDICUS_REFERENCE_PROMOTION_OF_MICROTUBULE_GROWTH	0.5838037342596613	1.3269579603333513e-5	4.004818987051182e-4	48	spearman
SA_PROGRAMMED_CELL_DEATH	0.5838037342596613	1.3269579603333513e-5	4.004818987051182e-4	48	spearman
WP_PROSTAGLANDIN_AND_LEUKOTRIENE_METABOLISM_IN_SENESCENCE	0.5833695180199739	1.3515238512912871e-5	4.048519954539721e-4	48	spearman
WP_RALA_DOWNSTREAM_REGULATED_GENES	0.5831524099001303	1.3639633598161028e-5	4.055517723186546e-4	48	spearman
BIOCARTA_MRP_PATHWAY	0.5829353017802865	1.3765083187121946e-5	4.062723817140257e-4	48	spearman
REACTOME_GLYCOSPHINGOLIPID_CATABOLISM	0.5825010855405992	1.4019178460687198e-5	4.107516959211563e-4	48	spearman
KEGG_MEDICUS_REFERENCE_COHESIN_LOADING	0.5818497611810681	1.4408435280359381e-5	4.1478320222663106e-4	48	spearman
REACTOME_ION_TRANSPORT_BY_P_TYPE_ATPASES	0.5816326530612245	1.45403846394607e-5	4.1478320222663106e-4	48	spearman
WP_PROXIMAL_TUBULE_TRANSPORT	0.5815240990013026	1.4606776018652307e-5	4.1478320222663106e-4	48	spearman
REACTOME_GASTRIN_CREB_SIGNALLING_PATHWAY_VIA_PKC_AND_MAPK	0.5814155449413808	1.4673446615889789e-5	4.1478320222663106e-4	48	spearman
REACTOME_METABOLISM_OF_FOLATE_AND_PTERINES	0.5814155449413808	1.4673446615889789e-5	4.1478320222663106e-4	48	spearman
KEGG_MEDICUS_REFERENCE_PRNP_PI3K_NOX2_SIGNALING_PATHWAY	0.5798957881024751	1.563675779342178e-5	4.3892269778178343e-4	48	spearman
PID_SYNDECAN_3_PATHWAY	0.5791359096830222	1.6139953126123046e-5	4.4373816334423224e-4	48	spearman
REACTOME_AZATHIOPRINE_ADME	0.5791359096830222	1.6139953126123046e-5	4.4373816334423224e-4	48	spearman
REACTOME_SODIUM_COUPLED_SULPHATE_DI_AND_TRI_CARBOXYLATE_TRANSPORTERS	0.5791359096830222	1.6139953126123046e-5	4.4373816334423224e-4	48	spearman
WP_IMMUNE_INFILTRATION_IN_PANCREATIC_CANCER	0.5783760312635692	1.6658024657242657e-5	4.548660610487893e-4	48	spearman
WP_NRF2ARE_REGULATION	0.57783326096396	1.7037404212810257e-5	4.6208203047446193e-4	48	spearman
REACTOME_ACTIVATED_NTRK2_SIGNALS_THROUGH_FYN	0.5766391663048198	1.7900206063428854e-5	4.822243432121035e-4	48	spearman
REACTOME_GAP_JUNCTION_TRAFFICKING_AND_REGULATION	0.5763135041250543	1.8142399149892094e-5	4.822754317064031e-4	48	spearman
WP_P53_TRANSCRIPTIONAL_GENE_NETWORK	0.5763135041250543	1.8142399149892094e-5	4.822754317064031e-4	48	spearman
REACTOME_SHC_MEDIATED_CASCADE_FGFR4	0.5757707338254451	1.8552767281969732e-5	4.899395254593849e-4	48	spearman
REACTOME_HYALURONAN_METABOLISM	0.5746851932262267	1.9399249715897274e-5	5.016911710286454e-4	48	spearman
REACTOME_DEFECTIVE_CHST14_CAUSES_EDS_MUSCULOCONTRACTURAL_TYPE	0.574468085106383	1.957275354900061e-5	5.016911710286454e-4	48	spearman
WP_DDX1_AS_A_REGULATORY_COMPONENT_OF_THE_DROSHA_MICROPROCESSOR	0.574468085106383	1.957275354900061e-5	5.016911710286454e-4	48	spearman
KEGG_MEDICUS_VARIANT_MUTATION_CAUSED_ABERRANT_PSEN_TO_MGLUR5_CA2_APOPTOTIC_PATHWAY	0.5743595310464612	1.9660039918254342e-5	5.016911710286454e-4	48	spearman
REACTOME_MYOGENESIS	0.5743595310464612	1.9660039918254342e-5	5.016911710286454e-4	48	spearman
REACTOME_HATS_ACETYLATE_HISTONES	0.5742509769865394	1.9747684360370198e-5	5.016911710286454e-4	48	spearman
REACTOME_DEGRADATION_OF_THE_EXTRACELLULAR_MATRIX	0.5740338688666956	1.992405280285739e-5	5.029883518910035e-4	48	spearman
REACTOME_NR1H2_NR1H3_REGULATE_GENE_EXPRESSION_LINKED_TO_GLUCONEOGENESIS	0.573816760746852	2.0101869600144754e-5	5.034035810736995e-4	48	spearman
REACTOME_EXPRESSION_OF_NOTCH2NL_GENES	0.57370820668693	2.0191324502457803e-5	5.034035810736995e-4	48	spearman
BIOCARTA_CERAMIDE_PATHWAY	0.5733825445071645	2.0461891510456742e-5	5.038897700795912e-4	48	spearman
REACTOME_ASSEMBLY_OF_COLLAGEN_FIBRILS_AND_OTHER_MULTIMERIC_STRUCTURES	0.5733825445071645	2.0461891510456742e-5	5.038897700795912e-4	48	spearman
KEGG_MEDICUS_REFERENCE_TSH_DUOX2_TG_SIGNALING_PATHWAY	0.5727312201476336	2.101305924717284e-5	5.143074379155596e-4	48	spearman
KEGG_SYSTEMIC_LUPUS_ERYTHEMATOSUS	0.5725141120277898	2.1199795388716985e-5	5.155566139377677e-4	48	spearman
KEGG_MEDICUS_REFERENCE_CASR_PTH_SIGNALING_PATHWAY	0.5721884498480243	2.1482763327803257e-5	5.155566139377677e-4	48	spearman
REACTOME_MATURATION_OF_SARS_COV_2_NUCLEOPROTEIN	0.5721884498480243	2.1482763327803257e-5	5.155566139377677e-4	48	spearman
KEGG_MEDICUS_REFERENCE_TAC3_TACR3_PLC_PKC_SIGNALING_PATHWAY	0.5720798957881025	2.1577855291864717e-5	5.155566139377677e-4	48	spearman
WP_GANGLIO_SPHINGOLIPID_METABOLISM	0.571754233608337	2.1865459084407667e-5	5.179276156604412e-4	48	spearman
REACTOME_TRAFFICKING_OF_AMPA_RECEPTORS	0.5714285714285714	2.2156584894991485e-5	5.179276156604412e-4	48	spearman
WP_FOLATE_METABOLISM	0.5714285714285714	2.2156584894991485e-5	5.179276156604412e-4	48	spearman
KEGG_MEDICUS_REFERENCE_REGULATION_OF_FIBRINOLYTIC_SYSTEM_PAI	0.5713200173686496	2.225441625053448e-5	5.179276156604412e-4	48	spearman
KEGG_MEDICUS_PATHOGEN_SARS_COV_2_S_TO_ANGII_AT1R_NOX2_SIGNALING_PATHWAY	0.5711029092488059	2.2451271829824806e-5	5.179276156604412e-4	48	spearman
REACTOME_DRUG_ADME	0.5711029092488059	2.2451271829824806e-5	5.179276156604412e-4	48	spearman
REACTOME_TELOMERE_MAINTENANCE	0.5707772470690404	2.274955938124984e-5	5.181868896832732e-4	48	spearman
WP_BONE_MORPHOGENIC_PROTEIN_SIGNALING_AND_REGULATION	0.5707772470690404	2.274955938124984e-5	5.181868896832732e-4	48	spearman
WP_HIJACK_OF_UBIQUITINATION_BY_SARSCOV2	0.5706686930091186	2.2849795583941047e-5	5.181868896832732e-4	48	spearman
PID_FANCONI_PATHWAY	0.5700173686495875	2.3459790828707767e-5	5.260759798124747e-4	48	spearman
REACTOME_UPTAKE_OF_DIETARY_COBALAMINS_INTO_ENTEROCYTES	0.5700173686495875	2.3459790828707767e-5	5.260759798124747e-4	48	spearman
KEGG_BLADDER_CANCER	0.5698002605297439	2.3666426519650155e-5	5.27150651493236e-4	48	spearman
WP_GENES_RELATED_TO_PRIMARY_CILIUM_DEVELOPMENT_BASED_ON_CRISPR	0.569691706469822	2.377037068267955e-5	5.27150651493236e-4	48	spearman
BIOCARTA_FREE_PATHWAY	0.5689318280503691	2.4509814564516806e-5	5.376087194643195e-4	48	spearman
REACTOME_CS_DS_DEGRADATION	0.5689318280503691	2.4509814564516806e-5	5.376087194643195e-4	48	spearman
KEGG_MEDICUS_PATHOGEN_KSHV_VGPCR_TO_GNB_G_ERK_SIGNALING_PATHWAY	0.5683890577507599	2.5050871143130152e-5	5.429774736840022e-4	48	spearman
REACTOME_DNA_DAMAGE_REVERSAL	0.5683890577507599	2.5050871143130152e-5	5.429774736840022e-4	48	spearman
REACTOME_PROCESSIVE_SYNTHESIS_ON_THE_C_STRAND_OF_THE_TELOMERE	0.568280503690838	2.5160391157255708e-5	5.429774736840022e-4	48	spearman
REACTOME_ACTIVATED_NOTCH1_TRANSMITS_SIGNAL_TO_THE_NUCLEUS	0.5679548415110725	2.549159729541355e-5	5.46129602802817e-4	48	spearman
REACTOME_REGULATION_OF_TP53_ACTIVITY_THROUGH_ASSOCIATION_WITH_CO_FACTORS	0.5677377333912288	2.571462255349587e-5	5.46129602802817e-4	48	spearman
WP_LEUCINE_ISOLEUCINE_AND_VALINE_METABOLISM	0.5677377333912288	2.571462255349587e-5	5.46129602802817e-4	48	spearman
WP_NEURAL_CREST_CELL_MIGRATION_DURING_DEVELOPMENT	0.5670864090316978	2.6394502861549864e-5	5.576186025592691e-4	48	spearman
REACTOME_RSK_ACTIVATION	0.5667607468519322	2.6740601880456463e-5	5.614768921490841e-4	48	spearman
WP_PSORIASIS_MECHANISMS_AND_THERAPIES	0.5666521927920104	2.6856891702198342e-5	5.614768921490841e-4	48	spearman
PID_PRL_SIGNALING_EVENTS_PATHWAY	0.5663265306122449	2.720855507852831e-5	5.658815548456612e-4	48	spearman
KEGG_APOPTOSIS	0.565566652192792	2.8045618297334576e-5	5.802840816778402e-4	48	spearman
REACTOME_TELOMERE_C_STRAND_LAGGING_STRAND_SYNTHESIS	0.5653495440729484	2.8289087678275274e-5	5.823199894389588e-4	48	spearman
PID_UPA_UPAR_PATHWAY	0.5648067737733391	2.8906280484563253e-5	5.91988825842025e-4	48	spearman
REACTOME_HYALURONAN_UPTAKE_AND_DEGRADATION	0.5643725575336518	2.9408913740952538e-5	5.97498139494027e-4	48	spearman
REACTOME_SENSORY_PROCESSING_OF_SOUND	0.56426400347373	2.9535820069748353e-5	5.97498139494027e-4	48	spearman
REACTOME_GLYCOSPHINGOLIPID_METABOLISM	0.5640468953538863	2.9791142912005363e-5	5.97498139494027e-4	48	spearman
REACTOME_SIGNALING_BY_NOTCH1_T_7_9_NOTCH1_M1580_K2555_TRANSLOCATION_MUTANT	0.5639383412939645	2.991956303893857e-5	5.97498139494027e-4	48	spearman
WP_EXERCISE_AND_HYPERTROPHY_IN_SKELETAL_MUSCLE	0.5639383412939645	2.991956303893857e-5	5.97498139494027e-4	48	spearman
KEGG_MEDICUS_VARIANT_MUTATION_ACTIVATED_CACNA1D_H_TO_ANGIOTENSIN_ALDOSTERONE_SIGNALING_PATHWAY	0.5633955709943551	3.056932351985721e-5	6.074518049935982e-4	48	spearman
WP_TRANSLATION_INHIBITORS_IN_CHRONICALLY_ACTIVATED_PDGFRA_CELLS	0.5627442466348241	3.13661306446384e-5	6.198239924629741e-4	48	spearman
REACTOME_RET_SIGNALING	0.5626356925749023	3.150077091740078e-5	6.198239924629741e-4	48	spearman
REACTOME_GERM_LAYER_FORMATION_AT_GASTRULATION	0.5623100303951367	3.1907882078332744e-5	6.247718959142812e-4	48	spearman
KEGG_MEDICUS_VARIANT_MUTATION_CAUSED_ABERRANT_ABETA_TO_MGLUR5_CA2_APOPTOTIC_PATHWAY	0.5620929222752931	3.2181967129262535e-5	6.26381074006575e-4	48	spearman
REACTOME_PHOSPHORYLATION_OF_EMI1	0.5618758141554494	3.2458212105971004e-5	6.26381074006575e-4	48	spearman
REACTOME_RHO_GTPASES_ACTIVATE_IQGAPS	0.5618758141554494	3.2458212105971004e-5	6.26381074006575e-4	48	spearman
KEGG_MEDICUS_REFERENCE_HEPARAN_SULFATE_DEGRADATION	0.5615501519756839	3.287666314175158e-5	6.28413932623766e-4	48	spearman
REACTOME_TELOMERE_C_STRAND_SYNTHESIS_INITIATION	0.5615501519756839	3.287666314175158e-5	6.28413932623766e-4	48	spearman
REACTOME_INFECTION_WITH_MYCOBACTERIUM_TUBERCULOSIS	0.5613330438558402	3.3158375512410456e-5	6.307948782313534e-4	48	spearman
REACTOME_COLLAGEN_CHAIN_TRIMERIZATION	0.5608988276161528	3.372845873169202e-5	6.353445149150335e-4	48	spearman
WP_ALZHEIMERS_DISEASE	0.560790273556231	3.387237822416969e-5	6.353445149150335e-4	48	spearman
WP_ALZHEIMERS_DISEASE_AND_MIRNA_EFFECTS	0.560790273556231	3.387237822416969e-5	6.353445149150335e-4	48	spearman
REACTOME_CONDENSATION_OF_PROPHASE_CHROMOSOMES	0.5602475032566218	3.4600467357289114e-5	6.457299049327909e-4	48	spearman
REACTOME_ARACHIDONATE_METABOLISM	0.5601389491966999	3.47477975748587e-5	6.457299049327909e-4	48	spearman
WP_DNA_IRDOUBLE_STRAND_BREAKS_AND_CELLULAR_RESPONSE_VIA_ATM	0.5597047329570126	3.534289393068118e-5	6.535293217082159e-4	48	spearman
REACTOME_REGULATION_OF_TP53_ACTIVITY_THROUGH_METHYLATION	0.5595961788970908	3.549312210572772e-5	6.535293217082159e-4	48	spearman
REACTOME_PHASE_I_FUNCTIONALIZATION_OF_COMPOUNDS	0.558727746417716	3.67162085484671e-5	6.666817035371616e-4	48	spearman
PID_LKB1_PATHWAY	0.5586191923577941	3.687178330474586e-5	6.666817035371616e-4	48	spearman
SA_REG_CASCADE_OF_CYCLIN_EXPR	0.5586191923577941	3.687178330474586e-5	6.666817035371616e-4	48	spearman
WP_COHESIN_COMPLEX_CORNELIA_DE_LANGE_SYNDROME	0.5586191923577941	3.687178330474586e-5	6.666817035371616e-4	48	spearman
REACTOME_DETOXIFICATION_OF_REACTIVE_OXYGEN_SPECIES	0.558076422058185	3.765876813426175e-5	6.718324235152295e-4	48	spearman
REACTOME_SHC_MEDIATED_CASCADE_FGFR3	0.558076422058185	3.765876813426175e-5	6.718324235152295e-4	48	spearman
WP_PPAR_SIGNALING	0.558076422058185	3.765876813426175e-5	6.718324235152295e-4	48	spearman
REACTOME_TRYPTOPHAN_CATABOLISM	0.5576422058184975	3.82994177907367e-5	6.802383319115801e-4	48	spearman
REACTOME_ACTIVATED_PKN1_STIMULATES_TRANSCRIPTION_OF_AR_ANDROGEN_RECEPTOR_REGULATED_GENES_KLK2_AND_KLK3	0.5572079895788102	3.895005030205879e-5	6.887467044601937e-4	48	spearman
REACTOME_MECP2_REGULATES_NEURONAL_RECEPTORS_AND_CHANNELS	0.5563395570994355	4.028182737038602e-5	7.091721713365327e-4	48	spearman
KEGG_MEDICUS_ENV_FACTOR_NNK_TO_DNA_ADDUCTS	0.55601389491967	4.0791916558781254e-5	7.150163889386373e-4	48	spearman
KEGG_MEDICUS_REFERENCE_DNA_END_RESECTION_AND_RPA_LOADING	0.5556882327399045	4.1307922387332566e-5	7.209130454902301e-4	48	spearman
REACTOME_REGULATION_OF_GENE_EXPRESSION_IN_LATE_STAGE_BRANCHING_MORPHOGENESIS_PANCREATIC_BUD_PRECURSOR_CELLS	0.5546026921406861	4.307147283126567e-5	7.484367616653698e-4	48	spearman
REACTOME_TRNA_AMINOACYLATION	0.5542770299609205	4.361384070632414e-5	7.545946404964876e-4	48	spearman
REACTOME_CARBOXYTERMINAL_POST_TRANSLATIONAL_MODIFICATIONS_OF_TUBULIN	0.5537342596613114	4.4531716436879783e-5	0.00076389021272493785	48	spearman
REACTOME_MATURATION_OF_SARS_COV_1_SPIKE_PROTEIN	0.5537342596613114	4.4531716436879783e-5	0.00076389021272493785	48	spearman
SA_G1_AND_S_PHASES	0.5525401650021711	4.661368716647132e-5	7.962014480264504e-4	48	spearman
KEGG_MEDICUS_REFERENCE_IL6_FAMILY_TO_JAK_STAT_SIGNALING_PATHWAY	0.5522145028224056	4.7196775416653874e-5	8.027451547561384e-4	48	spearman
WP_SLEEP_REGULATION	0.5517802865827182	4.7984623152731544e-5	8.127015921310735e-4	48	spearman
REACTOME_ERBB2_ACTIVATES_PTK6_SIGNALING	0.5515631784628745	4.838304874706625e-5	8.158975037416701e-4	48	spearman
KEGG_MEDICUS_VARIANT_MUTATION_INACTIVATED_ATP2B3_TO_ANGIOTENSIN_ALDOSTERONE_SIGNALING_PATHWAY	0.5514546244029527	4.858339598454946e-5	8.158975037416701e-4	48	spearman
REACTOME_RECYCLING_PATHWAY_OF_L1	0.5513460703430308	4.8784502968235995e-5	8.158975037416701e-4	48	spearman
WP_MICRORNA_FOR_TARGETING_CANCER_GROWTH_AND_VASCULARIZATION_IN_GLIOBLASTOMA	0.551237516283109	4.898637229739474e-5	8.158975037416701e-4	48	spearman
REACTOME_MITOTIC_TELOPHASE_CYTOKINESIS	0.5508033000434216	4.980152532909404e-5	8.195320057066227e-4	48	spearman
REACTOME_ERBB2_REGULATES_CELL_MOTILITY	0.5506947459834998	5.000724564989312e-5	8.195320057066227e-4	48	spearman
REACTOME_SIGNALING_BY_NOTCH3	0.5506947459834998	5.000724564989312e-5	8.195320057066227e-4	48	spearman
KEGG_MEDICUS_REFERENCE_N_GLYCAN_BIOSYNTHESIS	0.5505861919235779	5.0213744077207294e-5	8.195320057066227e-4	48	spearman
PID_HIV_NEF_PATHWAY	0.5503690838037343	5.0629085877768424e-5	8.195320057066227e-4	48	spearman
REACTOME_EARLY_SARS_COV_2_INFECTION_EVENTS	0.5502605297438125	5.083793458419258e-5	8.195320057066227e-4	48	spearman
REACTOME_RHO_GTPASES_ACTIVATE_WASPS_AND_WAVES	0.5502605297438125	5.083793458419258e-5	8.195320057066227e-4	48	spearman
WP_APOPTOSIS_MODULATION_AND_SIGNALING	0.5502605297438125	5.083793458419258e-5	8.195320057066227e-4	48	spearman
REACTOME_DEFECTIVE_FACTOR_IX_CAUSES_HEMOPHILIA_B	0.5499348675640469	5.146922409566104e-5	8.198312123808866e-4	48	spearman
REACTOME_DEFECTS_OF_PLATELET_ADHESION_TO_EXPOSED_COLLAGEN	0.5499348675640469	5.146922409566104e-5	8.198312123808866e-4	48	spearman
REACTOME_ENHANCED_BINDING_OF_GP1BA_VARIANT_TO_VWF_MULTIMER_COLLAGEN	0.5499348675640469	5.146922409566104e-5	8.198312123808866e-4	48	spearman
REACTOME_KERATAN_SULFATE_KERATIN_METABOLISM	0.5496092053842814	5.210768536993566e-5	8.267203520747894e-4	48	spearman
WP_MATRIX_METALLOPROTEINASES	0.5490664350846722	5.318792444290585e-5	8.405367272197799e-4	48	spearman
WP_NRF2_PATHWAY	0.5489578810247504	5.3406417529155954e-5	8.406798429883607e-4	48	spearman
REACTOME_RECEPTOR_TYPE_TYROSINE_PROTEIN_PHOSPHATASES	0.5488493269648285	5.362573216527778e-5	8.40834722310254e-4	48	spearman
WP_15Q133_COPY_NUMBER_VARIATION_SYNDROME	0.5472210160660008	5.7015951305210376e-5	8.905137297241807e-4	48	spearman
REACTOME_ORGANIC_ANION_TRANSPORTERS	0.547112462006079	5.724879518274877e-5	8.906847436571842e-4	48	spearman
BIOCARTA_ACE2_PATHWAY	0.5457012592270951	6.035601393695818e-5	9.284490480746115e-4	48	spearman
KEGG_MEDICUS_REFERENCE_ORGANIZATION_OF_THE_OUTER_KINETOCHORE	0.5457012592270951	6.035601393695818e-5	9.284490480746115e-4	48	spearman
KEGG_MEDICUS_REFERENCE_AUTOPHAGY_VESICLE_NUCLEATION_ELONGATION_MATURATION_E3_UBIQUITIN_LIGASE_MALIN	0.5455927051671733	6.060130807063981e-5	9.284490480746115e-4	48	spearman
KEGG_MEDICUS_REFERENCE_KEAP1_NRF2_SIGNALING_PATHWAY	0.5455927051671733	6.060130807063981e-5	9.284490480746115e-4	48	spearman
REACTOME_TP53_REGULATES_TRANSCRIPTION_OF_GENES_INVOLVED_IN_G1_CELL_CYCLE_ARREST	0.5446157186278767	6.28503564130763e-5	9.561227461964443e-4	48	spearman
REACTOME_NCAM1_INTERACTIONS	0.5445071645679549	6.3104907427282e-5	9.561227461964443e-4	48	spearman
PID_ECADHERIN_STABILIZATION_PATHWAY	0.5443986105080331	6.336040121780124e-5	9.561227461964443e-4	48	spearman
PID_ERB_GENOMIC_PATHWAY	0.5443986105080331	6.336040121780124e-5	9.561227461964443e-4	48	spearman
REACTOME_CDH11_HOMOTYPIC_AND_HETEROTYPIC_INTERACTIONS	0.5441815023881893	6.387422971106384e-5	9.566834255977995e-4	48	spearman
WP_PTDINS45P2_IN_CYTOKINESIS_PATHWAY	0.5441815023881893	6.387422971106384e-5	9.566834255977995e-4	48	spearman
REACTOME_FASL_CD95L_SIGNALING	0.5438558402084238	6.465212216116927e-5	9.647346407246597e-4	48	spearman
REACTOME_DEFECTS_IN_BIOTIN_BTN_METABOLISM	0.5436387320885802	6.517552070748447e-5	9.689427411846024e-4	48	spearman
WP_NANOPARTICLEMEDIATED_ACTIVATION_OF_RECEPTOR_SIGNALING	0.5434216239687365	6.570279199804553e-5	9.731771478972501e-4	48	spearman
PID_S1P_S1P3_PATHWAY	0.5433130699088146	6.596788797297102e-5	9.735114056011238e-4	48	spearman
KEGG_MEDICUS_VARIANT_MUTATION_CAUSED_ABERRANT_ABETA_TO_TRANSPORT_OF_CALCIUM	0.5432045158488927	6.62339618134341e-5	9.738575923777453e-4	48	spearman
WP_PROSTAGLANDIN_SIGNALING	0.5430959617889709	6.650101676556483e-5	9.742156251714497e-4	48	spearman
WP_CELL_CYCLE	0.5427702996092053	6.730810089540083e-5	9.761806653538719e-4	48	spearman
WP_TCA_CYCLE_AKA_KREBS_OR_CITRIC_ACID_CYCLE	0.5426617455492835	6.757911294518467e-5	9.761806653538719e-4	48	spearman
REACTOME_EXTENSION_OF_TELOMERES	0.5425531914893617	6.785112247975343e-5	9.761806653538719e-4	48	spearman
REACTOME_RETROGRADE_NEUROTROPHIN_SIGNALLING	0.5425531914893617	6.785112247975343e-5	9.761806653538719e-4	48	spearman
REACTOME_TRIGLYCERIDE_METABOLISM	0.5425531914893617	6.785112247975343e-5	9.761806653538719e-4	48	spearman
KEGG_MEDICUS_REFERENCE_MICROTUBULE_NUCLEATION	0.5422275293095962	6.86731690730352e-5	9.844789309255832e-4	48	spearman
WP_SMC1SMC3_ROLE_IN_DNA_DAMAGE_CORNELIA_DE_LANGE_SYNDROME	0.5421189752496743	6.894920167573994e-5	9.849184894178654e-4	48	spearman
BIOCARTA_EIF4_PATHWAY	0.5420104211897525	6.922624837594018e-5	9.853693651809359e-4	48	spearman
WP_NUCLEAR_RECEPTORS_METAPATHWAY	0.5417933130699089	6.978339748476112e-5	9.897899558439262e-4	48	spearman
WP_CATALYTIC_CYCLE_OF_MAMMALIAN_FLAVINCONTAINING_MONOOXYGENASES_FMOS	0.5415762049500651	7.034464332876086e-5	9.94237318033965e-4	48	spearman
BIOCARTA_EPHA4_PATHWAY	0.5411419887103778	7.14795337219334e-5	9.973161273064272e-4	48	spearman
BIOCARTA_RACC_PATHWAY	0.5411419887103778	7.14795337219334e-5	9.973161273064272e-4	48	spearman
WP_TGFBETA_RECEPTOR_SIGNALING	0.541033434650456	7.176585929146805e-5	9.973161273064272e-4	48	spearman
KEGG_LEISHMANIA_INFECTION	0.5409248805905341	7.205323291451517e-5	9.973161273064272e-4	48	spearman
KEGG_MEDICUS_REFERENCE_RIG_I_IRF7_3_SIGNALING_PATHWAY	0.5409248805905341	7.205323291451517e-5	9.973161273064272e-4	48	spearman
REACTOME_PURINE_SALVAGE	0.5409248805905341	7.205323291451517e-5	9.973161273064272e-4	48	spearman
REACTOME_NFE2L2_REGULATING_ANTI_OXIDANT_DETOXIFICATION_ENZYMES	0.5407077724706904	7.263113813062654e-5	9.98429412521695e-4	48	spearman
REACTOME_REGULATION_OF_TP53_ACTIVITY_THROUGH_PHOSPHORYLATION	0.5407077724706904	7.263113813062654e-5	9.98429412521695e-4	48	spearman
REACTOME_DEFECTS_IN_VITAMIN_AND_COFACTOR_METABOLISM	0.5397307859313939	7.528450812124416e-5	0.0010313720668896726	48	spearman
REACTOME_COHESIN_LOADING_ONTO_CHROMATIN	0.5392965696917065	7.649197346583176e-5	0.0010408094287859277	48	spearman
REACTOME_DISEASES_OF_METABOLISM	0.5392965696917065	7.649197346583176e-5	0.0010408094287859277	48	spearman
KEGG_MEDICUS_REFERENCE_ATR_SIGNALING	0.5386452453321755	7.833637815243436e-5	0.0010536582021061587	48	spearman
WP_LNCRNAMEDIATED_MECHANISMS_OF_THERAPEUTIC_RESISTANCE	0.5385366912722536	7.864769963557674e-5	0.0010536582021061587	48	spearman
REACTOME_TRAFFICKING_OF_GLUR2_CONTAINING_AMPA_RECEPTORS	0.5384281372123317	7.896015108379997e-5	0.0010536582021061587	48	spearman
REACTOME_TRANSPORT_OF_FATTY_ACIDS	0.5384281372123317	7.896015108379997e-5	0.0010536582021061587	48	spearman
REACTOME_CYTOSOLIC_SULFONATION_OF_SMALL_MOLECULES	0.5383195831524099	7.927373618237667e-5	0.0010536582021061587	48	spearman
REACTOME_N_GLYCAN_TRIMMING_AND_ELONGATION_IN_THE_CIS_GOLGI	0.5383195831524099	7.927373618237667e-5	0.0010536582021061587	48	spearman
WP_SELENIUM_MICRONUTRIENT_NETWORK	0.5383195831524099	7.927373618237667e-5	0.0010536582021061587	48	spearman
REACTOME_SEMAPHORIN_INTERACTIONS	0.538211029092488	7.958845862711327e-5	0.001054350075674035	48	spearman
WP_AUTOSOMAL_RECESSIVE_OSTEOPETROSIS_PATHWAYS	0.5381024750325661	7.990432212437227e-5	0.0010550524638395734	48	spearman
REACTOME_PYRIMIDINE_CATABOLISM	0.5376682587928788	8.117926113686782e-5	0.0010683723088635653	48	spearman
REACTOME_KINESINS	0.537559704732957	8.15008858635077e-5	0.0010690998557389539	48	spearman
KEGG_MEDICUS_REFERENCE_NON_HOMOLOGOUS_END_JOINING	0.5373425966131133	8.214762963931155e-5	0.001074073567987611	48	spearman
KEGG_CELL_CYCLE	0.5371254884932696	8.279905777219598e-5	0.0010790760321350477	48	spearman
REACTOME_MATURATION_OF_SARS_COV_1_NUCLEOPROTEIN	0.5369083803734259	8.345520072571592e-5	0.001084107364767067	48	spearman
REACTOME_EGR2_AND_SOX10_MEDIATED_INITIATION_OF_SCHWANN_CELL_MYELINATION	0.5366912722535823	8.411608913685162e-5	0.0010891676832107174	48	spearman
KEGG_MEDICUS_REFERENCE_ACTIVATION_OF_PRC2.2_BY_UBIQUITINATION_OF_H2AK119	0.5365827181936604	8.444832251070617e-5	0.0010899535902185677	48	spearman
REACTOME_CREATINE_METABOLISM	0.536257056013895	8.545222575198001e-5	0.0010993757505398966	48	spearman
REACTOME_PHYSIOLOGICAL_FACTORS	0.5360399478940512	8.61275361045104e-5	0.0011010061462532	48	spearman
REACTOME_VITAMINS	0.5360399478940512	8.61275361045104e-5	0.0011010061462532	48	spearman
REACTOME_AMYLOID_FIBER_FORMATION	0.5352800694745984	8.852967893646059e-5	0.0011281210515903264	48	spearman
WP_ANTIVIRAL_AND_ANTIINFLAMMATORY_EFFECTS_OF_NRF2_ON_SARSCOV2_PATHWAY	0.5351715154146766	8.887779113685625e-5	0.0011289729545042434	48	spearman
WP_RAS_AND_BRADYKININ_PATHWAYS_IN_COVID19	0.5349544072948328	8.957776722533394e-5	0.0011342749452444491	48	spearman
REACTOME_HDR_THROUGH_HOMOLOGOUS_RECOMBINATION_HRR	0.5346287451150673	9.063717110365564e-5	0.001144080518270672	48	spearman
REACTOME_ACTIVATION_OF_NMDA_RECEPTORS_AND_POSTSYNAPTIC_EVENTS	0.5344116369952236	9.134978086122499e-5	0.0011494608789246305	48	spearman
PID_AJDISS_2PATHWAY	0.5343030829353018	9.1708000133745e-5	0.0011503622266776637	48	spearman
WP_OMEGA9_FATTY_ACID_SYNTHESIS	0.53419452887538	9.20675011364811e-5	0.0011512739861739413	48	spearman
PID_INTEGRIN3_PATHWAY	0.5340859748154582	9.242828798462712e-5	0.0011521961117089852	48	spearman
KEGG_MEDICUS_REFERENCE_GLYCOGEN_DEGRADATION_AMYLASE_	0.5338688666956144	9.315373573571314e-5	0.0011576442577187385	48	spearman
REACTOME_G2_M_DNA_DAMAGE_CHECKPOINT	0.5337603126356926	9.351840492691118e-5	0.001158589127705622	48	spearman
PID_PI3KCI_AKT_PATHWAY	0.5332175423360834	9.536137085262935e-5	0.0011777862849306285	48	spearman
KEGG_MEDICUS_REFERENCE_REGULATION_OF_GF_RTK_RAS_ERK_SIGNALING_RASGAP	0.5330004342162397	9.610779160115846e-5	0.0011797451849756883	48	spearman
WP_NCRNAS_INVOLVED_IN_STAT3_SIGNALING_IN_HEPATOCELLULAR_CARCINOMA	0.5330004342162397	9.610779160115846e-5	0.0011797451849756883	48	spearman
REACTOME_INTEGRIN_SIGNALING	0.5326747720364742	9.723742250001173e-5	0.001187373431180198	48	spearman
BIOCARTA_IGF1MTOR_PATHWAY	0.5325662179765523	9.761664979807306e-5	0.001187373431180198	48	spearman
WP_CATABOLISM_OF_SKELETAL_MUSCLE_IN_CACHEXIA	0.5325662179765523	9.761664979807306e-5	0.001187373431180198	48	spearman
BIOCARTA_CCR3_PATHWAY	0.5321320017368649	9.914709183192759e-5	0.0011987241765462572	48	spearman
WP_PURINE_METABOLISM_AND_RELATED_DISORDERS	0.5321320017368649	9.914709183192759e-5	0.0011987241765462572	48	spearman
WP_BARDETBIEDL_SYNDROME	0.5320234476769431	9.953310715739626e-5	0.001199777453843209	48	spearman
KEGG_MEDICUS_ENV_FACTOR_NNK_NNN_TO_RAS_ERK_SIGNALING_PATHWAY	0.5318063395570994	1.0030925400664549e-4	0.0012055130107265718	48	spearman
REACTOME_AMINO_ACIDS_REGULATE_MTORC1	0.5316977854971776	1.0069939426964617e-4	0.0012065891599951036	48	spearman
KEGG_MEDICUS_PATHOGEN_HCMV_UL33_TO_GNAQ_PLCB_G_CALCINEURIN_SIGNALING_PATHWAY	0.531480677377334	1.01483830411603e-4	0.0012123693311671857	48	spearman
WP_SOMATIC_SEX_DETERMINATION	0.531372123317412	1.0187813510281982e-4	0.0012134683510466432	48	spearman
WP_APOE_AND_MIR146_IN_INFLAMMATION_AND_ATHEROSCLEROSIS	0.5311550151975684	1.0267093984816837e-4	0.001215559761712564	48	spearman
REACTOME_GAP_JUNCTION_DEGRADATION	0.5310464611376465	1.0306944878810882e-4	0.001215559761712564	48	spearman
REACTOME_REMOVAL_OF_AMINOTERMINAL_PROPEPTIDES_FROM_GAMMA_CARBOXYLATED_PROTEINS	0.5310464611376465	1.0306944878810882e-4	0.001215559761712564	48	spearman
KEGG_MEDICUS_REFERENCE_TLR3_IRF3_SIGNALING_PATHWAY	0.5309379070777247	1.0346936805062903e-4	0.001215559761712564	48	spearman
KEGG_METABOLISM_OF_XENOBIOTICS_BY_CYTOCHROME_P450	0.5308293530178029	1.0387070210946922e-4	0.001215559761712564	48	spearman
REACTOME_RESPONSE_TO_ELEVATED_PLATELET_CYTOSOLIC_CA2	0.5308293530178029	1.0387070210946922e-4	0.001215559761712564	48	spearman
PID_LYSOPHOSPHOLIPID_PATHWAY	0.530720798957881	1.0427345545075693e-4	0.0012167257272655183	48	spearman
WP_PYRIMIDINE_METABOLISM_AND_RELATED_DISEASES	0.5306122448979592	1.046776325730325e-4	0.001217901498980152	48	spearman
REACTOME_FORMATION_OF_THE_ACTIVE_COFACTOR_UDP_GLUCURONATE	0.5302865827181936	1.0589875179801933e-4	0.001228547947159681	48	spearman
WP_NEUROGENESIS_REGULATION_IN_THE_OLFACTORY_EPITHELIUM	0.5289839339991316	1.1091424045545436e-4	0.001279338394218948	48	spearman
WP_OXIDATION_BY_CYTOCHROME_P450	0.5289839339991316	1.1091424045545436e-4	0.001279338394218948	48	spearman
REACTOME_P75NTR_SIGNALS_VIA_NF_KB	0.5287668258792879	1.117709019612968e-4	0.0012818525727789866	48	spearman
REACTOME_PROTEIN_REPAIR	0.5287668258792879	1.117709019612968e-4	0.0012818525727789866	48	spearman
KEGG_MEDICUS_VARIANT_MUTATION_CAUSED_ABERRANT_HTT_TO_CREB_MEDIATED_TRANSCRIPTION	0.5286582718193661	1.122014907163689e-4	0.0012831247399871931	48	spearman
REACTOME_NEURONAL_SYSTEM	0.5282240555796787	1.1393900983393596e-4	0.0012992931405494857	48	spearman
KEGG_MEDICUS_PATHOGEN_SHIGELLA_IPAC_TO_ACTIN_SIGNALING_PATHWAY	0.5278983933999131	1.1525820528635199e-4	0.0013069108362130423	48	spearman
REACTOME_BASE_EXCISION_REPAIR_AP_SITE_FORMATION	0.5278983933999131	1.1525820528635199e-4	0.0013069108362130423	48	spearman
REACTOME_CHROMOSOME_MAINTENANCE	0.5275727312201476	1.1659130757442963e-4	0.0013183028411373535	48	spearman
REACTOME_CO_INHIBITION_BY_BTLA	0.5274641771602258	1.1703878805124449e-4	0.0013196452113418409	48	spearman
WP_RENINANGIOTENSINALDOSTERONE_SYSTEM_RAAS	0.5273556231003039	1.1748783318152666e-4	0.0013209976537553163	48	spearman
PID_AR_PATHWAY	0.5271385149804603	1.1839063700708725e-4	0.0013274302149342129	48	spearman
REACTOME_LINOLEIC_ACID_LA_METABOLISM	0.5270299609205384	1.188444055380783e-4	0.001328806250222413	48	spearman
KEGG_GLUTATHIONE_METABOLISM	0.5269214068606166	1.1929975839402065e-4	0.0013301923060933304	48	spearman
REACTOME_NECTIN_NECL_TRANS_HETERODIMERIZATION	0.526595744680851	1.2067537249302745e-4	0.0013418031722631917	48	spearman
WP_NEURAL_CREST_CELL_MIGRATION_IN_CANCER	0.52594442032132	1.234700501631169e-4	0.001369085031366716	48	spearman
REACTOME_ATTACHMENT_AND_ENTRY	0.5255102040816326	1.2536579046630374e-4	0.0013824678102520417	48	spearman
WP_TOLLLIKE_RECEPTOR_SIGNALING	0.5255102040816326	1.2536579046630374e-4	0.0013824678102520417	48	spearman
REACTOME_COPI_DEPENDENT_GOLGI_TO_ER_RETROGRADE_TRAFFIC	0.525293095961789	1.263235694422162e-4	0.0013884077955458836	48	spearman
KEGG_P53_SIGNALING_PATHWAY	0.5251845419018671	1.268049541240908e-4	0.0013884077955458836	48	spearman
REACTOME_GRB2_EVENTS_IN_ERBB2_SIGNALING	0.5250759878419453	1.2728800915816772e-4	0.0013884077955458836	48	spearman
WP_NIPBL_ROLE_IN_DNA_DAMAGE_CORNELIA_DE_LANGE_SYNDROME	0.5250759878419453	1.2728800915816772e-4	0.0013884077955458836	48	spearman
WP_ATR_SIGNALING	0.5244246634824142	1.302217080804599e-4	0.001416558092777686	48	spearman
REACTOME_DNA_REPAIR	0.5243161094224924	1.307166015360213e-4	0.0014180984826097013	48	spearman
KEGG_MEDICUS_REFERENCE_COHESIN_DISSOCIATION_IN_ANAPHASE	0.5242075553625706	1.312132072146245e-4	0.0014196490936913822	48	spearman
REACTOME_ZINC_EFFLUX_AND_COMPARTMENTALIZATION_BY_THE_SLC30_FAMILY	0.5240990013026487	1.3171153041377284e-4	0.001421209900755065	48	spearman
REACTOME_ACTIVATION_OF_ANTERIOR_HOX_GENES_IN_HINDBRAIN_DEVELOPMENT_DURING_EARLY_EMBRYOGENESIS	0.5237733391228833	1.3321685832347416e-4	0.0014297659607230622	48	spearman
REACTOME_CGMP_EFFECTS	0.5237733391228833	1.3321685832347416e-4	0.0014297659607230622	48	spearman
KEGG_MEDICUS_VARIANT_AMPLIFIED_MYCN_TO_TRANSCRIPTIONAL_ACTIVATION	0.5236647850629614	1.337221048653195e-4	0.00143136141047838	48	spearman
REACTOME_TRANSCRIPTIONAL_ACTIVATION_OF_MITOCHONDRIAL_BIOGENESIS	0.5235562310030395	1.342290956296096e-4	0.0014329669943012044	48	spearman
KEGG_LYSOSOME	0.523230568823274	1.3576058716415382e-4	0.0014394902097720947	48	spearman
PID_P53_DOWNSTREAM_PATHWAY	0.523230568823274	1.3576058716415382e-4	0.0014394902097720947	48	spearman
REACTOME_INCRETIN_SYNTHESIS_SECRETION_AND_INACTIVATION	0.5231220147633522	1.3627460879755756e-4	0.0014394902097720947	48	spearman
REACTOME_SYNTHESIS_SECRETION_AND_INACTIVATION_OF_GLUCAGON_LIKE_PEPTIDE_1_GLP_1	0.5231220147633522	1.3627460879755756e-4	0.0014394902097720947	48	spearman
BIOCARTA_VDR_PATHWAY	0.5227963525835866	1.378273232436752e-4	0.0014520705393703734	48	spearman
WP_SULINDAC_METABOLIC_PATHWAY	0.5224706904038211	1.39396127045201e-4	0.001464754067956641	48	spearman
REACTOME_ALPHA_PROTEIN_KINASE_1_SIGNALING_PATHWAY	0.5223621363438993	1.3992266275857313e-4	0.001466447959041547	48	spearman
WP_DEGRADATION_PATHWAY_OF_SPHINGOLIPIDS_INCLUDING_DISEASES	0.5222535822839774	1.404510082562223e-4	0.0014681519456783236	48	spearman
REACTOME_MHC_CLASS_II_ANTIGEN_PRESENTATION	0.5221450282240555	1.4098116909702933e-4	0.001469527046131044	48	spearman
KEGG_SPHINGOLIPID_METABOLISM	0.5220364741641337	1.4151315085469932e-4	0.001469527046131044	48	spearman
REACTOME_REGULATION_BY_C_FLIP	0.5219279201042119	1.4204695911779896e-4	0.001469527046131044	48	spearman
WP_IL26_SIGNALING	0.5219279201042119	1.4204695911779896e-4	0.001469527046131044	48	spearman
REACTOME_ASSEMBLY_OF_THE_HIV_VIRION	0.52181936604429	1.4258259948978711e-4	0.001471276489336775	48	spearman
REACTOME_MEIOSIS	0.5217108119843682	1.4312007758904773e-4	0.0014730358754934298	48	spearman
REACTOME_SYNTHESIS_OF_BILE_ACIDS_AND_BILE_SALTS_VIA_27_HYDROXYCHOLESTEROL	0.5214937038645245	1.44200569517742e-4	0.001478373508805785	48	spearman
KEGG_MEDICUS_PATHOGEN_HTLV_1_TAX_TO_SPINDLE_ASSEMBLY_CHECKPOINT_SIGNALING	0.5213851498046027	1.4474359465886235e-4	0.001478373508805785	48	spearman
REACTOME_FASTK_FAMILY_PROTEINS_REGULATE_PROCESSING_AND_STABILITY_OF_MITOCHONDRIAL_RNAS	0.5213851498046027	1.4474359465886235e-4	0.001478373508805785	48	spearman
REACTOME_NONCANONICAL_ACTIVATION_OF_NOTCH3	0.5206252713851498	1.485971803631077e-4	0.0015138809187246556	48	spearman
REACTOME_ACYL_CHAIN_REMODELING_OF_DAG_AND_TAG	0.5202996092053843	1.502771097925085e-4	0.0015231621728871716	48	spearman
REACTOME_EPHB_MEDIATED_FORWARD_SIGNALING	0.5202996092053843	1.502771097925085e-4	0.0015231621728871716	48	spearman
REACTOME_NOTCH4_INTRACELLULAR_DOMAIN_REGULATES_TRANSCRIPTION	0.5201910551454625	1.508409144401066e-4	0.0015231621728871716	48	spearman
KEGG_MEDICUS_VARIANT_MUTATION_CAUSED_ABERRANT_HTT_TO_RETROGRADE_AXONAL_TRANSPORT	0.5199739470256187	1.5197430104621577e-4	0.0015231621728871716	48	spearman
BIOCARTA_BLYMPHOCYTE_PATHWAY	0.5198653929656969	1.525438947435583e-4	0.0015231621728871716	48	spearman
KEGG_MEDICUS_VARIANT_MUTATION_INACTIVATED_ATP1A1_TO_ANGIOTENSIN_ALDOSTERONE_SIGNALING_PATHWAY	0.5198653929656969	1.525438947435583e-4	0.0015231621728871716	48	spearman
REACTOME_HORMONE_LIGAND_BINDING_RECEPTORS	0.5198653929656969	1.525438947435583e-4	0.0015231621728871716	48	spearman
WP_HORMONAL_CONTROL_OF_PUBERTAL_GROWTH_SPURT	0.5198653929656969	1.525438947435583e-4	0.0015231621728871716	48	spearman
KEGG_COMPLEMENT_AND_COAGULATION_CASCADES	0.5195397307859314	1.5426434817170283e-4	0.0015290693844092203	48	spearman
KEGG_MEDICUS_PATHOGEN_YERSINIA_YOPP_J_TO_TLR2_4_MAPK_SIGNALING_PATHWAY	0.5194311767260096	1.5484174317258452e-4	0.0015290693844092203	48	spearman
KEGG_MEDICUS_REFERENCE_AHR_SIGNALING_PATHWAY	0.5194311767260096	1.5484174317258452e-4	0.0015290693844092203	48	spearman
REACTOME_ACTIVATION_OF_RAS_IN_B_CELLS	0.5194311767260096	1.5484174317258452e-4	0.0015290693844092203	48	spearman
BIOCARTA_PS1_PATHWAY	0.5193226226660878	1.554211033480224e-4	0.0015290693844092203	48	spearman
REACTOME_ESTROGEN_STIMULATED_SIGNALING_THROUGH_PRKCZ	0.5193226226660878	1.554211033480224e-4	0.0015290693844092203	48	spearman
WP_SMITHMAGENIS_AND_POTOCKILUPSKI_SYNDROME_COPY_NUMBER_VARIATION	0.5192140686061659	1.5600243466881846e-4	0.0015295697541208065	48	spearman
KEGG_MEDICUS_VARIANT_MUTATION_INACTIVATED_ATXN3_TO_AUTOPHAGY_VESICLE_NUCLEATION	0.5191055145462441	1.5658574312149744e-4	0.0015295697541208065	48	spearman
WP_ASPIRIN_PREVENTION_OF_CANCER_METASTASIS	0.5189969604863222	1.571710347083444e-4	0.0015295697541208065	48	spearman
KEGG_TRYPTOPHAN_METABOLISM	0.5188884064264003	1.5775831544743746e-4	0.0015295697541208065	48	spearman
REACTOME_MAP2K_AND_MAPK_ACTIVATION	0.5188884064264003	1.5775831544743746e-4	0.0015295697541208065	48	spearman
REACTOME_PLATELET_ACTIVATION_SIGNALING_AND_AGGREGATION	0.5188884064264003	1.5775831544743746e-4	0.0015295697541208065	48	spearman
BIOCARTA_AMI_PATHWAY	0.5187798523664785	1.583475913726814e-4	0.0015299295402754188	48	spearman
REACTOME_P38MAPK_EVENTS	0.5186712983065567	1.5893886853384395e-4	0.0015299295402754188	48	spearman
REACTOME_RECOGNITION_AND_ASSOCIATION_OF_DNA_GLYCOSYLASE_WITH_SITE_CONTAINING_AN_AFFECTED_PURINE	0.5186712983065567	1.5893886853384395e-4	0.0015299295402754188	48	spearman
KEGG_PROPANOATE_METABOLISM	0.5185627442466348	1.5953215299658772e-4	0.0015319666558093374	48	spearman
BIOCARTA_SHH_PATHWAY	0.5181285280069475	1.619254857348951e-4	0.0015512384242001645	48	spearman
KEGG_MEDICUS_PATHOGEN_SARS_COV_2_S_TO_CLASSICAL_PATHWAY_OF_COMPLEMENT_CASCADE	0.5176943117672601	1.6435142470774562e-4	0.0015707300447068832	48	spearman
KEGG_MEDICUS_REFERENCE_MGLUR1_TRPC3_SIGNALING_PATHWAY	0.5174772036474163	1.6557674509095843e-4	0.0015786818403684254	48	spearman
PID_TAP63_PATHWAY	0.5171515414676509	1.674303044755202e-4	0.0015925716638974835	48	spearman
WP_ESTROGEN_METABOLISM_WP5276	0.517042987407729	1.680523370384522e-4	0.001594709411045738	48	spearman
KEGG_MEDICUS_REFERENCE_AUTOPHAGOSOME_AND_LYSOSOME_FUSION_TETHERING_FACTOR_GRASP55	0.5165002171081198	1.7119412985588137e-4	0.001620691597267707	48	spearman
WP_15Q11Q13_COPY_NUMBER_VARIATION	0.516391663048198	1.718288589239886e-4	0.001621897795172101	48	spearman
REACTOME_ADIPOGENESIS	0.5162831089882761	1.7246572640565355e-4	0.001621897795172101	48	spearman
KEGG_MEDICUS_REFERENCE_EGF_EGFR_ACTIN_SIGNALING_PATHWAY	0.5161745549283543	1.7310473872500352e-4	0.001621897795172101	48	spearman
KEGG_MEDICUS_REFERENCE_MODIFYING_OF_CONDENSIN_II_SUBUNITS	0.5161745549283543	1.7310473872500352e-4	0.001621897795172101	48	spearman
BIOCARTA_NOS1_PATHWAY	0.5160660008684325	1.7374590232287082e-4	0.001621897795172101	48	spearman
REACTOME_NITRIC_OXIDE_STIMULATES_GUANYLATE_CYCLASE	0.5160660008684325	1.7374590232287082e-4	0.001621897795172101	48	spearman
REACTOME_TRANSPORT_OF_INORGANIC_CATIONS_ANIONS_AND_AMINO_ACIDS_OLIGOPEPTIDES	0.515740338688667	1.7568236544705093e-4	0.0016361694081310034	48	spearman
PID_NECTIN_PATHWAY	0.5156317846287451	1.7633219890244786e-4	0.0016369000999864368	48	spearman
KEGG_MEDICUS_REFERENCE_MANNOSE_TYPE_O_GLYCAN_BIOSYNTHESIS_FKTN_TO_LARGE	0.5155232305688233	1.7698421609220566e-4	0.0016369000999864368	48	spearman
KEGG_TOLL_LIKE_RECEPTOR_SIGNALING_PATHWAY	0.5155232305688233	1.7698421609220566e-4	0.0016369000999864368	48	spearman
KEGG_OLFACTORY_TRANSDUCTION	0.5154146765089014	1.7763842355807914e-4	0.0016391738670393785	48	spearman
KEGG_MEDICUS_REFERENCE_LEUCINE_DEGRADATION	0.5151975683890577	1.7895343556998e-4	0.0016475208494905957	48	spearman
PID_FRA_PATHWAY	0.5146547980894486	1.8227975662604804e-4	0.0016690186807161594	48	spearman
WP_DUAL_HIJACK_MODEL_OF_VIF_IN_HIV_INFECTION	0.5146547980894486	1.8227975662604804e-4	0.0016690186807161594	48	spearman
KEGG_BASAL_TRANSCRIPTION_FACTORS	0.5145462440295268	1.829517238453189e-4	0.0016690186807161594	48	spearman
WP_ARACHIDONATE_EPOXYGENASE_EPOXIDE_HYDROLASE	0.5145462440295268	1.829517238453189e-4	0.0016690186807161594	48	spearman
BIOCARTA_TUBBY_PATHWAY	0.5144376899696049	1.8362594098345143e-4	0.0016713708097677415	48	spearman
REACTOME_TRAIL_SIGNALING	0.514329135909683	1.843024147532951e-4	0.0016737327891849015	48	spearman
REACTOME_AFLATOXIN_ACTIVATION_AND_DETOXIFICATION	0.5142205818497612	1.8498115188499975e-4	0.0016761046132424129	48	spearman
REACTOME_LDL_CLEARANCE	0.5140034737299175	1.863454432413719e-4	0.001679513374064982	48	spearman
WP_ETHER_LIPID_BIOSYNTHESIS	0.5140034737299175	1.863454432413719e-4	0.001679513374064982	48	spearman
BIOCARTA_IRES_PATHWAY	0.5138949196699957	1.8703101101321548e-4	0.001679513374064982	48	spearman
WP_16P112_PROXIMAL_DELETION_SYNDROME	0.5138949196699957	1.8703101101321548e-4	0.001679513374064982	48	spearman
PID_CXCR3_PATHWAY	0.5137863656100738	1.8771886924134415e-4	0.0016819275471757933	48	spearman
KEGG_MEDICUS_REFERENCE_BILE_ACID_BIOSYNTHESIS	0.5134607034303084	1.897962549235275e-4	0.001689228752246207	48	spearman
REACTOME_CHYLOMICRON_CLEARANCE	0.5134607034303084	1.897962549235275e-4	0.001689228752246207	48	spearman
REACTOME_REGULATION_OF_ENDOGENOUS_RETROELEMENTS_BY_THE_HUMAN_SILENCING_HUB_HUSH_COMPLEX	0.5134607034303084	1.897962549235275e-4	0.001689228752246207	48	spearman
WP_GLYCOSAMINOGLYCAN_DEGRADATION	0.5132435953104646	1.9119275644392228e-4	0.001695374381764641	48	spearman
WP_H19_RBE2F1_AND_CDKBETACATENIN_IN_COLORECTAL_CANCER	0.5131350412505428	1.918945011865518e-4	0.001695374381764641	48	spearman
WP_SMALL_LIGAND_GPCRS	0.5131350412505428	1.918945011865518e-4	0.001695374381764641	48	spearman
WP_AFFECTED_PATHWAYS_IN_DUCHENNE_MUSCULAR_DYSTROPHY	0.5130264871906209	1.9259858447550482e-4	0.001695374381764641	48	spearman
WP_COVID19_ADVERSE_OUTCOME_PATHWAY	0.5130264871906209	1.9259858447550482e-4	0.001695374381764641	48	spearman
KEGG_MEDICUS_ENV_FACTOR_TCDD_TO_AHR_SIGNALING_PATHWAY	0.5129179331306991	1.9330501325148588e-4	0.0016978694161738828	48	spearman
WP_SARS_CORONAVIRUS_AND_INNATE_IMMUNITY	0.5128093790707773	1.940137944729799e-4	0.0017003741725208326	48	spearman
WP_ACUTE_VIRAL_MYOCARDITIS	0.5125922709509335	1.954384421756169e-4	0.0017042498943057385	48	spearman
PID_PTP1B_PATHWAY	0.5124837168910117	1.961543226629923e-4	0.0017042498943057385	48	spearman
REACTOME_ERYTHROCYTES_TAKE_UP_CARBON_DIOXIDE_AND_RELEASE_OXYGEN	0.5124837168910117	1.961543226629923e-4	0.0017042498943057385	48	spearman
WP_QUERCETIN_AND_NFKB_AP1_INDUCED_APOPTOSIS	0.5124837168910117	1.961543226629923e-4	0.0017042498943057385	48	spearman
WP_PRIMARY_OVARIAN_INSUFFICIENCY	0.5120495006513244	1.9904171976292017e-4	0.0017256014322426815	48	spearman
WP_FAMILIAL_HYPERLIPIDEMIA_TYPE_2	0.5117238384715588	2.0123253484950342e-4	0.0017408349027713509	48	spearman
KEGG_GLYOXYLATE_AND_DICARBOXYLATE_METABOLISM	0.5115067303517151	2.0270521721008235e-4	0.0017498037459812272	48	spearman
KEGG_MEDICUS_REFERENCE_ACTIVIN_SIGNALING_PATHWAY	0.5113981762917933	2.0344522160573584e-4	0.0017524230032734415	48	spearman
REACTOME_SYNTHESIS_OF_IP2_IP_AND_INS_IN_THE_CYTOSOL	0.5110725141120278	2.0567997424614085e-4	0.0017678788364539817	48	spearman
REACTOME_NETRIN_MEDIATED_REPULSION_SIGNALS	0.5106382978723404	2.0869430760536142e-4	0.0017899550229229075	48	spearman
KEGG_MEDICUS_REFERENCE_MDA5_IRF7_3_SIGNALING_PATHWAY	0.5104211897524967	2.10216461477583e-4	0.0017991660476993992	48	spearman
KEGG_MEDICUS_VARIANT_MUTATION_CAUSED_ABERRANT_ABETA_TO_VGCC_CA2_APOPTOTIC_PATHWAY_N01004	0.5102040816326531	2.1174868531049275e-4	0.0017996827598082954	48	spearman
REACTOME_CHYLOMICRON_ASSEMBLY	0.5102040816326531	2.1174868531049275e-4	0.0017996827598082954	48	spearman
WP_POSTCOVID_NEUROINFLAMMATION	0.5102040816326531	2.1174868531049275e-4	0.0017996827598082954	48	spearman
PID_HIF1_TFPATHWAY	0.5100955275727312	2.1251859196540408e-4	0.0017996827598082954	48	spearman
REACTOME_REDUCTION_OF_CYTOSOLIC_CA_LEVELS	0.5100955275727312	2.1251859196540408e-4	0.0017996827598082954	48	spearman
REACTOME_DISEASES_OF_GLYCOSYLATION	0.5097698653929656	2.1484358014954954e-4	0.0018155413278321936	48	spearman
REACTOME_SIGNALING_BY_TGFB_FAMILY_MEMBERS	0.5092270950933565	2.1876990396104976e-4	0.0018448369632345669	48	spearman
PID_MTOR_4PATHWAY	0.5087928788536692	2.2195771593274004e-4	0.0018677951189811708	48	spearman
REACTOME_NEUROTRANSMITTER_RELEASE_CYCLE	0.5085757707338254	2.2356737384769687e-4	0.0018734852580890506	48	spearman
REACTOME_TP53_REGULATES_TRANSCRIPTION_OF_DEATH_RECEPTORS_AND_LIGANDS	0.5085757707338254	2.2356737384769687e-4	0.0018734852580890506	48	spearman
REACTOME_FRS_MEDIATED_FGFR3_SIGNALING	0.5084672166739036	2.2437616765623398e-4	0.001876345702025257	48	spearman
REACTOME_DEFECTS_OF_CONTACT_ACTIVATION_SYSTEM_CAS_AND_KALLIKREIN_KININ_SYSTEM_KKS	0.5082501085540599	2.2600172357674597e-4	0.0018860102254408696	48	spearman
WP_BIOMARKERS_FOR_PYRIMIDINE_METABOLISM_DISORDERS	0.5080330004342163	2.2763795559668204e-4	0.0018898350986744452	48	spearman
WP_SPINA_BIFIDA	0.5080330004342163	2.2763795559668204e-4	0.0018898350986744452	48	spearman
BIOCARTA_CDK5_PATHWAY	0.5079244463742945	2.2846009460251188e-4	0.0018898350986744452	48	spearman
WP_SEROTONIN_AND_ANXIETY	0.5079244463742945	2.2846009460251188e-4	0.0018898350986744452	48	spearman
BIOCARTA_RAB_PATHWAY	0.5078158923143726	2.2928492602253484e-4	0.0018898350986744452	48	spearman
KEGG_PPAR_SIGNALING_PATHWAY	0.5078158923143726	2.2928492602253484e-4	0.0018898350986744452	48	spearman
REACTOME_REGULATION_OF_TBK1_IKK_MEDIATED_ACTIVATION_OF_IRF3_IRF7_UPON_TLR3_LIGATION	0.5075987841945289	2.3094269747356652e-4	0.0018957136761940613	48	spearman
REACTOME_SENSORY_PROCESSING_OF_SOUND_BY_OUTER_HAIR_CELLS_OF_THE_COCHLEA	0.5075987841945289	2.3094269747356652e-4	0.0018957136761940613	48	spearman
REACTOME_SIGNALING_BY_MEMBRANE_TETHERED_FUSIONS_OF_PDGFRA_OR_PDGFRB	0.5071645679548414	2.3429089549974113e-4	0.0019192727643591039	48	spearman
WP_LET7_INHIBITION_OF_ES_CELL_REPROGRAMMING	0.5070560138949196	2.351347943624678e-4	0.0019204830311809731	48	spearman
REACTOME_SIGNALLING_TO_RAS	0.5069474598349978	2.3598144888874043e-4	0.0019204830311809731	48	spearman
BIOCARTA_WNT_PATHWAY	0.506838905775076	2.368308670738868e-4	0.0019204830311809731	48	spearman
KEGG_MEDICUS_REFERENCE_IGG_FCGR_RAC_SIGNALING_PATHWAY	0.506838905775076	2.368308670738868e-4	0.0019204830311809731	48	spearman
KEGG_MEDICUS_REFERENCE_P4_PR_RAS_ERK_SIGNALING_PATHWAY	0.506838905775076	2.368308670738868e-4	0.0019204830311809731	48	spearman
REACTOME_NONHOMOLOGOUS_END_JOINING_NHEJ	0.5064046895353886	2.402563370088504e-4	0.0019365239693845896	48	spearman
REACTOME_SIGNALLING_TO_ERKS	0.5064046895353886	2.402563370088504e-4	0.0019365239693845896	48	spearman
REACTOME_TRANSLOCATION_OF_SLC2A4_GLUT4_TO_THE_PLASMA_MEMBRANE	0.5064046895353886	2.402563370088504e-4	0.0019365239693845896	48	spearman
REACTOME_DISEASES_OF_DNA_REPAIR	0.5062961354754668	2.4111969411790286e-4	0.0019395880805396033	48	spearman
KEGG_NOD_LIKE_RECEPTOR_SIGNALING_PATHWAY	0.506079027355623	2.4285485262529762e-4	0.0019457472623511868	48	spearman
WP_TARGETING_YAP_IN_PANCREATIC_DUCTAL_ADENOCARCINOMA_PDAC	0.506079027355623	2.4285485262529762e-4	0.0019457472623511868	48	spearman
REACTOME_P75NTR_RECRUITS_SIGNALLING_COMPLEXES	0.5059704732957012	2.4372667031548608e-4	0.0019488423399329903	48	spearman
REACTOME_TRANSCRIPTIONAL_REGULATION_BY_VENTX	0.5058619192357794	2.4460132452498577e-4	0.0019519477468057512	48	spearman
WP_ENTEROCYTE_CHOLESTEROL_METABOLISM	0.5056448111159357	2.463591753087491e-4	0.0019567537952201943	48	spearman
REACTOME_FORMATION_OF_THE_NEPHRIC_DUCT	0.5055362570560139	2.472423883373419e-4	0.0019567537952201943	48	spearman
REACTOME_TRANSCRIPTIONAL_REGULATION_BY_MECP2	0.5055362570560139	2.472423883373419e-4	0.0019567537952201943	48	spearman
KEGG_MEDICUS_REFERENCE_DOUBLE_HOLLIDAY_JUNCTION_RESOLUTION	0.5054277029960921	2.481284707939907e-4	0.0019567537952201943	48	spearman
REACTOME_FATTY_ACID_METABOLISM	0.5054277029960921	2.481284707939907e-4	0.0019567537952201943	48	spearman
WP_PENTOSE_PHOSPHATE_METABOLISM	0.5054277029960921	2.481284707939907e-4	0.0019567537952201943	48	spearman
WP_TYROBP_CAUSAL_NETWORK_IN_MICROGLIA	0.5052105948762484	2.4990927712504436e-4	0.0019669330164312315	48	spearman
REACTOME_HDL_REMODELING	0.5051020408163265	2.5080401761757226e-4	0.0019701121853560374	48	spearman
KEGG_MEDICUS_REFERENCE_AREG_EGFR_RAS_ERK_SIGNALING_PATHWAY	0.5049934867564047	2.5170166077448017e-4	0.0019733016920874284	48	spearman
BIOCARTA_RARRXR_PATHWAY	0.504776378636561	2.535056885444058e-4	0.001975867638480087	48	spearman
REACTOME_PLATELET_AGGREGATION_PLUG_FORMATION	0.504776378636561	2.535056885444058e-4	0.001975867638480087	48	spearman
WP_LTF_DANGER_SIGNAL_RESPONSE_PATHWAY	0.504776378636561	2.535056885444058e-4	0.001975867638480087	48	spearman
REACTOME_ION_HOMEOSTASIS	0.5046678245766392	2.544120899406483e-4	0.0019790893973289964	48	spearman
WP_CLASSICAL_PATHWAY_OF_STEROIDOGENESIS_WITH_GLUCOCORTICOID_AND_MINERALOCORTICOID_METABOLISM	0.5045592705167173	2.553214275678022e-4	0.0019823214898591064	48	spearman
KEGG_MEDICUS_PATHOGEN_HIV_GP120_TO_TNF_NFKB_SIGNALING_PATHWAY	0.50412505427703	2.589883095691204e-4	0.00200304253296811	48	spearman
KEGG_MEDICUS_VARIANT_MUTATION_CAUSED_ABERRANT_HTT_TO_ELECTRON_TRANSFER_IN_COMPLEX_II	0.50412505427703	2.589883095691204e-4	0.00200304253296811	48	spearman
REACTOME_DISEASES_OF_CARBOHYDRATE_METABOLISM	0.5040165002171081	2.599124554213488e-4	0.0020063242231947963	48	spearman
KEGG_MEDICUS_PATHOGEN_HPV_E5_TO_ANTIGEN_PROCESSING_AND_PRESENTATION_BY_MHC_CLASS_I_MOLECULES	0.5036908380373426	2.6270285050964483e-4	0.0020239716736002197	48	spearman
REACTOME_CLEC7A_DECTIN_1_SIGNALING	0.5035822839774208	2.636389966840319e-4	0.002027292974501349	48	spearman
WP_ACE_INHIBITOR_PATHWAY	0.5032566217976553	2.6646559949908787e-4	0.002041207855704845	48	spearman
WP_VITAMIN_D_IN_INFLAMMATORY_DISEASES	0.5032566217976553	2.6646559949908787e-4	0.002041207855704845	48	spearman
REACTOME_SYNTHESIS_OF_BILE_ACIDS_AND_BILE_SALTS_VIA_7ALPHA_HYDROXYCHOLESTEROL	0.5031480677377335	2.6741388411845464e-4	0.0020445701540028134	48	spearman
KEGG_MEDICUS_REFERENCE_TNF_P38_SIGNALING_PATHWAY	0.5029309596178897	2.6931963115325207e-4	0.0020513263746663258	48	spearman
PID_WNT_CANONICAL_PATHWAY	0.5029309596178897	2.6931963115325207e-4	0.0020513263746663258	48	spearman
BIOCARTA_BOTULIN_PATHWAY	0.502713851498046	2.712376736175438e-4	0.0020576574934155277	48	spearman
BIOCARTA_CLASSIC_PATHWAY	0.502713851498046	2.712376736175438e-4	0.0020576574934155277	48	spearman
PID_IL6_7_PATHWAY	0.5026052974381242	2.7220132760429625e-4	0.0020576574934155277	48	spearman
REACTOME_DNA_DOUBLE_STRAND_BREAK_REPAIR	0.5026052974381242	2.7220132760429625e-4	0.0020576574934155277	48	spearman
BIOCARTA_NOTCH_PATHWAY	0.5024967433782023	2.7316808185373615e-4	0.0020610839860167236	48	spearman
WP_DEREGULATION_OF_RAB_AND_RAB_EFFECTOR_GENES_IN_BLADDER_CANCER	0.5023881893182804	2.741379452125605e-4	0.0020645210358034103	48	spearman
WP_IMMUNE_RESPONSE_TO_TUBERCULOSIS	0.5022796352583586	2.7511092654910997e-4	0.0020675622341420597	48	spearman
KEGG_MEDICUS_REFERENCE_RECRUITMENT_AND_FORMATION_OF_THE_MCC	0.5021710811984368	2.760870347533991e-4	0.0020675622341420597	48	spearman
WP_BIOTIN_METABOLISM_INCLUDING_IMDS	0.5021710811984368	2.760870347533991e-4	0.0020675622341420597	48	spearman
BIOCARTA_HES_PATHWAY	0.5019539730785931	2.780486674339559e-4	0.0020773358617674773	48	spearman
KEGG_MEDICUS_REFERENCE_NAD_BIOSYNTHESIS	0.5018454190186713	2.7903420979905573e-4	0.0020773358617674773	48	spearman
REACTOME_AMINO_ACID_CONJUGATION	0.5017368649587495	2.800229148096503e-4	0.0020773358617674773	48	spearman
REACTOME_CONJUGATION_OF_BENZOATE_WITH_GLYCINE	0.5017368649587495	2.800229148096503e-4	0.0020773358617674773	48	spearman
REACTOME_TRIGLYCERIDE_CATABOLISM	0.5017368649587495	2.800229148096503e-4	0.0020773358617674773	48	spearman
KEGG_MEDICUS_REFERENCE_VGCC_CA2_APOPTOTIC_PATHWAY	0.5016283108988276	2.810147914648082e-4	0.0020773358617674773	48	spearman
REACTOME_SIRT1_NEGATIVELY_REGULATES_RRNA_EXPRESSION	0.5016283108988276	2.810147914648082e-4	0.0020773358617674773	48	spearman
KEGG_MEDICUS_REFERENCE_HYDROLYSIS_OF_SPHINGOMYELIN	0.5015197568389057	2.820098487855368e-4	0.0020808594357079866	48	spearman
WP_MAMMARY_GLAND_DEVELOPMENT_PREGNANCY_AND_LACTATION_STAGE_3_OF_4	0.5014112027789839	2.8300809581482077e-4	0.002084393571744386	48	spearman
REACTOME_NUCLEOTIDE_SALVAGE	0.5008684324793747	2.8804749463823493e-4	0.002117623889153617	48	spearman
REACTOME_SPHINGOLIPID_METABOLISM	0.5006513243595311	2.900859011061733e-4	0.0021287107989765622	48	spearman
KEGG_MEDICUS_VARIANT_TMPRSS2_ERG_FUSION_TO_TRANSCRIPTIONAL_ACTIVATION	0.5004342162396873	2.921373589921691e-4	0.002132071561808303	48	spearman
REACTOME_REGULATION_OF_GENE_EXPRESSION_IN_BETA_CELLS	0.5004342162396873	2.921373589921691e-4	0.002132071561808303	48	spearman
REACTOME_SIGNALING_BY_FGFR2_IN_DISEASE	0.5004342162396873	2.921373589921691e-4	0.002132071561808303	48	spearman
WP_EUKARYOTIC_TRANSCRIPTION_INITIATION	0.5002171081198437	2.9420194232795466e-4	0.002139359776276105	48	spearman
WP_RIOK1_AND_RIOK2_IN_EGFR_AND_PI3KMEDIATED_TUMORIGENESIS	0.5002171081198437	2.9420194232795466e-4	0.002139359776276105	48	spearman
KEGG_MEDICUS_REFERENCE_CXCR_GNB_G_ERK_SIGNALING_PATHWAY	0.5001085540599218	2.952391792726408e-4	0.0021428230958113466	48	spearman
REACTOME_ERKS_ARE_INACTIVATED	0.5	2.962797255045584e-4	0.0021428230958113466	48	spearman
WP_ADIPOGENESIS	0.5	2.962797255045584e-4	0.0021428230958113466	48	spearman
REACTOME_FORMATION_OF_WDR5_CONTAINING_HISTONE_MODIFYING_COMPLEXES	0.49967433782023446	2.994213135893299e-4	0.00215776867638702	48	spearman
REACTOME_SARS_COV_2_MODULATES_AUTOPHAGY	0.49967433782023446	2.994213135893299e-4	0.00215776867638702	48	spearman
REACTOME_NEUROTRANSMITTER_RECEPTORS_AND_POSTSYNAPTIC_SIGNAL_TRANSMISSION	0.4994572297003908	3.0153242419912973e-4	0.0021689435642148563	48	spearman
BIOCARTA_GRANULOCYTES_PATHWAY	0.499348675640469	3.025930234081514e-4	0.0021689435642148563	48	spearman
REACTOME_FATTY_ACYL_COA_BIOSYNTHESIS	0.499348675640469	3.025930234081514e-4	0.0021689435642148563	48	spearman
REACTOME_METABOLISM_OF_ANGIOTENSINOGEN_TO_ANGIOTENSINS	0.49924012158054715	3.03656997867879e-4	0.002172690177257872	48	spearman
KEGG_MEDICUS_REFERENCE_ANGIOTENSIN_ALDOSTERONE_SIGNALING_PATHWAY	0.49902301346070344	3.0579511062068826e-4	0.0021840953274580833	48	spearman
BIOCARTA_SALMONELLA_PATHWAY	0.49869735128093795	3.0902783274093884e-4	0.002199357660677533	48	spearman
REACTOME_TGFBR3_PTM_REGULATION	0.49869735128093795	3.0902783274093884e-4	0.002199357660677533	48	spearman
KEGG_MEDICUS_REFERENCE_SIALYL_LEWIS_X_ANTIGEN_BIOSYNTHESIS	0.49858879722101607	3.1011225931530613e-4	0.0022031692192772366	48	spearman
KEGG_MEDICUS_VARIANT_MUTATION_CAUSED_ABERRANT_ABETA_TO_AGE_RAGE_SIGNALING_PATHWAY	0.49815458098132875	3.1448448584916837e-4	0.0022302839685486957	48	spearman
REACTOME_CYTOPROTECTION_BY_HMOX1	0.49804602692140687	3.1558622109659234e-4	0.0022341500731600026	48	spearman
REACTOME_GLYCOSPHINGOLIPID_TRANSPORT	0.49793747286148504	3.166914472931875e-4	0.0022380272349205184	48	spearman
REACTOME_NUCLEAR_EVENTS_MEDIATED_BY_NFE2L2	0.4977203647416414	3.1891241172833055e-4	0.002249761723510578	48	spearman
REACTOME_FORMATION_OF_FIBRIN_CLOT_CLOTTING_CASCADE	0.4973947025618758	3.222702860820881e-4	0.0022615230158178324	48	spearman
REACTOME_TNFR1_MEDIATED_CERAMIDE_PRODUCTION	0.4973947025618758	3.222702860820881e-4	0.0022615230158178324	48	spearman
WP_SENESCENCE_AND_AUTOPHAGY_IN_CANCER	0.4973947025618758	3.222702860820881e-4	0.0022615230158178324	48	spearman
KEGG_GLYCOSAMINOGLYCAN_DEGRADATION	0.49728614850195396	3.233966644443039e-4	0.0022615230158178324	48	spearman
KEGG_MEDICUS_VARIANT_MUTATION_CAUSED_ABERRANT_ABETA_TO_VGCC_CA2_APOPTOTIC_PATHWAY_N01006	0.49728614850195396	3.233966644443039e-4	0.0022615230158178324	48	spearman
PID_HEDGEHOG_GLI_PATHWAY	0.4971775944420321	3.245266027993222e-4	0.0022615447632577763	48	spearman
REACTOME_SIGNALING_BY_NOTCH	0.4971775944420321	3.245266027993222e-4	0.0022615447632577763	48	spearman
REACTOME_TOXICITY_OF_BOTULINUM_TOXIN_TYPE_D_BOTD	0.49706904038211025	3.256601111051121e-4	0.002265510720928804	48	spearman
REACTOME_MAPK1_MAPK3_SIGNALING	0.49674337820234477	3.290821556639039e-4	0.0022853560083648966	48	spearman
REACTOME_RA_BIOSYNTHESIS_PATHWAY	0.4966348241424229	3.30230043828893e-4	0.002289366832347455	48	spearman
PID_HIF1A_PATHWAY	0.4964177160225792	3.3253669055516777e-4	0.0023013832342904197	48	spearman
REACTOME_CELL_EXTRACELLULAR_MATRIX_INTERACTIONS	0.4963091619626574	3.336954693432271e-4	0.0023014666906249377	48	spearman
REACTOME_HOMOLOGY_DIRECTED_REPAIR	0.4963091619626574	3.336954693432271e-4	0.0023014666906249377	48	spearman
KEGG_TASTE_TRANSDUCTION	0.49620060790273557	3.348578986058905e-4	0.002301574666102816	48	spearman
REACTOME_RIBAVIRIN_ADME	0.49620060790273557	3.348578986058905e-4	0.002301574666102816	48	spearman
REACTOME_GAP_JUNCTION_ASSEMBLY	0.49598349978289186	3.3719374927387825e-4	0.0023097196409306267	48	spearman
WP_GALANIN_RECEPTOR_PATHWAY	0.49598349978289186	3.3719374927387825e-4	0.0023097196409306267	48	spearman
WP_ACETYLCHOLINE_SYNTHESIS	0.49587494572297003	3.383671910991538e-4	0.0023138090376013686	48	spearman
REACTOME_SIGNALING_BY_BRAF_AND_RAF1_FUSIONS	0.4957663916630482	3.3954432423903346e-4	0.0023179097236317695	48	spearman
REACTOME_SYNTHESIS_OF_5_EICOSATETRAENOIC_ACIDS	0.4955492835432045	3.419097055698092e-4	0.002330094326243148	48	spearman
REACTOME_DOWNREGULATION_OF_ERBB2_SIGNALING	0.49533217542336083	3.4428997572467343e-4	0.0023423389195912528	48	spearman
REACTOME_CREB1_PHOSPHORYLATION_THROUGH_THE_ACTIVATION_OF_CAMKII_CAMKK_CAMKIV_CASCASDE	0.495223621363439	3.454857199864163e-4	0.002342533243286275	48	spearman
REACTOME_L1CAM_INTERACTIONS	0.495223621363439	3.454857199864163e-4	0.002342533243286275	48	spearman
KEGG_MEDICUS_REFERENCE_FANCONI_ANEMIA_PATHWAY	0.4951150673035172	3.466852175535798e-4	0.002346702298920859	48	spearman
REACTOME_COLLAGEN_FORMATION	0.49489795918367346	3.490955142994355e-4	0.0023590393845083065	48	spearman
WP_SPHINGOLIPID_PATHWAY	0.4944637429439861	3.5396160748727426e-4	0.002387902340258687	48	spearman
REACTOME_CASPASE_MEDIATED_CLEAVAGE_OF_CYTOSKELETAL_PROTEINS	0.49435518888406427	3.551876712704628e-4	0.0023921532088584524	48	spearman
REACTOME_LTC4_CYSLTR_MEDIATED_IL4_PRODUCTION	0.49424663482414244	3.564175723931585e-4	0.002396415637497719	48	spearman
REACTOME_SIGNALING_BY_INTERLEUKINS	0.4941380807642206	3.576513214715302e-4	0.002400689639442679	48	spearman
REACTOME_PI3K_EVENTS_IN_ERBB4_SIGNALING	0.4940295267042987	3.588889291467692e-4	0.002404975228038617	48	spearman
KEGG_MEDICUS_REFERENCE_CLASSICAL_PATHWAY_OF_COMPLEMENT_CASCADE_C4_C2_TO_C3_CONVERTASE_FORMATION	0.49381241858445507	3.613757629780074e-4	0.0024095719478301027	48	spearman
WP_FATTY_ACID_OMEGAOXIDATION	0.49381241858445507	3.613757629780074e-4	0.0024095719478301027	48	spearman
WP_OXIDATIVE_STRESS_RESPONSE	0.49381241858445507	3.613757629780074e-4	0.0024095719478301027	48	spearman
KEGG_MEDICUS_REFERENCE_RETROGRADE_AXONAL_TRANSPORT	0.49370386452453324	3.626250105419246e-4	0.0024138918612193784	48	spearman
REACTOME_ENDOSOMAL_VACUOLAR_PATHWAY	0.4935953104646114	3.638781595186443e-4	0.0024182233978606595	48	spearman
REACTOME_NR1H2_NR1H3_REGULATE_GENE_EXPRESSION_LINKED_TO_TRIGLYCERIDE_LIPOLYSIS_IN_ADIPOSE	0.49348675640468953	3.6513522067516883e-4	0.00242256657155393	48	spearman
PID_AURORA_A_PATHWAY	0.4932696482848459	3.676611227222412e-4	0.0024352999118928647	48	spearman
PID_ALPHA_SYNUCLEIN_PATHWAY	0.49240121580547114	3.7792338902460653e-4	0.0024950402689881096	48	spearman
REACTOME_SARS_COV_1_ACTIVATES_MODULATES_INNATE_IMMUNE_RESPONSES	0.49240121580547114	3.7792338902460653e-4	0.0024950402689881096	48	spearman
REACTOME_SYNAPTIC_ADHESION_LIKE_MOLECULES	0.4921841076856274	3.8052905845085055e-4	0.0025081176364888575	48	spearman
REACTOME_PIWI_INTERACTING_RNA_PIRNA_BIOGENESIS	0.49207555362570554	3.818379693202639e-4	0.0025085067247979367	48	spearman
WP_LIPID_PARTICLES_COMPOSITION	0.49207555362570554	3.818379693202639e-4	0.0025085067247979367	48	spearman
REACTOME_SUMOYLATION_OF_UBIQUITINYLATION_PROTEINS	0.49164133738601823	3.8711438040629005e-4	0.0025390149067824317	48	spearman
REACTOME_METALLOPROTEASE_DUBS	0.4914242292661745	3.897772032739682e-4	0.002552309451780927	48	spearman
KEGG_MEDICUS_REFERENCE_GLUTATHIONE_BIOSYNTHESIS	0.4913156752062527	3.9111480841172295e-4	0.0025568971351215895	48	spearman
REACTOME_CHROMATIN_ORGANIZATION	0.49120712114633086	3.9245655775444285e-4	0.0025614969476850952	48	spearman
REACTOME_TERMINAL_PATHWAY_OF_COMPLEMENT	0.4907729049066435	3.978652242632457e-4	0.0025925828087543313	48	spearman
KEGG_MEDICUS_VARIANT_MUTATION_CAUSED_ABERRANT_HTT_TO_AUTOPHAGY_VESICLE_NUCLEATION	0.49055579678679984	4.005947187018616e-4	0.002606138088929129	48	spearman
REACTOME_TRANSCRIPTIONAL_REGULATION_BY_E2F6	0.49044724272687795	4.0196579632812275e-4	0.002609937248096226	48	spearman
WP_GNAQ_PATHWAYS_IN_PORTWINE_STAIN	0.4903386886669561	4.0334110957694044e-4	0.002609937248096226	48	spearman
WP_POLYCYSTIC_KIDNEY_DISEASE_PATHWAY	0.4903386886669561	4.0334110957694044e-4	0.002609937248096226	48	spearman
KEGG_MEDICUS_REFERENCE_DISASSEMBLY_OF_MCC	0.4902301346070343	4.0472066999510623e-4	0.002609937248096226	48	spearman
REACTOME_RNA_POLYMERASE_II_TRANSCRIBES_SNRNA_GENES	0.4902301346070343	4.0472066999510623e-4	0.002609937248096226	48	spearman
REACTOME_CD163_MEDIATING_AN_ANTI_INFLAMMATORY_RESPONSE	0.49012158054711247	4.06104489156145e-4	0.002609937248096226	48	spearman
WP_PHOTODYNAMIC_THERAPYINDUCED_NFKB_SURVIVAL_SIGNALING	0.49012158054711247	4.06104489156145e-4	0.002609937248096226	48	spearman
REACTOME_TRANSCRIPTIONAL_REGULATION_BY_TP53	0.49001302648719064	4.0749257866037035e-4	0.002609937248096226	48	spearman
REACTOME_CELLULAR_RESPONSE_TO_MITOCHONDRIAL_STRESS	0.48990447242726876	4.088849501349324e-4	0.002609937248096226	48	spearman
REACTOME_SIGNALING_BY_RETINOIC_ACID	0.48990447242726876	4.088849501349324e-4	0.002609937248096226	48	spearman
BIOCARTA_LAIR_PATHWAY	0.4897959183673469	4.102816152338611e-4	0.002609937248096226	48	spearman
REACTOME_NEGATIVE_REGULATION_OF_MET_ACTIVITY	0.4897959183673469	4.102816152338611e-4	0.002609937248096226	48	spearman
WP_CELLS_AND_MOLECULES_INVOLVED_IN_LOCAL_ACUTE_INFLAMMATORY_RESPONSE	0.4897959183673469	4.102816152338611e-4	0.002609937248096226	48	spearman
WP_VITAMIN_D_RECEPTOR_PATHWAY	0.4897959183673469	4.102816152338611e-4	0.002609937248096226	48	spearman
KEGG_MEDICUS_VARIANT_MUTATION_INACTIVATED_AXIN_TO_WNT_SIGNALING_PATHWAY	0.48957881024750327	4.130878730556531e-4	0.0026194861334050417	48	spearman
REACTOME_HCMV_LATE_EVENTS	0.48957881024750327	4.130878730556531e-4	0.0026194861334050417	48	spearman
WP_TNFALPHA_SIGNALING	0.4891445940078159	4.187524279645181e-4	0.0026512180533904976	48	spearman
REACTOME_COBALAMIN_CBL_METABOLISM	0.4890360399478941	4.2017947701536706e-4	0.0026518874539932127	48	spearman
REACTOME_RUNX1_REGULATES_GENES_INVOLVED_IN_MEGAKARYOCYTE_DIFFERENTIATION_AND_PLATELET_FUNCTION	0.4890360399478941	4.2017947701536706e-4	0.0026518874539932127	48	spearman
WP_JOUBERT_SYNDROME	0.48871037776812853	4.2448699876977133e-4	0.0026748678384016676	48	spearman
KEGG_MEDICUS_REFERENCE_AGE_RAGE_SIGNALING_PATHWAY	0.4886018237082067	4.259316706404373e-4	0.002679764460737798	48	spearman
WP_MECP2_AND_ASSOCIATED_RETT_SYNDROME	0.48838471558836305	4.288343331521564e-4	0.0026938044026177713	48	spearman
REACTOME_GLYCINE_DEGRADATION	0.48827616152844117	4.302923478367358e-4	0.0026945296165626484	48	spearman
REACTOME_MAPK1_ERK2_ACTIVATION	0.48827616152844117	4.302923478367358e-4	0.0026945296165626484	48	spearman
KEGG_MEDICUS_VARIANT_MUTATION_ACTIVATED_RET_TO_PI3K_SIGNALING_PATHWAY	0.48816760746851934	4.317548342154832e-4	0.002699476486823909	48	spearman
WP_MIR5093P_ALTERATION_OF_YAP1ECM_AXIS	0.4880590534085975	4.332218043792302e-4	0.0027044359607748523	48	spearman
KEGG_MEDICUS_VARIANT_MUTATION_CAUSED_ABERRANT_DCTN1_TO_RETROGRADE_AXONAL_TRANSPORT	0.4879504993486757	4.346932704465453e-4	0.0027052074225929193	48	spearman
REACTOME_RUNX1_REGULATES_TRANSCRIPTION_OF_GENES_INVOLVED_IN_DIFFERENTIATION_OF_MYELOID_CELLS	0.4879504993486757	4.346932704465453e-4	0.0027052074225929193	48	spearman
KEGG_MEDICUS_PATHOGEN_KSHV_LANA_TO_WNT_SIGNALING_PATHWAY	0.48762483716891014	4.3913476567233417e-4	0.002724400230925424	48	spearman
REACTOME_MOLYBDENUM_COFACTOR_BIOSYNTHESIS	0.48762483716891014	4.3913476567233417e-4	0.002724400230925424	48	spearman
REACTOME_EGFR_INTERACTS_WITH_PHOSPHOLIPASE_C_GAMMA	0.4870820668693009	4.466283149277915e-4	0.0027666142841360417	48	spearman
REACTOME_ASSEMBLY_AND_CELL_SURFACE_PRESENTATION_OF_NMDA_RECEPTORS	0.48697351280937906	4.4814079406091883e-4	0.0027674417651700435	48	spearman
WP_OSTEOCLAST_SIGNALING	0.48697351280937906	4.4814079406091883e-4	0.0027674417651700435	48	spearman
PID_INTEGRIN_A9B1_PATHWAY	0.4868649587494572	4.496578918187985e-4	0.0027682926039273885	48	spearman
WP_NETRINUNC5B_SIGNALING	0.4868649587494572	4.496578918187985e-4	0.0027682926039273885	48	spearman
REACTOME_CHREBP_ACTIVATES_METABOLIC_GENE_EXPRESSION	0.4866478506296135	4.5270599294424334e-4	0.0027785349475201726	48	spearman
REACTOME_INTRAFLAGELLAR_TRANSPORT	0.4866478506296135	4.5270599294424334e-4	0.0027785349475201726	48	spearman
REACTOME_MEIOTIC_SYNAPSIS	0.4865392965696917	4.542370212503732e-4	0.0027794320172240825	48	spearman
REACTOME_REGULATION_OF_CDH11_FUNCTION	0.4865392965696917	4.542370212503732e-4	0.0027794320172240825	48	spearman
REACTOME_TLR3_MEDIATED_TICAM1_DEPENDENT_PROGRAMMED_CELL_DEATH	0.48643074250976986	4.557727180584953e-4	0.0027845840034806703	48	spearman
KEGG_MEDICUS_REFERENCE_EGF_EGFR_RAS_RALGDS_SIGNALING_PATHWAY	0.486322188449848	4.573130959089628e-4	0.002789748885985679	48	spearman
REACTOME_TYPE_I_HEMIDESMOSOME_ASSEMBLY	0.4861050803300043	4.6040794504105265e-4	0.0028043664512819202	48	spearman
REACTOME_POLYMERASE_SWITCHING_ON_THE_C_STRAND_OF_THE_TELOMERE	0.48567086409031696	4.666543707615355e-4	0.0028338133800859355	48	spearman
REACTOME_SIGNALING_BY_NOTCH1_HD_DOMAIN_MUTANTS_IN_CANCER	0.48567086409031696	4.666543707615355e-4	0.0028338133800859355	48	spearman
BIOCARTA_VOBESITY_PATHWAY	0.4854537559704733	4.698061505164182e-4	0.002836816126422507	48	spearman
REACTOME_COLLAGEN_BIOSYNTHESIS_AND_MODIFYING_ENZYMES	0.4854537559704733	4.698061505164182e-4	0.002836816126422507	48	spearman
WP_MIRNA_REGULATION_OF_P53_PATHWAY_IN_PROSTATE_CANCER	0.4854537559704733	4.698061505164182e-4	0.002836816126422507	48	spearman
REACTOME_CYTOSOLIC_IRON_SULFUR_CLUSTER_ASSEMBLY	0.48534520191055147	4.713892267871978e-4	0.002836816126422507	48	spearman
REACTOME_LDL_REMODELING	0.48534520191055147	4.713892267871978e-4	0.002836816126422507	48	spearman
WP_TGIF_DISRUPTION_OF_SHH_SIGNALING	0.48534520191055147	4.713892267871978e-4	0.002836816126422507	48	spearman
WP_INTERLEUKIN1_INDUCED_ACTIVATION_OF_NFKB	0.4852366478506296	4.7297711108103784e-4	0.0028421109638911463	48	spearman
KEGG_MEDICUS_VARIANT_ERBB2_OVEREXPRESSION_TO_PI3K_SIGNALING_PATHWAY	0.48512809379070776	4.745698162548297e-4	0.0028474188975289782	48	spearman
KEGG_MEDICUS_VARIANT_MUTATION_CAUSED_ABERRANT_ABETA_TO_ANTEROGRADE_AXONAL_TRANSPORT	0.48501953973078593	4.761673551945565e-4	0.0028484884705677342	48	spearman
KEGG_MEDICUS_VARIANT_SCRAPIE_CONFORMATION_PRPSC_TO_VGCC_CA2_APOPTOTIC_PATHWAY	0.48501953973078593	4.761673551945565e-4	0.0028484884705677342	48	spearman
WP_DRAVET_SYNDROME	0.4849109856708641	4.777697408153287e-4	0.0028538210411201328	48	spearman
REACTOME_ION_CHANNEL_TRANSPORT	0.48458532349109856	4.8260610735310856e-4	0.0028784263223111113	48	spearman
WP_NAD_BIOSYNTHESIS_II_FROM_TRYPTOPHAN	0.48404255319148937	4.907648657670529e-4	0.002922745061111202	48	spearman
WP_VITAMIN_B6DEPENDENT_AND_RESPONSIVE_DISORDERS	0.483608336951802	4.973811504774095e-4	0.002957759908172328	48	spearman
PID_RB_1PATHWAY	0.48317412071211463	5.040777118163e-4	0.0029887266399270733	48	spearman
WP_PURINE_METABOLISM	0.48317412071211463	5.040777118163e-4	0.0029887266399270733	48	spearman
REACTOME_SUMOYLATION_OF_TRANSCRIPTION_COFACTORS	0.4827399044724273	5.108554056781504e-4	0.003024444835386572	48	spearman
REACTOME_CELLULAR_RESPONSE_TO_CHEMICAL_STRESS	0.48263135041250543	5.125626071324767e-4	0.003030082923460621	48	spearman
REACTOME_RUNX3_REGULATES_NOTCH_SIGNALING	0.4824142422926618	5.159924385055648e-4	0.0030458730120019664	48	spearman
REACTOME_HEMOSTASIS	0.48230568823273995	5.17715095653525e-4	0.0030515541761428036	48	spearman
REACTOME_RHOBTB3_ATPASE_CYCLE	0.4820885801128962	5.211759611734012e-4	0.003067449132184798	48	spearman
KEGG_MEDICUS_VARIANT_SCRAPIE_CONFORMATION_PRPSC_TO_TRANSPORT_OF_CALCIUM	0.4818714719930525	5.246576530826035e-4	0.0030789120167742257	48	spearman
WP_GLUCOCORTICOID_BIOSYNTHESIS	0.4818714719930525	5.246576530826035e-4	0.0030789120167742257	48	spearman
REACTOME_GOLGI_TO_ER_RETROGRADE_TRANSPORT	0.481545809813287	5.299194814858006e-4	0.003105250800998545	48	spearman
REACTOME_DEX_H_BOX_HELICASES_ACTIVATE_TYPE_I_IFN_AND_INFLAMMATORY_CYTOKINES_PRODUCTION	0.48122014763352144	5.352287909754532e-4	0.0031272319752190234	48	spearman
REACTOME_INTERLEUKIN_6_FAMILY_SIGNALING	0.48122014763352144	5.352287909754532e-4	0.0031272319752190234	48	spearman
REACTOME_SHC1_EVENTS_IN_ERBB2_SIGNALING	0.4810030395136778	5.387948947333929e-4	0.003138929909230536	48	spearman
REACTOME_YAP1_AND_WWTR1_TAZ_STIMULATED_GENE_EXPRESSION	0.4810030395136778	5.387948947333929e-4	0.003138929909230536	48	spearman
REACTOME_CREB1_PHOSPHORYLATION_THROUGH_NMDA_RECEPTOR_MEDIATED_ACTIVATION_OF_RAS_SIGNALING	0.48089448545375596	5.405859578371276e-4	0.0031402489649178444	48	spearman
WP_DISORDERS_IN_KETOLYSIS	0.48089448545375596	5.405859578371276e-4	0.0031402489649178444	48	spearman
KEGG_MEDICUS_REFERENCE_SPINDLE_ASSEMBLY_CHECKPOINT_SIGNALING	0.48067737733391225	5.44184176797166e-4	0.003156582782751191	48	spearman
REACTOME_IRON_UPTAKE_AND_TRANSPORT	0.4805688232739904	5.459913608682164e-4	0.0031624954148990196	48	spearman
BIOCARTA_DSP_PATHWAY	0.4804602692140686	5.478039468618883e-4	0.0031684222517343224	48	spearman
KEGG_GALACTOSE_METABOLISM	0.48024316109422494	5.514453813908405e-4	0.0031757557545234343	48	spearman
KEGG_PRIMARY_BILE_ACID_BIOSYNTHESIS	0.48024316109422494	5.514453813908405e-4	0.0031757557545234343	48	spearman
REACTOME_VLDL_CLEARANCE	0.48024316109422494	5.514453813908405e-4	0.0031757557545234343	48	spearman
REACTOME_SIGNALING_BY_FGFR	0.48013460703430305	5.532742583915127e-4	0.003181723314016521	48	spearman
REACTOME_TRANSLATION_OF_REPLICASE_AND_ASSEMBLY_OF_THE_REPLICATION_TRANSCRIPTION_COMPLEX	0.4800260529743812	5.551085942456898e-4	0.003187705146355077	48	spearman
REACTOME_UNBLOCKING_OF_NMDA_RECEPTORS_GLUTAMATE_BINDING_AND_ACTIVATION	0.47980894485453757	5.587936997919406e-4	0.0031951537193231475	48	spearman
WP_INTERACTOME_OF_POLYCOMB_REPRESSIVE_COMPLEX_2_PRC2	0.47980894485453757	5.587936997919406e-4	0.0031951537193231475	48	spearman
WP_SARSCOV2_ALTERING_ANGIOGENESIS_VIA_NRP1	0.47980894485453757	5.587936997919406e-4	0.0031951537193231475	48	spearman
KEGG_MEDICUS_REFERENCE_NLRP1_INFLAMMASOME_SIGNALING_PATHWAY	0.47970039079461574	5.60644498201747e-4	0.0032011764093624645	48	spearman
WP_CREATINE_PATHWAY	0.479483282674772	5.643626583267935e-4	0.003217829134266689	48	spearman
KEGG_MEDICUS_REFERENCE_KINETOCHORE_MICROTUBULE_ATTACHMENT	0.47926617455492837	5.681029992725645e-4	0.003225410804922311	48	spearman
REACTOME_SIGNALING_BY_EGFR	0.47926617455492837	5.681029992725645e-4	0.003225410804922311	48	spearman
WP_ACTIVATION_OF_NLRP3_INFLAMMASOME_BY_SARSCOV2	0.47926617455492837	5.681029992725645e-4	0.003225410804922311	48	spearman
REACTOME_SODIUM_CALCIUM_EXCHANGERS	0.47904906643508466	5.71865637181537e-4	0.003242187383681765	48	spearman
BIOCARTA_AKAPCENTROSOME_PATHWAY	0.478831958315241	5.756506887077662e-4	0.003259043532401937	48	spearman
REACTOME_NEGATIVE_REGULATION_OF_FGFR1_SIGNALING	0.4787234042553192	5.775516561720521e-4	0.0032606080842118384	48	spearman
WP_WNTBETACATENIN_SIGNALING_AND_ARTD_FAMILY_MEMBERS	0.4787234042553192	5.775516561720521e-4	0.0032606080842118384	48	spearman
REACTOME_PLASMA_LIPOPROTEIN_ASSEMBLY	0.47850629613547546	5.813705479738755e-4	0.0032775581173695736	48	spearman
REACTOME_GAMMA_CARBOXYLATION_TRANSPORT_AND_AMINO_TERMINAL_CLEAVAGE_OF_PROTEINS	0.47818063395571	5.871414992406829e-4	0.003305450179455962	48	spearman
KEGG_MEDICUS_VARIANT_MUTATION_CAUSED_ABERRANT_HTT_TO_ANTEROGRADE_AXONAL_TRANSPORT	0.47796352583586627	5.910173820688251e-4	0.0033179633169570124	48	spearman
REACTOME_GLYCOSPHINGOLIPID_BIOSYNTHESIS	0.47796352583586627	5.910173820688251e-4	0.0033179633169570124	48	spearman
KEGG_MEDICUS_PATHOGEN_ESCHERICHIA_ESPG_TO_MICROTUBULE_RHOA_SIGNALING_PATHWAY	0.47785497177594444	5.929639427433945e-4	0.0033242419918603147	48	spearman
REACTOME_HISTIDINE_CATABOLISM	0.4777464177160226	5.949162695189416e-4	0.0033305354335411877	48	spearman
WP_GASTRIN_SIGNALING	0.4776378636561008	5.968743773818098e-4	0.003336843664081594	48	spearman
BIOCARTA_CELL2CELL_PATHWAY	0.47752930959617895	5.988382813510481e-4	0.0033402261743279513	48	spearman
REACTOME_ACTIVATED_NTRK2_SIGNALS_THROUGH_RAS	0.47742075553625707	6.008079964785203e-4	0.0033402261743279513	48	spearman
REACTOME_ACTIVATED_NTRK3_SIGNALS_THROUGH_RAS	0.47742075553625707	6.008079964785203e-4	0.0033402261743279513	48	spearman
REACTOME_MITOPHAGY	0.47742075553625707	6.008079964785203e-4	0.0033402261743279513	48	spearman
REACTOME_PROTEIN_LIPOYLATION	0.47731220147633524	6.027835378489206e-4	0.003346574164489028	48	spearman
REACTOME_ACYL_CHAIN_REMODELLING_OF_PI	0.47698653929656964	6.087452707584832e-4	0.003375004857492474	48	spearman
WP_KLEEFSTRA_SYNDROME	0.4768779852366478	6.107442686063881e-4	0.0033814172333600577	48	spearman
BIOCARTA_SKP2E2F_PATHWAY	0.47666087711680416	6.147599860681456e-4	0.0033989622370214	48	spearman
REACTOME_RAS_ACTIVATION_UPON_CA2_INFLUX_THROUGH_NMDA_RECEPTOR	0.4763352149370386	6.208280964182394e-4	0.0034277908927411458	48	spearman
REACTOME_SUPPRESSION_OF_APOPTOSIS	0.4762266608771168	6.228627371414287e-4	0.0034343008611067236	48	spearman
REACTOME_NOTCH4_ACTIVATION_AND_TRANSMISSION_OF_SIGNAL_TO_THE_NUCLEUS	0.47611810681719496	6.249033722227045e-4	0.0034361125152081316	48	spearman
REACTOME_SUMOYLATION_OF_CHROMATIN_ORGANIZATION_PROTEINS	0.47611810681719496	6.249033722227045e-4	0.0034361125152081316	48	spearman
WP_CALCIUM_REGULATION_IN_CARDIAC_CELLS	0.4760095527572731	6.269500171451913e-4	0.0034426502993444566	48	spearman
KEGG_MEDICUS_PATHOGEN_ESCHERICHIA_ESPT_TO_RAC_SIGNALING_PATHWAY	0.47590099869735125	6.290026874255753e-4	0.003449203261374671	48	spearman
WP_GLP1_SECRETION_FROM_INTESTINE_TO_PORTAL_VEIN	0.4756838905775076	6.331261662949509e-4	0.0034670783513068666	48	spearman
WP_MIRTARGETED_GENES_IN_LEUKOCYTES	0.47557533651758577	6.351970060856279e-4	0.003472772470975437	48	spearman
KEGG_AMINO_SUGAR_AND_NUCLEOTIDE_SUGAR_METABOLISM	0.4754667824576639	6.372739336376968e-4	0.003472772470975437	48	spearman
KEGG_MEDICUS_REFERENCE_ALTERNATIVE_PATHWAY_OF_COMPLEMENT_CASCADE_C3B_BREAKDOWN	0.47535822839774206	6.393569646364843e-4	0.003472772470975437	48	spearman
REACTOME_EGFR_DOWNREGULATION	0.47535822839774206	6.393569646364843e-4	0.003472772470975437	48	spearman
WP_17P133_YWHAE_COPY_NUMBER_VARIATION	0.47535822839774206	6.393569646364843e-4	0.003472772470975437	48	spearman
WP_JAKSTAT_SIGNALING_IN_THE_REGULATION_OF_BETA_CELLS	0.47535822839774206	6.393569646364843e-4	0.003472772470975437	48	spearman
KEGG_MEDICUS_REFERENCE_HOMOLOGOUS_RECOMBINATION_IN_ICLR	0.4752496743378202	6.414461148012203e-4	0.003474716200826044	48	spearman
REACTOME_COMMON_PATHWAY_OF_FIBRIN_CLOT_FORMATION	0.4752496743378202	6.414461148012203e-4	0.003474716200826044	48	spearman
WP_METABOLIC_REPROGRAMMING_IN_PANCREATIC_CANCER	0.47503256621797657	6.456428356752611e-4	0.0034927363105128006	48	spearman
REACTOME_O_GLYCOSYLATION_OF_TSR_DOMAIN_CONTAINING_PROTEINS	0.4749240121580547	6.477504379930023e-4	0.003499421612522088	48	spearman
KEGG_MEDICUS_ENV_FACTOR_IRON_TO_ANTEROGRADE_AXONAL_TRANSPORT	0.47481545809813286	6.498642226936759e-4	0.0035014160938153225	48	spearman
REACTOME_SHC1_EVENTS_IN_EGFR_SIGNALING	0.47481545809813286	6.498642226936759e-4	0.0035014160938153225	48	spearman
REACTOME_TRANSCRIPTION_OF_THE_HIV_GENOME	0.47470690403821103	6.519842056668237e-4	0.003508129492689853	48	spearman
REACTOME_GLOBAL_GENOME_NUCLEOTIDE_EXCISION_REPAIR_GG_NER	0.4745983499782892	6.541104028362195e-4	0.0035148583092163123	48	spearman
KEGG_MEDICUS_PATHOGEN_EBV_EBNA3C_TO_P27_CELL_CYCLE_G1_S_N00264	0.4743812418584455	6.583815036303562e-4	0.003518965852959054	48	spearman
REACTOME_BASE_EXCISION_REPAIR	0.4743812418584455	6.583815036303562e-4	0.003518965852959054	48	spearman
REACTOME_INTRINSIC_PATHWAY_OF_FIBRIN_CLOT_FORMATION	0.4743812418584455	6.583815036303562e-4	0.003518965852959054	48	spearman
WP_WNTBETACATENIN_SIGNALING_IN_LEUKEMIA	0.4743812418584455	6.583815036303562e-4	0.003518965852959054	48	spearman
WP_PATHWAYS_INTO_METHIONINE_AND_FOLATE_CYCLES	0.47427268779852366	6.60526439274298e-4	0.003525735541551904	48	spearman
PID_HNF3B_PATHWAY	0.47405557967868	6.648351613623004e-4	0.0035440216968237364	48	spearman
KEGG_MEDICUS_VARIANT_MET_OVEREXPRESSION_TO_RAS_ERK_SIGNALING_PATHWAY	0.47372991749891447	6.713456134500344e-4	0.0035692467448853486	48	spearman
REACTOME_TRAFFICKING_OF_MYRISTOYLATED_PROTEINS_TO_THE_CILIUM	0.47372991749891447	6.713456134500344e-4	0.0035692467448853486	48	spearman
WP_PHOTODYNAMIC_THERAPYINDUCED_NFE2L2_NRF2_SURVIVAL_SIGNALING	0.47362136343899264	6.735284606314568e-4	0.0035761153981146393	48	spearman
WP_MAPK_PATHWAY_IN_CONGENITAL_THYROID_CANCER	0.4734042553191489	6.779132972855357e-4	0.0035946419753026954	48	spearman
REACTOME_SMOOTH_MUSCLE_CONTRACTION	0.4732957012592271	6.801153194011521e-4	0.00360156054363618	48	spearman
REACTOME_ALPHA_LINOLENIC_OMEGA3_AND_LINOLEIC_OMEGA6_ACID_METABOLISM	0.47318714719930527	6.823237658627068e-4	0.003608494856617793	48	spearman
WP_PHOTODYNAMIC_THERAPYINDUCED_HIF1_SURVIVAL_SIGNALING	0.47307859313938344	6.845386530791079e-4	0.003615444938762551	48	spearman
WP_INHIBITION_OF_EXOSOME_BIOGENESIS_AND_SECRETION_BY_MANUMYCIN_A_IN_CRPC_CELLS	0.4727529309596179	6.912221238731743e-4	0.0036434034512395994	48	spearman
PID_INTEGRIN1_PATHWAY	0.4726443768996961	6.934629389006114e-4	0.0036434034512395994	48	spearman
REACTOME_ACETYLCHOLINE_INHIBITS_CONTRACTION_OF_OUTER_HAIR_CELLS	0.4726443768996961	6.934629389006114e-4	0.0036434034512395994	48	spearman
WP_RETINOBLASTOMA_GENE_IN_CANCER	0.4726443768996961	6.934629389006114e-4	0.0036434034512395994	48	spearman
REACTOME_INTEGRIN_CELL_SURFACE_INTERACTIONS	0.47253582283977424	6.957102772548128e-4	0.0036456671708887975	48	spearman
WP_15Q25_COPY_NUMBER_VARIATION	0.47253582283977424	6.957102772548128e-4	0.0036456671708887975	48	spearman
WP_COMPLEMENT_AND_COAGULATION_CASCADES	0.47231871471993053	7.002245904598831e-4	0.0036478671112695894	48	spearman
WP_DENGUE2_INTERACTIONS_WITH_COMPLEMENT_AND_COAGULATION_CASCADES	0.47231871471993053	7.002245904598831e-4	0.0036478671112695894	48	spearman
REACTOME_BRANCHED_CHAIN_KETOACID_DEHYDROGENASE_KINASE_DEFICIENCY	0.4722101606600087	7.024915986575468e-4	0.0036478671112695894	48	spearman
REACTOME_METABOLISM_OF_CARBOHYDRATES_AND_CARBOHYDRATE_DERIVATIVES	0.4722101606600087	7.024915986575468e-4	0.0036478671112695894	48	spearman
REACTOME_P130CAS_LINKAGE_TO_MAPK_SIGNALING_FOR_INTEGRINS	0.4722101606600087	7.024915986575468e-4	0.0036478671112695894	48	spearman
WP_ADHD_AND_AUTISM_ASD_PATHWAYS	0.4722101606600087	7.024915986575468e-4	0.0036478671112695894	48	spearman
WP_CILIOPATHIES	0.4722101606600087	7.024915986575468e-4	0.0036478671112695894	48	spearman
BIOCARTA_SODD_PATHWAY	0.4718844984802431	7.093322304580113e-4	0.0036786299393520125	48	spearman
PID_P73PATHWAY	0.4715588363004776	7.162326262012469e-4	0.0037048424762523265	48	spearman
REACTOME_REGULATION_OF_BETA_CELL_DEVELOPMENT	0.4715588363004776	7.162326262012469e-4	0.0037048424762523265	48	spearman
KEGG_AMINOACYL_TRNA_BIOSYNTHESIS	0.4712331741207121	7.231932423291019e-4	0.003733673094900135	48	spearman
KEGG_MEDICUS_VARIANT_MUTATION_ACTIVATED_MET_TO_RAS_ERK_SIGNALING_PATHWAY	0.47112462006079026	7.255269093228962e-4	0.003733673094900135	48	spearman
PID_MYC_ACTIV_PATHWAY	0.47112462006079026	7.255269093228962e-4	0.003733673094900135	48	spearman
WP_DISORDERS_OF_MITOCHONDRIAL_HOMEOSTATIS_DYNAMICS_PROTEIN_IMPORT_AND_QUALITY_CONTROL	0.47112462006079026	7.255269093228962e-4	0.003733673094900135	48	spearman
WP_NANOMATERIALINDUCED_INFLAMMASOME_ACTIVATION	0.4710160660008684	7.278673355707884e-4	0.003738918093423654	48	spearman
BIOCARTA_AGR_PATHWAY	0.47090751194094654	7.302145381941122e-4	0.003738918093423654	48	spearman
REACTOME_NADE_MODULATES_DEATH_SIGNALLING	0.4707989578810247	7.325685343504046e-4	0.003738918093423654	48	spearman
REACTOME_NPAS4_REGULATES_EXPRESSION_OF_TARGET_GENES	0.4707989578810247	7.325685343504046e-4	0.003738918093423654	48	spearman
WP_NEURODEGENERATION_WITH_BRAIN_IRON_ACCUMULATION_NBIA_SUBTYPES_PATHWAY	0.4707989578810247	7.325685343504046e-4	0.003738918093423654	48	spearman
BIOCARTA_ERBB3_PATHWAY	0.4706904038211029	7.349293412334985e-4	0.003738918093423654	48	spearman
KEGG_MEDICUS_PATHOGEN_HPV_E6_TO_NOTCH_SIGNALING_PATHWAY_N00382	0.4706904038211029	7.349293412334985e-4	0.003738918093423654	48	spearman
REACTOME_LISTERIA_MONOCYTOGENES_ENTRY_INTO_HOST_CELLS	0.4706904038211029	7.349293412334985e-4	0.003738918093423654	48	spearman
WP_GASTRIC_CANCER_NETWORK_2	0.4706904038211029	7.349293412334985e-4	0.003738918093423654	48	spearman
REACTOME_BUTYROPHILIN_BTN_FAMILY_INTERACTIONS	0.47047329570125923	7.396714561371365e-4	0.0037561159320191884	48	spearman
KEGG_MEDICUS_PATHOGEN_ESCHERICHIA_EAE_TIR_TCCP_TO_ACTIN_SIGNALING_PATHWAY	0.47036474164133735	7.420527987272587e-4	0.0037561159320191884	48	spearman
REACTOME_ROS_AND_RNS_PRODUCTION_IN_PHAGOCYTES	0.47036474164133735	7.420527987272587e-4	0.0037561159320191884	48	spearman
WP_OMEGA6FATTY_ACIDS_IN_SENESCENCE	0.47036474164133735	7.420527987272587e-4	0.0037561159320191884	48	spearman
KEGG_MEDICUS_VARIANT_AMPLIFIED_EGFR_TO_PI3K_SIGNALING_PATHWAY	0.4702561875814155	7.444410211834479e-4	0.003758724854126239	48	spearman
KEGG_MEDICUS_VARIANT_AMPLIFIED_PDGFR_TO_PI3K_SIGNALING_PATHWAY	0.4702561875814155	7.444410211834479e-4	0.003758724854126239	48	spearman
REACTOME_SYNTHESIS_OF_GDP_MANNOSE	0.47003907946157186	7.492381752350635e-4	0.003778193511800936	48	spearman
KEGG_MEDICUS_VARIANT_MUTATION_INACTIVATED_RUNX1_TO_TRANSCRIPTION	0.46993052540165003	7.51647141692625e-4	0.0037855854789889546	48	spearman
REACTOME_IFNG_SIGNALING_ACTIVATES_MAPKS	0.46982197134172815	7.540630577406546e-4	0.0037929938769059998	48	spearman
KEGG_MEDICUS_REFERENCE_SKELETAL_TYPE_VGCC_RYR_SIGNALING	0.4697134172818063	7.564859409021091e-4	0.003800418731891197	48	spearman
KEGG_MEDICUS_VARIANT_AMPLIFIED_MET_TO_PI3K_SIGNALING_PATHWAY	0.4696048632218845	7.58915808736808e-4	0.003807860070336934	48	spearman
WP_PATHWAYS_OF_NUCLEIC_ACID_METABOLISM_AND_INNATE_IMMUNE_SENSING	0.46949630916196267	7.613526788415018e-4	0.003815317918688874	48	spearman
REACTOME_NEGATIVE_REGULATION_OF_MAPK_PATHWAY	0.46938775510204084	7.637965688498935e-4	0.0038160266137482334	48	spearman
REACTOME_CREATION_OF_C4_AND_C2_ACTIVATORS	0.46927920104211895	7.662474964327545e-4	0.0038160266137482334	48	spearman
REACTOME_FREE_FATTY_ACIDS_REGULATE_INSULIN_SECRETION	0.46927920104211895	7.662474964327545e-4	0.0038160266137482334	48	spearman
REACTOME_PHOSPHORYLATED_BMAL1_CLOCK_ARNTL_CLOCK_ACTIVATES_EXPRESSION_OF_CORE_CLOCK_GENES	0.46927920104211895	7.662474964327545e-4	0.0038160266137482334	48	spearman
WP_TRANSSULFURATION_ONECARBON_METABOLISM_AND_RELATED_PATHWAYS	0.46927920104211895	7.662474964327545e-4	0.0038160266137482334	48	spearman
REACTOME_BINDING_AND_UPTAKE_OF_LIGANDS_BY_SCAVENGER_RECEPTORS	0.4691706469821971	7.687054792979215e-4	0.0038187918241359615	48	spearman
REACTOME_GRB2_SOS_PROVIDES_LINKAGE_TO_MAPK_SIGNALING_FOR_INTEGRINS	0.4691706469821971	7.687054792979215e-4	0.0038187918241359615	48	spearman
BIOCARTA_MSP_PATHWAY	0.4690620929222753	7.711705351904012e-4	0.0038263022598940296	48	spearman
KEGG_MEDICUS_REFERENCE_LIGHT_HVEM_NFKB_SIGNALING_PATHWAY	0.46862787668258793	7.811018452370753e-4	0.0038565102174435676	48	spearman
KEGG_VALINE_LEUCINE_AND_ISOLEUCINE_DEGRADATION	0.46862787668258793	7.811018452370753e-4	0.0038565102174435676	48	spearman
REACTOME_REGULATION_OF_GLUCOKINASE_BY_GLUCOKINASE_REGULATORY_PROTEIN	0.46862787668258793	7.811018452370753e-4	0.0038565102174435676	48	spearman
WP_TYPE_I_COLLAGEN_SYNTHESIS_IN_THE_CONTEXT_OF_OSTEOGENESIS_IMPERFECTA	0.46862787668258793	7.811018452370753e-4	0.0038565102174435676	48	spearman
REACTOME_PENTOSE_PHOSPHATE_PATHWAY	0.4684107685627443	7.861104025348748e-4	0.003876470707340279	48	spearman
REACTOME_GENE_SILENCING_BY_RNA	0.4679765523230569	7.962140411990781e-4	0.00391957816887175	48	spearman
BIOCARTA_ERAD_PATHWAY	0.4678679982631351	7.987580822464104e-4	0.00391957816887175	48	spearman
KEGG_MEDICUS_PATHOGEN_HTLV_1_TAX_TO_P21_CELL_CYCLE_G1_S_N00497	0.4678679982631351	7.987580822464104e-4	0.00391957816887175	48	spearman
WP_SARSCOV2_REPLICATION_ORGANELLE_FORMATION	0.4678679982631351	7.987580822464104e-4	0.00391957816887175	48	spearman
REACTOME_MTORC1_MEDIATED_SIGNALLING	0.46775944420321325	8.013094121803321e-4	0.0039272966794772326	48	spearman
KEGG_MEDICUS_REFERENCE_DEPHOSPHORYLATION_OF_KINETOCHORE	0.46765089014329136	8.038680492341646e-4	0.003930239159105891	48	spearman
WP_RETINOL_METABOLISM	0.46765089014329136	8.038680492341646e-4	0.003930239159105891	48	spearman
KEGG_MEDICUS_PATHOGEN_HBV_HBX_TO_ERK_SIGNALING_PATHWAY	0.46699956578376034	8.193743469340851e-4	0.004001178380283963	48	spearman
PID_ANTHRAX_PATHWAY	0.4668910117238385	8.219846475579106e-4	0.0040023628099118405	48	spearman
REACTOME_REGULATION_OF_PTEN_GENE_TRANSCRIPTION	0.4668910117238385	8.219846475579106e-4	0.0040023628099118405	48	spearman
KEGG_MEDICUS_REFERENCE_BLOOD_GROUP_H_O_ANTIGEN_TYPE_1_BIOSYNTHESIS	0.4667824576639166	8.246024025403816e-4	0.0040023628099118405	48	spearman
REACTOME_KEAP1_NFE2L2_PATHWAY	0.4667824576639166	8.246024025403816e-4	0.0040023628099118405	48	spearman
WP_COVID19_AND_ENDOTHELIAL_CELL_SENESCENCE	0.4667824576639166	8.246024025403816e-4	0.0040023628099118405	48	spearman
REACTOME_INTRA_GOLGI_TRAFFIC	0.46667390360399474	8.272276304587293e-4	0.004010255686789057	48	spearman
BIOCARTA_PML_PATHWAY	0.4665653495440729	8.298603499287155e-4	0.0040133246320648965	48	spearman
KEGG_MEDICUS_PATHOGEN_HTLV_1_TAX_TO_P21_CELL_CYCLE_G1_S_N00498	0.4665653495440729	8.298603499287155e-4	0.0040133246320648965	48	spearman
REACTOME_ETHANOL_OXIDATION	0.4664567954841511	8.325005796046597e-4	0.004021248287043447	48	spearman
KEGG_MEDICUS_REFERENCE_CA2_PYK2_RAS_ERK_SIGNALING_PATHWAY	0.46634824142422926	8.351483381795105e-4	0.004024352256245564	48	spearman
WP_PROLINE_AND_HYDROXYPROLINE_PATHWAYS	0.46634824142422926	8.351483381795105e-4	0.004024352256245564	48	spearman
REACTOME_SUMOYLATION_OF_DNA_METHYLATION_PROTEINS	0.4662396873643074	8.378036443849173e-4	0.004027477638995278	48	spearman
REACTOME_TIGHT_JUNCTION_INTERACTIONS	0.4662396873643074	8.378036443849173e-4	0.004027477638995278	48	spearman
KEGG_HYPERTROPHIC_CARDIOMYOPATHY_HCM	0.46613113330438555	8.40466516991249e-4	0.004035445692826403	48	spearman
WP_MAP3K1_ROLE_IN_PROMOTING_AND_BLOCKING_GONADAL_DETERMINATION	0.4660225792444637	8.431369748077233e-4	0.004043431083486502	48	spearman
REACTOME_DEVELOPMENTAL_CELL_LINEAGES_OF_THE_EXOCRINE_PANCREAS	0.4659140251845419	8.458150366823813e-4	0.00404499037542749	48	spearman
REACTOME_POTASSIUM_CHANNELS	0.4659140251845419	8.458150366823813e-4	0.00404499037542749	48	spearman
BIOCARTA_COMP_PATHWAY	0.46580547112462006	8.48500721502229e-4	0.00404499037542749	48	spearman
KEGG_DRUG_METABOLISM_OTHER_ENZYMES	0.46580547112462006	8.48500721502229e-4	0.00404499037542749	48	spearman
REACTOME_PLASMA_LIPOPROTEIN_CLEARANCE	0.46580547112462006	8.48500721502229e-4	0.00404499037542749	48	spearman
REACTOME_ANTIGEN_PROCESSING_CROSS_PRESENTATION	0.4656969170646982	8.511940481932408e-4	0.004048214347686811	48	spearman
REACTOME_CHOLINE_CATABOLISM	0.4656969170646982	8.511940481932408e-4	0.004048214347686811	48	spearman
KEGG_MEDICUS_VARIANT_EML4_ALK_FUSION_KINASE_TO_RAS_ERK_SIGNALING_PATHWAY	0.4654798089448545	8.566037030879343e-4	0.004069121022715939	48	spearman
REACTOME_TP53_REGULATES_TRANSCRIPTION_OF_ADDITIONAL_CELL_CYCLE_GENES_WHOSE_EXACT_ROLE_IN_THE_P53_PATHWAY_REMAIN_UNCERTAIN	0.46526270082501087	8.620441535563145e-4	0.004090124388150173	48	spearman
BIOCARTA_ARAP_PATHWAY	0.4649370386452453	8.702629054198216e-4	0.0041242447489435235	48	spearman
KEGG_CITRATE_CYCLE_TCA_CYCLE	0.46471993052540167	8.757810147764745e-4	0.0041455011713593965	48	spearman
REACTOME_ENDOSOMAL_SORTING_COMPLEX_REQUIRED_FOR_TRANSPORT_ESCRT	0.4646113764654798	8.785518097278503e-4	0.004153718450232734	48	spearman
KEGG_MEDICUS_REFERENCE_MICROTUBULE_DEPOLYMERIZATION	0.46450282240555796	8.81330457326433e-4	0.004161953477303885	48	spearman
KEGG_MEDICUS_PATHOGEN_SALMONELLA_SOPE_TO_RAC_SIGNALING_PATHWAY	0.46439426834563613	8.841169769707301e-4	0.004165311673193088	48	spearman
KEGG_MEDICUS_REFERENCE_LESION_BYPASS_BY_TLS_AND_DSB_FORMATION	0.46439426834563613	8.841169769707301e-4	0.004165311673193088	48	spearman
REACTOME_LYSINE_CATABOLISM	0.4642857142857143	8.869113880990104e-4	0.004167223842123904	48	spearman
REACTOME_ESTABLISHMENT_OF_SISTER_CHROMATID_COHESION	0.4641771602257925	8.897137101893835e-4	0.004167223842123904	48	spearman
REACTOME_RUNX1_REGULATES_TRANSCRIPTION_OF_GENES_INVOLVED_IN_INTERLEUKIN_SIGNALING	0.4641771602257925	8.897137101893835e-4	0.004167223842123904	48	spearman
WP_7Q1123_COPY_NUMBER_VARIATION_SYNDROME	0.4641771602257925	8.897137101893835e-4	0.004167223842123904	48	spearman
WP_RANKLRANK_SIGNALING	0.4641771602257925	8.897137101893835e-4	0.004167223842123904	48	spearman
REACTOME_ENDOGENOUS_STEROLS	0.46396005210594876	8.953421653683139e-4	0.004188698661758056	48	spearman
KEGG_MEDICUS_PATHOGEN_HCMV_GH_TO_ITGA_B_RHOA_SIGNALING_PATHWAY	0.46385149804602693	8.981683376127687e-4	0.004192148496718202	48	spearman
REACTOME_MUCOPOLYSACCHARIDOSES	0.46385149804602693	8.981683376127687e-4	0.004192148496718202	48	spearman
REACTOME_CD22_MEDIATED_BCR_REGULATION	0.4637429439861051	9.010024991312184e-4	0.004200492487238921	48	spearman
REACTOME_DNA_STRAND_ELONGATION	0.4636343899261832	9.038446696018268e-4	0.004203977408785322	48	spearman
REACTOME_TRANSPORT_OF_CONNEXONS_TO_THE_PLASMA_MEMBRANE	0.4636343899261832	9.038446696018268e-4	0.004203977408785322	48	spearman
WP_EXERCISEINDUCED_CIRCADIAN_REGULATION	0.46341728180633956	9.095531163131489e-4	0.004225632186204837	48	spearman
KEGG_OTHER_GLYCAN_DEGRADATION	0.46330872774641774	9.124194321113889e-4	0.0042291588920266915	48	spearman
REACTOME_TELOMERE_EXTENSION_BY_TELOMERASE	0.46330872774641774	9.124194321113889e-4	0.0042291588920266915	48	spearman
KEGG_MEDICUS_REFERENCE_COHESIN_ACETYLATION	0.4632001736864959	9.152938359769319e-4	0.004232706748400235	48	spearman
KEGG_MEDICUS_VARIANT_MUTATION_CAUSED_ABERRANT_SPTBN2_TO_MGLUR1_TRPC3_SIGNALING_PATHWAY	0.4632001736864959	9.152938359769319e-4	0.004232706748400235	48	spearman
KEGG_MEDICUS_VARIANT_EGFR_OVEREXPRESSION_TO_PI3K_SIGNALING_PATHWAY	0.463091619626574	9.18176347789525e-4	0.004241150586912719	48	spearman
BIOCARTA_RB_PATHWAY	0.4629830655666522	9.210669874693682e-4	0.004249612514600051	48	spearman
REACTOME_DEVELOPMENTAL_LINEAGE_OF_PANCREATIC_DUCTAL_CELLS	0.46287451150673037	9.23965774977262e-4	0.0042556083515656075	48	spearman
BIOCARTA_IL2_PATHWAY	0.46276595744680854	9.268727303145813e-4	0.0042556083515656075	48	spearman
REACTOME_HOMOLOGOUS_DNA_PAIRING_AND_STRAND_EXCHANGE	0.46276595744680854	9.268727303145813e-4	0.0042556083515656075	48	spearman
WP_SYNTHESIS_OF_CERAMIDES_AND_1DEOXYCERAMIDES	0.46276595744680854	9.268727303145813e-4	0.0042556083515656075	48	spearman
BIOCARTA_STRESS_PATHWAY	0.4626574033868867	9.297878735234275e-4	0.0042556083515656075	48	spearman
KEGG_MEDICUS_VARIANT_FUS_DDIT3_FUSION_TO_NFKB_MEDIATED_TRANSCRIPTION	0.4626574033868867	9.297878735234275e-4	0.0042556083515656075	48	spearman
PID_ECADHERIN_KERATINOCYTE_PATHWAY	0.4626574033868867	9.297878735234275e-4	0.0042556083515656075	48	spearman
KEGG_MEDICUS_REFERENCE_E2_ER_RAS_ERK_SIGNALING_PATHWAY	0.462440295267043	9.356428039277442e-4	0.004277528718640052	48	spearman
KEGG_MEDICUS_REFERENCE_WNT_SIGNALING_MODULATION_WNT_ACYLATION	0.46233174120712117	9.385826314113145e-4	0.004286087238321975	48	spearman
REACTOME_PLASMA_LIPOPROTEIN_ASSEMBLY_REMODELING_AND_CLEARANCE	0.46222318714719934	9.415307273427288e-4	0.004294664022220129	48	spearman
REACTOME_BIOTIN_TRANSPORT_AND_METABOLISM	0.4621146330872775	9.44487111968385e-4	0.004297255985967137	48	spearman
BIOCARTA_LECTIN_PATHWAY	0.46200607902735563	9.474518055757141e-4	0.004297255985967137	48	spearman
REACTOME_ZINC_INFLUX_INTO_CELLS_BY_THE_SLC39_GENE_FAMILY	0.46200607902735563	9.474518055757141e-4	0.004297255985967137	48	spearman
WP_HEMATOPOIETIC_STEM_CELL_DIFFERENTIATION	0.46200607902735563	9.474518055757141e-4	0.004297255985967137	48	spearman
WP_LDL_INFLUENCE_ON_CD14_AND_TLR4	0.46200607902735563	9.474518055757141e-4	0.004297255985967137	48	spearman
WP_PERTURBED_THYROID_HORMONE_HOMEOSTASIS_LEADING_TO_DEVELOPMENTAL_NEUROTOXICITY	0.461788970907512	9.534062010907363e-4	0.004319382044219205	48	spearman
REACTOME_RNA_POLYMERASE_II_PRE_TRANSCRIPTION_EVENTS	0.4616804168475901	9.563959437790969e-4	0.004323168151271728	48	spearman
WP_AUTOPHAGY_IN_PANCREATIC_DUCTAL_ADENOCARCINOMA	0.4616804168475901	9.563959437790969e-4	0.004323168151271728	48	spearman
PID_RAS_PATHWAY	0.4614633087277464	9.624006212787386e-4	0.004345417428360919	48	spearman
BIOCARTA_EIF2_PATHWAY	0.46135475466782455	9.654155971186168e-4	0.004354132816667559	48	spearman
KEGG_MEDICUS_REFERENCE_MAGI_PTEN_SIGNALING_PATHWAY	0.4612462006079027	9.68439025106671e-4	0.004362866719167427	48	spearman
KEGG_MEDICUS_REFERENCE_KITLG_KIT_RAS_ERK_SIGNALING_PATHWAY	0.461029092488059	9.745113200410209e-4	0.004370601607424199	48	spearman
KEGG_MEDICUS_VARIANT_MUTATION_CAUSED_ABERRANT_HTT_TO_EXTRINSIC_APOPTOTIC_PATHWAY	0.461029092488059	9.745113200410209e-4	0.004370601607424199	48	spearman
PID_REG_GR_PATHWAY	0.461029092488059	9.745113200410209e-4	0.004370601607424199	48	spearman
WP_OMEGA3_OMEGA6_FATTY_ACID_SYNTHESIS	0.461029092488059	9.745113200410209e-4	0.004370601607424199	48	spearman
KEGG_MEDICUS_REFERENCE_NOTCH_PROTEOLYTIC_ACTIVATION	0.4609205384281372	9.775602283481938e-4	0.004379382540836663	48	spearman
KEGG_MEDICUS_REFERENCE_BCR_PLCG_ITPR_SIGNALING_PATHWAY	0.46059487624837164	9.867582456712623e-4	0.0044156606445088595	48	spearman
REACTOME_REGULATION_OF_NPAS4_GENE_EXPRESSION	0.460377768128528	9.929332092592075e-4	0.004428482113296065	48	spearman
REACTOME_TRANSFERRIN_ENDOCYTOSIS_AND_RECYCLING	0.460377768128528	9.929332092592075e-4	0.004428482113296065	48	spearman
WP_PARKINSONS_DISEASE_PATHWAY	0.460377768128528	9.929332092592075e-4	0.004428482113296065	48	spearman
REACTOME_PRESYNAPTIC_DEPOLARIZATION_AND_CALCIUM_CHANNEL_OPENING	0.46016066000868433	9.991427297416026e-4	0.004451230762689004	48	spearman
WP_TCA_CYCLE_AND_DEFICIENCY_OF_PYRUVATE_DEHYDROGENASE_COMPLEX_PDHC	0.46005210594876245	0.0010022605013311752	0.004460170346278644	48	spearman
KEGG_MEDICUS_REFERENCE_LYSOSOMAL_CA2_RELEASE	0.4599435518888406	0.0010053869752442478	0.004469128813544198	48	spearman
WP_ALLOGRAFT_REJECTION	0.45950933564915325	0.0010179803171928362	0.004519182569181253	48	spearman
KEGG_FRUCTOSE_AND_MANNOSE_METABOLISM	0.4594007815892314	0.0010211506203904827	0.004519182569181253	48	spearman
REACTOME_INTERLEUKIN_1_PROCESSING	0.4594007815892314	0.0010211506203904827	0.004519182569181253	48	spearman
REACTOME_SIGNALING_BY_INSULIN_RECEPTOR	0.4594007815892314	0.0010211506203904827	0.004519182569181253	48	spearman
REACTOME_SIALIC_ACID_METABOLISM	0.4592922275293096	0.0010243297532756953	0.004523277920405546	48	spearman
WP_PHASE_I_BIOTRANSFORMATIONS_NONP450	0.4592922275293096	0.0010243297532756953	0.004523277920405546	48	spearman
KEGG_MEDICUS_REFERENCE_CITRATE_CYCLE_SECOND_CARBON_OXIDATION_2	0.45896656534954405	0.0010339203440330542	0.00456061127576778	48	spearman
KEGG_O_GLYCAN_BIOSYNTHESIS	0.4588580112896222	0.0010371350098586534	0.004564758694706836	48	spearman
WP_SEROTONIN_RECEPTOR_467_AND_NR3C_SIGNALING	0.4588580112896222	0.0010371350098586534	0.004564758694706836	48	spearman
REACTOME_FRS_MEDIATED_FGFR4_SIGNALING	0.4587494572297004	0.0010403586126809083	0.004573931512925703	48	spearman
KEGG_MEDICUS_VARIANT_AMPLIFIED_FGFR_TO_PI3K_SIGNALING_PATHWAY	0.45853234910985674	0.0010468327157202512	0.004597359432058084	48	spearman
REACTOME_SCAVENGING_OF_HEME_FROM_PLASMA	0.45842379504993486	0.0010500832592474029	0.0046065947569607375	48	spearman
KEGG_ARGININE_AND_PROLINE_METABOLISM	0.45809813287016937	0.0010598891186252807	0.004639471016534216	48	spearman
REACTOME_VITAMIN_D_CALCIFEROL_METABOLISM	0.45809813287016937	0.0010598891186252807	0.004639471016534216	48	spearman
WP_CHOLESTEROL_METABOLISM	0.45798957881024754	0.0010631758873708445	0.0046487886839940845	48	spearman
REACTOME_ACTIVATION_OF_BH3_ONLY_PROTEINS	0.45788102475032566	0.0010664717670449692	0.004658125868246471	48	spearman
BIOCARTA_BARD1_PATHWAY	0.45777247069040383	0.0010697767795840854	0.004661674308582395	48	spearman
KEGG_MEDICUS_REFERENCE_MICROTUBULE_DEPOLYMERIZATION_AT_THE_MINUS_ENDS	0.457663916630482	0.0010730909469681446	0.004661674308582395	48	spearman
REACTOME_FANCONI_ANEMIA_PATHWAY	0.457663916630482	0.0010730909469681446	0.004661674308582395	48	spearman
REACTOME_METABOLIC_DISORDERS_OF_BIOLOGICAL_OXIDATION_ENZYMES	0.457663916630482	0.0010730909469681446	0.004661674308582395	48	spearman
WP_AUTOPHAGY	0.457663916630482	0.0010730909469681446	0.004661674308582395	48	spearman
REACTOME_PROCESSING_OF_DNA_DOUBLE_STRAND_BREAK_ENDS	0.4575553625705602	0.0010764142912206792	0.004671056178334926	48	spearman
KEGG_MEDICUS_PATHOGEN_KSHV_VFLIP_TO_TNF_NFKB_SIGNALING_PATHWAY	0.45733825445071646	0.0010830885986436868	0.0046949434502761974	48	spearman
WP_VISUAL_CYCLE	0.4571211463308728	0.0010897998789155974	0.004718939281518023	48	spearman
WP_RUBINSTEINTAYBI_SYNDROME_1	0.45690403821102915	0.001096548309800397	0.004743044090020253	48	spearman
REACTOME_MECHANICAL_LOAD_ACTIVATES_SIGNALING_BY_PIEZO1_AND_INTEGRINS_IN_OSTEOCYTES	0.45679548415110727	0.001099936512466183	0.004752578214251085	48	spearman
KEGG_MEDICUS_PATHOGEN_SHIGELLA_OSPG_TO_TNF_NFKB_SIGNALING_PATHWAY	0.45636126791141984	0.0011135830938731734	0.004806368321297761	48	spearman
PID_HES_HEY_PATHWAY	0.456252713851498	0.0011170182943362342	0.004810849177538245	48	spearman
REACTOME_SURFACTANT_METABOLISM	0.456252713851498	0.0011170182943362342	0.004810849177538245	48	spearman
BIOCARTA_STEM_PATHWAY	0.4561441597915762	0.0011204629619691283	0.0048153515303469814	48	spearman
WP_FLUOROPYRIMIDINE_ACTIVITY	0.4561441597915762	0.0011204629619691283	0.0048153515303469814	48	spearman
REACTOME_DISEASES_OF_BRANCHED_CHAIN_AMINO_ACID_CATABOLISM	0.45581849761181065	0.0011308539945136902	0.00485481062457535	48	spearman
REACTOME_GAB1_SIGNALOSOME	0.455601389491967	0.0011378291016556857	0.004879536339792652	48	spearman
REACTOME_GLYCOSAMINOGLYCAN_METABOLISM	0.4553842813721233	0.0011448426235690621	0.004904373843122961	48	spearman
BIOCARTA_MTOR_PATHWAY	0.45527572731220145	0.0011483638473645608	0.004914213734884165	48	spearman
REACTOME_FRS_MEDIATED_FGFR2_SIGNALING	0.4551671732522796	0.0011518947437022548	0.00491883563959665	48	spearman
WP_NONGENOMIC_ACTIONS_OF_125DIHYDROXYVITAMIN_D3	0.4551671732522796	0.0011518947437022548	0.00491883563959665	48	spearman
REACTOME_BETA_CATENIN_INDEPENDENT_WNT_SIGNALING	0.4550586191923578	0.0011554353356256627	0.004923479232697888	48	spearman
REACTOME_PI5P_REGULATES_TP53_ACETYLATION	0.4550586191923578	0.0011554353356256627	0.004923479232697888	48	spearman
WP_MIR124_PREDICTED_INTERACTIONS_WITH_CELL_CYCLE_AND_DIFFERENTIATION	0.4548415110725141	0.0011625456986293253	0.004948524320570638	48	spearman
REACTOME_HIV_TRANSCRIPTION_INITIATION	0.4546244029526704	0.00116969512162703	0.004968419278530051	48	spearman
WP_HEPATOCYTE_GROWTH_FACTOR_RECEPTOR_SIGNALING	0.4546244029526704	0.00116969512162703	0.004968419278530051	48	spearman
KEGG_PYRUVATE_METABOLISM	0.4545158488927486	0.0011732845387128655	0.004972191503825394	48	spearman
KEGG_MEDICUS_PATHOGEN_HTLV_1_P12_TO_ANTIGEN_PROCESSING_AND_PRESENTATION_BY_MHC_CLASS_I_MOLECULES	0.45440729483282677	0.0011768837905950424	0.004972191503825394	48	spearman
KEGG_MEDICUS_VARIANT_MUTATION_ACTIVATED_LRRK2_TO_INTRINSIC_APOPTOTIC_PATHWAY	0.45440729483282677	0.0011768837905950424	0.004972191503825394	48	spearman
REACTOME_FORMATION_OF_TC_NER_PRE_INCISION_COMPLEX	0.45440729483282677	0.0011768837905950424	0.004972191503825394	48	spearman
WP_ULTRACONSERVED_REGION_339_MODULATION_OF_TUMOR_SUPPRESSOR_MICRORNAS_IN_CANCER	0.45440729483282677	0.0011768837905950424	0.004972191503825394	48	spearman
KEGG_MEDICUS_REFERENCE_CARDIAC_TYPE_VGCC_RYR_SIGNALING	0.4542987407729049	0.0011804929006341803	0.004972191503825394	48	spearman
REACTOME_DEADENYLATION_OF_MRNA	0.4542987407729049	0.0011804929006341803	0.004972191503825394	48	spearman
REACTOME_PLATELET_ADHESION_TO_EXPOSED_COLLAGEN	0.4542987407729049	0.0011804929006341803	0.004972191503825394	48	spearman
KEGG_MEDICUS_PATHOGEN_ESCHERICHIA_ESPJ_TO_IGG_FCGR_RAC_SIGNALING_PATHWAY	0.45419018671298306	0.0011841118922364406	0.004976989670614735	48	spearman
KEGG_MEDICUS_REFERENCE_WNT_SIGNALING_MODULATION_WNT_INHIBITOR	0.45419018671298306	0.0011841118922364406	0.004976989670614735	48	spearman
KEGG_MEDICUS_REFERENCE_TNF_RIPK1_3_SIGNALING_PATHWAY	0.45408163265306123	0.001187740788853615	0.004987020425165701	48	spearman
REACTOME_PCNA_DEPENDENT_LONG_PATCH_BASE_EXCISION_REPAIR	0.4538645245332176	0.0011950283911682995	0.005012376135997445	48	spearman
REACTOME_BLOOD_GROUP_SYSTEMS_BIOSYNTHESIS	0.45353886235345203	0.0012060346711769115	0.005053260094054408	48	spearman
REACTOME_CONSTITUTIVE_SIGNALING_BY_OVEREXPRESSED_ERBB2	0.4534303082935302	0.0012097234929336741	0.0050575210411893026	48	spearman
REACTOME_DISEASES_ASSOCIATED_WITH_N_GLYCOSYLATION_OF_PROTEINS	0.4534303082935302	0.0012097234929336741	0.0050575210411893026	48	spearman
REACTOME_BUDDING_AND_MATURATION_OF_HIV_VIRION	0.4532132001736865	0.0012171313716464538	0.0050575210411893026	48	spearman
REACTOME_ECM_PROTEOGLYCANS	0.4532132001736865	0.0012171313716464538	0.0050575210411893026	48	spearman
REACTOME_GLYCOGEN_METABOLISM	0.4532132001736865	0.0012171313716464538	0.0050575210411893026	48	spearman
REACTOME_SODIUM_PROTON_EXCHANGERS	0.4532132001736865	0.0012171313716464538	0.0050575210411893026	48	spearman
REACTOME_STAT5_ACTIVATION_DOWNSTREAM_OF_FLT3_ITD_MUTANTS	0.4532132001736865	0.0012171313716464538	0.0050575210411893026	48	spearman
WP_SCFA_AND_SKELETAL_MUSCLE_SUBSTRATE_METABOLISM	0.4532132001736865	0.0012171313716464538	0.0050575210411893026	48	spearman
PID_RHOA_REG_PATHWAY	0.45299609205384284	0.0012245797229827862	0.005067487637167942	48	spearman
REACTOME_MODULATION_OF_HOST_RESPONSES_BY_IFN_STIMULATED_GENES	0.45299609205384284	0.0012245797229827862	0.005067487637167942	48	spearman
REACTOME_ONCOGENIC_MAPK_SIGNALING	0.45299609205384284	0.0012245797229827862	0.005067487637167942	48	spearman
WP_DEVELOPMENT_OF_URETERIC_DERIVED_COLLECTING_SYSTEM	0.45299609205384284	0.0012245797229827862	0.005067487637167942	48	spearman
REACTOME_DEFECTIVE_RIPK1_MEDIATED_REGULATED_NECROSIS	0.452887537993921	0.0012283191356924552	0.00507772709646706	48	spearman
REACTOME_HUR_ELAVL1_BINDS_AND_STABILIZES_MRNA	0.4527789839339991	0.0012320687384199352	0.005082758392618314	48	spearman
REACTOME_PDH_COMPLEX_SYNTHESIZES_ACETYL_COA_FROM_PYR	0.4527789839339991	0.0012320687384199352	0.005082758392618314	48	spearman
REACTOME_DISEASES_OF_HEMOSTASIS	0.4523447676943118	0.0012471695312187045	0.005139772585535811	48	spearman
REACTOME_FORMATION_OF_THE_CORNIFIED_ENVELOPE	0.4521276595744681	0.0012547816952540015	0.005155264815506205	48	spearman
REACTOME_KERATINIZATION	0.4521276595744681	0.0012547816952540015	0.005155264815506205	48	spearman
WP_DISORDERS_OF_FRUCTOSE_METABOLISM	0.4521276595744681	0.0012547816952540015	0.005155264815506205	48	spearman
KEGG_MEDICUS_PATHOGEN_KSHV_MIR1_2_TO_ANTIGEN_PROCESSING_AND_PRESENTATION_BY_MHC_CLASS_I_MOLECULES	0.45201910551454627	0.0012586033041333254	0.00516567859181101	48	spearman
REACTOME_BETA_OXIDATION_OF_VERY_LONG_CHAIN_FATTY_ACIDS	0.45191055145462444	0.0012624352967415904	0.005176113668151934	48	spearman
REACTOME_PP2A_MEDIATED_DEPHOSPHORYLATION_OF_KEY_METABOLIC_FACTORS	0.4515848892748589	0.0012739938214209256	0.00521285545278654	48	spearman
REACTOME_THE_RETINOID_CYCLE_IN_CONES_DAYLIGHT_VISION	0.4515848892748589	0.0012739938214209256	0.00521285545278654	48	spearman
KEGG_MEDICUS_VARIANT_MUTATION_CAUSED_ABERRANT_SNCA_TO_VGCC_CA2_APOPTOTIC_PATHWAY	0.451476335214937	0.0012778675936612365	0.005223381385902447	48	spearman
REACTOME_FORMATION_OF_XYLULOSE_5_PHOSPHATE	0.4511506730351715	0.0012895520470072662	0.005249758536193881	48	spearman
REACTOME_PRC2_METHYLATES_HISTONES_AND_DNA	0.4511506730351715	0.0012895520470072662	0.005249758536193881	48	spearman
WP_COMPLEMENT_ACTIVATION	0.4511506730351715	0.0012895520470072662	0.005249758536193881	48	spearman
WP_FATTY_ACID_TRANSPORTERS	0.4511506730351715	0.0012895520470072662	0.005249758536193881	48	spearman
REACTOME_DOPAMINE_NEUROTRANSMITTER_RELEASE_CYCLE	0.45104211897524965	0.0012934679926900946	0.005260365271183424	48	spearman
REACTOME_REGULATION_OF_MITF_M_DEPENDENT_GENES_INVOLVED_IN_LYSOSOME_BIOGENESIS_AND_AUTOPHAGY	0.4509335649153278	0.0012973945436214592	0.0052709936215551995	48	spearman
REACTOME_INITIAL_TRIGGERING_OF_COMPLEMENT	0.45082501085540594	0.0013013317246515397	0.005281643622599879	48	spearman
REACTOME_SIGNALING_BY_ACTIVATED_POINT_MUTANTS_OF_FGFR1	0.4506079027355623	0.0013092380766466262	0.005308365292585412	48	spearman
REACTOME_NUCLEOTIDE_CATABOLISM	0.45049934867564045	0.0013132072975502837	0.0053190858651532185	48	spearman
REACTOME_DISEASES_ASSOCIATED_WITH_GLYCOSAMINOGLYCAN_METABOLISM	0.44984802431610943	0.001337248832261237	0.005411004851508674	48	spearman
REACTOME_MET_ACTIVATES_PTPN11	0.44973947025618755	0.001341293691544447	0.005411054831807274	48	spearman
WP_VITAMIN_B12_METABOLISM	0.44973947025618755	0.001341293691544447	0.005411054831807274	48	spearman
KEGG_MEDICUS_VARIANT_MUTATION_ACTIVATED_PRKCG_TO_MGLUR1_TRPC3_SIGNALING_PATHWAY	0.4496309161962657	0.001345349457434893	0.005411054831807274	48	spearman
REACTOME_SULFUR_AMINO_ACID_METABOLISM	0.4496309161962657	0.001345349457434893	0.005411054831807274	48	spearman
REACTOME_ZYGOTIC_GENOME_ACTIVATION_ZGA	0.4496309161962657	0.001345349457434893	0.005411054831807274	48	spearman
WP_MITOCHONDRIAL_FATTY_ACID_SYNTHESIS_PATHWAY	0.4496309161962657	0.001345349457434893	0.005411054831807274	48	spearman
REACTOME_SYNTHESIS_OF_SUBSTRATES_IN_N_GLYCAN_BIOSYTHESIS	0.4495223621363439	0.001349416155358394	0.005421978426034629	48	spearman
REACTOME_EPIGENETIC_REGULATION_OF_GENE_EXPRESSION_BY_MLL3_AND_MLL4_COMPLEXES	0.44941380807642206	0.00135349381078914	0.005432924156507608	48	spearman
KEGG_GLYCOSPHINGOLIPID_BIOSYNTHESIS_LACTO_AND_NEOLACTO_SERIES	0.4489795918367347	0.001369914518765856	0.005476929161679429	48	spearman
PID_RAC1_REG_PATHWAY	0.4489795918367347	0.001369914518765856	0.005476929161679429	48	spearman
REACTOME_EXTRACELLULAR_MATRIX_ORGANIZATION	0.4489795918367347	0.001369914518765856	0.005476929161679429	48	spearman
REACTOME_EXTRINSIC_PATHWAY_OF_FIBRIN_CLOT_FORMATION	0.4489795918367347	0.001369914518765856	0.005476929161679429	48	spearman
BIOCARTA_TERT_PATHWAY	0.44887103777681286	0.0013740473455440536	0.005487986114441623	48	spearman
REACTOME_TRANSPORT_OF_SMALL_MOLECULES	0.44876248371689104	0.0013781912836945522	0.005499065420228561	48	spearman
KEGG_LONG_TERM_POTENTIATION	0.44821971341728184	0.0013990785502619176	0.005576863257945717	48	spearman
BIOCARTA_EXTRINSIC_PATHWAY	0.44811115935735996	0.0014032897004706841	0.005588100057231474	48	spearman
WP_AMPK_REGULATION_OF_MAMMARY_MILK_PROTEIN_SYNTHESIS	0.4478940512375163	0.0014117459063622724	0.005616202247906999	48	spearman
KEGG_MEDICUS_REFERENCE_TELOMERE_ELONGATION	0.4473512809379071	0.0014330854272148902	0.005695450400832246	48	spearman
REACTOME_CLEC7A_INFLAMMASOME_PATHWAY	0.4472427268779853	0.0014373876574736294	0.005701258949702716	48	spearman
WP_OVERVIEW_OF_NANOPARTICLE_EFFECTS	0.4472427268779853	0.0014373876574736294	0.005701258949702716	48	spearman
KEGG_MEDICUS_REFERENCE_HEDGEHOG_SIGNALING_PATHWAY	0.44702561875814156	0.0014460266558252856	0.00570732644688564	48	spearman
KEGG_MEDICUS_REFERENCE_TGFA_EGFR_PI3K_SIGNALING_PATHWAY	0.44702561875814156	0.0014460266558252856	0.00570732644688564	48	spearman
KEGG_PORPHYRIN_AND_CHLOROPHYLL_METABOLISM	0.44702561875814156	0.0014460266558252856	0.00570732644688564	48	spearman
REACTOME_PREGNENOLONE_BIOSYNTHESIS	0.44702561875814156	0.0014460266558252856	0.00570732644688564	48	spearman
WP_MIRNA_REGULATION_OF_DNA_DAMAGE_RESPONSE	0.44702561875814156	0.0014460266558252856	0.00570732644688564	48	spearman
REACTOME_GLI_PROTEINS_BIND_PROMOTERS_OF_HH_RESPONSIVE_GENES_TO_PROMOTE_TRANSCRIPTION	0.44691706469821973	0.0014503634770788069	0.005713208044155379	48	spearman
WP_GDNFRET_SIGNALING_AXIS	0.44691706469821973	0.0014503634770788069	0.005713208044155379	48	spearman
REACTOME_SIGNALING_BY_MODERATE_KINASE_ACTIVITY_BRAF_MUTANTS	0.4468085106382979	0.0014547118819077459	0.005724719111742835	48	spearman
REACTOME_CLASS_I_PEROXISOMAL_MEMBRANE_PROTEIN_IMPORT	0.4466999565783761	0.0014590718970173716	0.005730640503549637	48	spearman
REACTOME_PLASMA_LIPOPROTEIN_REMODELING	0.4466999565783761	0.0014590718970173716	0.005730640503549637	48	spearman
KEGG_MEDICUS_PATHOGEN_SALMONELLA_AVRA_TO_BETA_CATENIN_SIGNALING_PATHWAY	0.44648284845853237	0.0014678268651501553	0.005753766637414769	48	spearman
KEGG_MEDICUS_REFERENCE_TBK1_MEDIATED_AUTOPHAGOSOME_FORMATION	0.44648284845853237	0.0014678268651501553	0.005753766637414769	48	spearman
WP_LACTO_SERIES_SPHINGOLIPID_METABOLISM	0.44626574033868865	0.0014766285961221976	0.005782621643740977	48	spearman
WP_CELLTYPE_DEPENDENT_SELECTIVITY_OF_CCK2R_SIGNALING	0.44615718627876677	0.0014810470649694943	0.005794271850670127	48	spearman
REACTOME_GDP_FUCOSE_BIOSYNTHESIS	0.44604863221884494	0.0014854773053832174	0.005805945378586402	48	spearman
REACTOME_MITOTIC_SPINDLE_CHECKPOINT	0.44550586191923575	0.0015078060297242634	0.0058874838553630284	48	spearman
REACTOME_SERINE_METABOLISM	0.4453973078593139	0.0015123074695114068	0.005899321848997849	48	spearman
WP_LINOLEIC_ACID_METABOLISM_AFFECTED_BY_SARSCOV2	0.4452887537993921	0.0015168208713299644	0.00591118347331891	48	spearman
WP_MIRNA_TARGETS_IN_ECM_AND_MEMBRANE_RECEPTORS	0.4450716456795484	0.001525883670762656	0.005940734291407663	48	spearman
KEGG_MEDICUS_REFERENCE_TSH_TG_SIGNALING_PATHWAY	0.4448545375597047	0.0015349946479354102	0.005964635543865185	48	spearman
REACTOME_MIRO_GTPASE_CYCLE	0.4448545375597047	0.0015349946479354102	0.005964635543865185	48	spearman
BIOCARTA_LDL_PATHWAY	0.4447459834997829	0.0015395682721208804	0.005970847385790544	48	spearman
WP_PI3KAKTMTOR_SIGNALING_AND_THERAPEUTIC_OPPORTUNITIES_IN_PROSTATE_CANCER	0.4447459834997829	0.0015395682721208804	0.005970847385790544	48	spearman
BIOCARTA_STATHMIN_PATHWAY	0.44463742943986106	0.0015441540235797352	0.0059828515932905954	48	spearman
REACTOME_ANCHORING_FIBRIL_FORMATION	0.4442032132001737	0.0015626188573137432	0.006048555538338828	48	spearman
REACTOME_FREE_FATTY_ACID_RECEPTORS	0.44398610508033	0.0015719247609774266	0.006078714827132361	48	spearman
KEGG_MEDICUS_REFERENCE_ITGA_B_RHOG_RAC_SIGNALING_PATHWAY	0.44387755102040816	0.0015765961823842054	0.006090911526554572	48	spearman
REACTOME_PHASE_1_INACTIVATION_OF_FAST_NA_CHANNELS	0.44376899696048633	0.0015812799542649326	0.006097269679557579	48	spearman
WP_AKT_SIGNALING_AND_ARTD_FAMILY_MEMBERS	0.44376899696048633	0.0015812799542649326	0.006097269679557579	48	spearman
PID_MYC_PATHWAY	0.4434433347807208	0.001595405654338872	0.006139940840379897	48	spearman
REACTOME_IRAK1_RECRUITS_IKK_COMPLEX	0.4434433347807208	0.001595405654338872	0.006139940840379897	48	spearman
PID_CONE_PATHWAY	0.4431176726009553	0.0016096435245803388	0.006188801827265785	48	spearman
REACTOME_GOLGI_CISTERNAE_PERICENTRIOLAR_STACK_REORGANIZATION	0.4430091185410334	0.0016144145404113827	0.006201205708336164	48	spearman
WP_SARSCOV2_AND_COVID19_PATHWAY	0.4429005644811116	0.0016191981332371415	0.0062136341365333515	48	spearman
KEGG_MEDICUS_PATHOGEN_EBV_EBNA1_TO_P53_MEDIATED_TRANSCRIPTION	0.44279201042118976	0.0016239943316078511	0.006226087150977951	48	spearman
KEGG_MEDICUS_REFERENCE_TLR4_IRF3_7_SIGNALING_PATHWAY	0.44268345636126794	0.001628803164126235	0.006238564790842278	48	spearman
KEGG_MEDICUS_REFERENCE_CHOLESTEROL_BIOSYNTHESIS	0.4425749023013461	0.001633624659447545	0.006239171629897664	48	spearman
REACTOME_CYCLIN_A_B1_B2_ASSOCIATED_EVENTS_DURING_G2_M_TRANSITION	0.4425749023013461	0.001633624659447545	0.006239171629897664	48	spearman
WP_NAD_BIOSYNTHETIC_PATHWAYS	0.4425749023013461	0.001633624659447545	0.006239171629897664	48	spearman
REACTOME_INTERLEUKIN_1_SIGNALING	0.4424663482414242	0.0016384588462796629	0.006245749106331022	48	spearman
REACTOME_MAPK_FAMILY_SIGNALING_CASCADES	0.4424663482414242	0.0016384588462796629	0.006245749106331022	48	spearman
WP_VITAMIN_DSENSITIVE_CALCIUM_SIGNALING_IN_DEPRESSION	0.441923577941815	0.0016628211615684336	0.006332603550792877	48	spearman
WP_MONOAMINE_TRANSPORT	0.4418150238818932	0.0016677321032849651	0.006345285936100332	48	spearman
REACTOME_TICAM1_DEPENDENT_ACTIVATION_OF_IRF3_IRF7	0.4414893617021277	0.0016825424086792289	0.006395573132990932	48	spearman
PID_ARF6_PATHWAY	0.44138080764220583	0.0016875051011734064	0.0064023114140926785	48	spearman
REACTOME_WNT_LIGAND_BIOGENESIS_AND_TRAFFICKING	0.44138080764220583	0.0016875051011734064	0.0064023114140926785	48	spearman
PID_P38_ALPHA_BETA_PATHWAY	0.44127225358228395	0.001692480804456117	0.006403032939761408	48	spearman
REACTOME_ASPIRIN_ADME	0.44127225358228395	0.001692480804456117	0.006403032939761408	48	spearman
WP_NFKB_SIGNALING_AND_ARTD_FAMILY_MEMBERS	0.44127225358228395	0.001692480804456117	0.006403032939761408	48	spearman
REACTOME_BIOSYNTHESIS_OF_THE_N_GLYCAN_PRECURSOR_DOLICHOL_LIPID_LINKED_OLIGOSACCHARIDE_LLO_AND_TRANSFER_TO_A_NASCENT_PROTEIN	0.4409465914025184	0.0017074862727464865	0.006453719302075703	48	spearman
SIG_REGULATION_OF_THE_ACTIN_CYTOSKELETON_BY_RHO_GTPASES	0.4408380373425966	0.0017125143131620174	0.006466634480745379	48	spearman
REACTOME_CIRCADIAN_CLOCK	0.44072948328267475	0.0017175555116233272	0.006479575022233116	48	spearman
KEGG_MEDICUS_ENV_FACTOR_METALS_TO_NFKB_SIGNALING_PATHWAY	0.4406209292227529	0.0017226098977427765	0.00649254096670376	48	spearman
SA_CASPASE_CASCADE	0.44051237516283104	0.0017276775011866212	0.006505532354374388	48	spearman
KEGG_MEDICUS_VARIANT_MUTATION_INACTIVATED_P62_TO_PINK_PARKIN_MEDIATED_AUTOPHAGOSOME_FORMATION	0.4402952670429874	0.0017378524789817302	0.00653159162044257	48	spearman
REACTOME_PHASE_4_RESTING_MEMBRANE_POTENTIAL	0.4402952670429874	0.0017378524789817302	0.00653159162044257	48	spearman
KEGG_MEDICUS_REFERENCE_NUCLEAR_INITIATED_PROGESTERONE_SIGNALING_PATHWAY	0.44018671298306555	0.0017429599129350673	0.006538543075253608	48	spearman
REACTOME_FGFR2_LIGAND_BINDING_AND_ACTIVATION	0.44018671298306555	0.0017429599129350673	0.006538543075253608	48	spearman
KEGG_MEDICUS_VARIANT_AMPLIFIED_FGFR_TO_RAS_ERK_SIGNALING_PATHWAY	0.4400781589231437	0.001748080683417059	0.006545518529138129	48	spearman
KEGG_MEDICUS_VARIANT_MUTATION_INACTIVATED_FGF17_TO_RAS_ERK_SIGNALING_PATHWAY	0.4400781589231437	0.001748080683417059	0.006545518529138129	48	spearman
REACTOME_SCAVENGING_BY_CLASS_A_RECEPTORS	0.4398610508033	0.001758362353766225	0.006577881163110556	48	spearman
REACTOME_CARDIOGENESIS	0.4397524967433782	0.001763523313668625	0.0065849140288984755	48	spearman
REACTOME_PYRUVATE_METABOLISM	0.4397524967433782	0.001763523313668625	0.0065849140288984755	48	spearman
SA_TRKA_RECEPTOR	0.43964394268345636	0.0017686977301702214	0.006598097294519767	48	spearman
BIOCARTA_RHO_PATHWAY	0.43942683456361264	0.0017790870536395105	0.006630692138634165	48	spearman
KEGG_MEDICUS_REFERENCE_IGF2_IGF1R_PI3K_SIGNALING_PATHWAY	0.4393182805036908	0.0017843020210776765	0.006637801957929373	48	spearman
WP_MAPK_SIGNALING_AND_ARTD_FAMILY_MEMBERS	0.4393182805036908	0.0017843020210776765	0.006637801957929373	48	spearman
REACTOME_CHOLESTEROL_BIOSYNTHESIS	0.43899261832392533	0.0018000285101761179	0.006683917150644716	48	spearman
WP_KENNEDY_PATHWAY_FROM_SPHINGOLIPIDS	0.43899261832392533	0.0018000285101761179	0.006683917150644716	48	spearman
BIOCARTA_MCM_PATHWAY	0.4387755102040816	0.0018105811296311289	0.00671068573807881	48	spearman
WP_ENDOPLASMIC_RETICULUM_STRESS_RESPONSE_IN_CORONAVIRUS_INFECTION	0.4387755102040816	0.0018105811296311289	0.00671068573807881	48	spearman
WP_GPCRS_CLASS_C_METABOTROPIC_GLUTAMATE_PHEROMONE	0.4386669561441598	0.001815878018984253	0.006724109195759033	48	spearman
KEGG_MEDICUS_VARIANT_MUTATION_INACTIVATED_APC_TO_WNT_SIGNALING_PATHWAY	0.4381241858445506	0.0018425694895082892	0.006816658000816841	48	spearman
WP_GNAQ_PR183Q_DRIVES_CAPILLARY_MALFORMATION	0.43801563178462877	0.0018479494040466453	0.006830266029321579	48	spearman
KEGG_MEDICUS_ENV_FACTOR_E2_TO_NUCLEAR_INITIATED_ESTROGEN_SIGNALING_PATHWAY	0.43779852366478506	0.0018587511010462409	0.0068575615069849365	48	spearman
REACTOME_ACTIVATED_NTRK2_SIGNALS_THROUGH_CDK5	0.43779852366478506	0.0018587511010462409	0.0068575615069849365	48	spearman
WP_SIGNAL_TRANSDUCTION_THROUGH_IL1R	0.4376899696048632	0.0018641729456293629	0.00687124903926195	48	spearman
REACTOME_DEFECTIVE_C1GALT1C1_CAUSES_TNPS	0.43747286148501957	0.0018750587826840111	0.006898703898894245	48	spearman
REACTOME_NR1H2_NR1H3_REGULATE_GENE_EXPRESSION_TO_LIMIT_CHOLESTEROL_UPTAKE	0.43747286148501957	0.0018750587826840111	0.006898703898894245	48	spearman
REACTOME_TP53_REGULATES_METABOLIC_GENES	0.43736430742509774	0.0018805228376113274	0.006912471309681198	48	spearman
KEGG_MEDICUS_REFERENCE_KINETOCHORE_FIBER_ORGANIZATION	0.4370386452453322	0.0018969999239000412	0.006953933967611657	48	spearman
WP_ANGIOTENSIN_II_RECEPTOR_TYPE_1_PATHWAY	0.4370386452453322	0.0018969999239000412	0.006953933967611657	48	spearman
WP_MITOCHONDRIAL_FISSION_AND_FUSION	0.4370386452453322	0.0018969999239000412	0.006953933967611657	48	spearman
WP_TYPE_II_INTERFERON_SIGNALING	0.43682153712548855	0.0019080557303893448	0.0069880800198748455	48	spearman
BIOCARTA_MAL_PATHWAY	0.43660442900564483	0.0019191686971790143	0.0070032210458877845	48	spearman
KEGG_MAPK_SIGNALING_PATHWAY	0.43660442900564483	0.0019191686971790143	0.0070032210458877845	48	spearman
REACTOME_NOTCH_HLH_TRANSCRIPTION_PATHWAY	0.43660442900564483	0.0019191686971790143	0.0070032210458877845	48	spearman
REACTOME_SYNTHESIS_OF_DIPHTHAMIDE_EEF2	0.43660442900564483	0.0019191686971790143	0.0070032210458877845	48	spearman
WP_MITOCHONDRIAL_IMMUNE_RESPONSE_TO_SARSCOV2	0.436495874945723	0.0019247466948414333	0.007017196396996833	48	spearman
BIOCARTA_NTHI_PATHWAY	0.4363873208858012	0.0019303390776775288	0.0070248241684475075	48	spearman
WP_SLC25A46_PATHWAY	0.4363873208858012	0.0019303390776775288	0.0070248241684475075	48	spearman
KEGG_VASCULAR_SMOOTH_MUSCLE_CONTRACTION	0.4360616587060356	0.0019472028556799742	0.00707977560027121	48	spearman
REACTOME_PI3K_EVENTS_IN_ERBB2_SIGNALING	0.43595310464611375	0.0019528530979456172	0.007093893515976206	48	spearman
BIOCARTA_AGPCR_PATHWAY	0.43584455058619187	0.001958517885035321	0.007101617696957343	48	spearman
WP_THYMIC_STROMAL_LYMPHOPOIETIN_TSLP_SIGNALING	0.43584455058619187	0.001958517885035321	0.007101617696957343	48	spearman
KEGG_MEDICUS_ENV_FACTOR_NNK_NNN_TO_PI3K_SIGNALING_PATHWAY_N01339	0.4356274424663482	0.001969891222144076	0.0071364109798613	48	spearman
KEGG_STEROID_BIOSYNTHESIS	0.4355188884064264	0.0019755998365338333	0.007150638182007942	48	spearman
KEGG_MEDICUS_REFERENCE_BASE_EXCISION_AND_STRAND_CLEAVAGE_BY_NEIL_GLYCOSYLASE	0.4353017802865827	0.0019870611183380074	0.007179174913599246	48	spearman
REACTOME_DEFECTIVE_GALNT3_CAUSES_HFTC	0.4353017802865827	0.0019870611183380074	0.007179174913599246	48	spearman
REACTOME_STIMULI_SENSING_CHANNELS	0.43519322622666085	0.0019928138504650794	0.007193484528567292	48	spearman
REACTOME_NUCLEAR_RNA_DECAY	0.435084672166739	0.0019985813533125005	0.007201351483120626	48	spearman
WP_DISORDERS_OF_FOLATE_METABOLISM_AND_TRANSPORT	0.435084672166739	0.0019985813533125005	0.007201351483120626	48	spearman
WP_AMYOTROPHIC_LATERAL_SCLEROSIS_ALS	0.4349761181068172	0.0020043636593795305	0.007209243484542505	48	spearman
WP_MIRNA_ROLE_IN_IMMUNE_RESPONSE_IN_SEPSIS	0.4349761181068172	0.0020043636593795305	0.007209243484542505	48	spearman
KEGG_MEDICUS_REFERENCE_N_GLYCAN_PRECURSOR_BIOSYNTHESIS_ALG6_TO_OST	0.43486756404689536	0.0020101608012227487	0.007223621715405652	48	spearman
REACTOME_GOLGI_ASSOCIATED_VESICLE_BIOGENESIS	0.43465045592705165	0.0020217997227508886	0.007258948199572511	48	spearman
PID_TGFBR_PATHWAY	0.4345419018671298	0.0020276415678360388	0.007260440011858929	48	spearman
REACTOME_DIGESTION_OF_DIETARY_CARBOHYDRATE	0.4345419018671298	0.0020276415678360388	0.007260440011858929	48	spearman
WP_NICOTINE_EFFECT_ON_DOPAMINERGIC_NEURONS	0.4345419018671298	0.0020276415678360388	0.007260440011858929	48	spearman
WP_SPHINGOLIPID_METABOLISM_OVERVIEW	0.43432479374728616	0.0020393701905807244	0.007295928649724624	48	spearman
BIOCARTA_PLK3_PATHWAY	0.4342162396873643	0.002045257033986074	0.007303969514608631	48	spearman
REACTOME_ACTIVATION_OF_C3_AND_C5	0.4342162396873643	0.002045257033986074	0.007303969514608631	48	spearman
WP_PYRIMIDINE_METABOLISM	0.43410768562744245	0.0020511589426735473	0.007318535107459217	48	spearman
KEGG_MEDICUS_PATHOGEN_HSV_GD_TO_HVEM_NFKB_SIGNALING_PATHWAY	0.4339991315675206	0.002057075949660487	0.007320126650653542	48	spearman
KEGG_MEDICUS_REFERENCE_EARLY_ENDOSOMAL_FUSION	0.4339991315675206	0.002057075949660487	0.007320126650653542	48	spearman
WP_2Q13_COPY_NUMBER_VARIATION_SYNDROME	0.4339991315675206	0.002057075949660487	0.007320126650653542	48	spearman
KEGG_MEDICUS_REFERENCE_CYTOKINE_JAK_STAT_SIGNALING_PATHWAY	0.4336734693877551	0.0020749178914607883	0.007364032198340941	48	spearman
REACTOME_ACTIVATION_OF_PUMA_AND_TRANSLOCATION_TO_MITOCHONDRIA	0.4336734693877551	0.0020749178914607883	0.007364032198340941	48	spearman
REACTOME_BICARBONATE_TRANSPORTERS	0.4336734693877551	0.0020749178914607883	0.007364032198340941	48	spearman
REACTOME_INTERLEUKIN_10_SIGNALING	0.43356491532783326	0.0020808956229783284	0.007378723525295945	48	spearman
PID_SYNDECAN_4_PATHWAY	0.4334563612679114	0.0020868886187520312	0.007393442997061477	48	spearman
PID_RAC1_PATHWAY	0.4333478072079896	0.0020928969121476763	0.0074081906572846315	48	spearman
REACTOME_GLUCURONIDATION	0.4331306990881459	0.0021049595255595377	0.007431229143004384	48	spearman
WP_LIPID_METABOLISM_IN_SENESCENT_CELLS	0.4331306990881459	0.0021049595255595377	0.007431229143004384	48	spearman
WP_THERMOGENESIS	0.4331306990881459	0.0021049595255595377	0.007431229143004384	48	spearman
PID_IL1_PATHWAY	0.43291359096830223	0.0021170837313074886	0.007460907899445354	48	spearman
REACTOME_TP53_REGULATES_TRANSCRIPTION_OF_CELL_DEATH_GENES	0.43291359096830223	0.0021170837313074886	0.007460907899445354	48	spearman
BIOCARTA_HDAC_PATHWAY	0.4325879287885367	0.0021353861143185216	0.0075122172330188836	48	spearman
WP_UDPDERIVED_SUGARS_SYNTHESIS_IN_FIBROBLASTS	0.4325879287885367	0.0021353861143185216	0.0075122172330188836	48	spearman
REACTOME_STRIATED_MUSCLE_CONTRACTION	0.43237082066869303	0.0021476654799646795	0.007542195307592496	48	spearman
WP_GLUTATHIONE_METABOLISM	0.43237082066869303	0.0021476654799646795	0.007542195307592496	48	spearman
BIOCARTA_HSWI_SNF_PATHWAY	0.4322622666087712	0.0021538285975583444	0.007557227264509785	48	spearman
BIOCARTA_NPP1_PATHWAY	0.43193660442900567	0.0021724120977292005	0.007609129284716415	48	spearman
REACTOME_FGFR3B_LIGAND_BINDING_AND_ACTIVATION	0.43193660442900567	0.0021724120977292005	0.007609129284716415	48	spearman
KEGG_MEDICUS_REFERENCE_TSC1_2_MTORC1_SIGNALING_PATHWAY	0.43182805036908384	0.002178638094012843	0.007617642255546648	48	spearman
WP_4HYDROXYTAMOXIFEN_DEXAMETHASONE_AND_RETINOIC_ACIDS_REGULATION_OF_P27_EXPRESSION	0.43182805036908384	0.002178638094012843	0.007617642255546648	48	spearman
REACTOME_COMPLEMENT_CASCADE	0.431719496309162	0.002184879895439543	0.007619555082792637	48	spearman
REACTOME_SYNTHESIS_OF_EPOXY_EET_AND_DIHYDROXYEICOSATRIENOIC_ACIDS_DHET	0.431719496309162	0.002184879895439543	0.007619555082792637	48	spearman
WP_MINERALOCORTICOID_BIOSYNTHESIS	0.431719496309162	0.002184879895439543	0.007619555082792637	48	spearman
REACTOME_PHASE_II_CONJUGATION_OF_COMPOUNDS	0.43139383412939647	0.0022037004739423978	0.007678518838893042	48	spearman
KEGG_MEDICUS_REFERENCE_P27_CELL_CYCLE_G1_S	0.43128528006947464	0.0022100058396029403	0.007687143362362393	48	spearman
PID_P38_MKK3_6PATHWAY	0.43128528006947464	0.0022100058396029403	0.007687143362362393	48	spearman
REACTOME_SIGNALING_BY_CYTOSOLIC_FGFR1_FUSION_MUTANTS	0.4307425097698654	0.002241773019958085	0.007790889092737448	48	spearman
KEGG_MEDICUS_REFERENCE_REGULATION_OF_EXTRINSIC_APOPTOTIC_PATHWAY_XIAP	0.4306339557099435	0.0022481747695068787	0.0077996313956790065	48	spearman
REACTOME_SUMOYLATION	0.4306339557099435	0.0022481747695068787	0.0077996313956790065	48	spearman
KEGG_MEDICUS_REFERENCE_PURINE_SALVAGE_PATHWAY_ADENINE_TO_AMP	0.4305254016500217	0.002254592704850112	0.007808399583492968	48	spearman
REACTOME_SENSORY_PERCEPTION_OF_SALTY_TASTE	0.4305254016500217	0.002254592704850112	0.007808399583492968	48	spearman
BIOCARTA_KERATINOCYTE_PATHWAY	0.43041684759009985	0.002261026860951473	0.007823932603326908	48	spearman
REACTOME_INTERCONVERSION_OF_NUCLEOTIDE_DI_AND_TRIPHOSPHATES	0.43019973947025614	0.002273943975583866	0.007861852814809335	48	spearman
REACTOME_NOTCH1_INTRACELLULAR_DOMAIN_REGULATES_TRANSCRIPTION	0.4300911854103343	0.0022804270043431133	0.007877481923780773	48	spearman
KEGG_MEDICUS_REFERENCE_REGULATION_OF_SERCA	0.4299826313504125	0.002286926394317024	0.007892910197013946	48	spearman
WP_CYTOKINES_AND_INFLAMMATORY_RESPONSE	0.42987407729049065	0.0022934421807705553	0.007892910197013946	48	spearman
KEGG_MEDICUS_REFERENCE_ESTABLISHMENT_OF_COHESION	0.4297655232305688	0.002299974399029126	0.007892910197013946	48	spearman
KEGG_MEDICUS_VARIANT_LRP6_OVEREXPRESSION_TO_WNT_SIGNALING_PATHWAY	0.4297655232305688	0.002299974399029126	0.007892910197013946	48	spearman
WP_REGULATORY_CIRCUITS_OF_STAT3_SIGNALING	0.4297655232305688	0.002299974399029126	0.007892910197013946	48	spearman
WP_SULFATION_BIOTRANSFORMATION_REACTION	0.4297655232305688	0.002299974399029126	0.007892910197013946	48	spearman
WP_TNFRELATED_WEAK_INDUCER_OF_APOPTOSIS_TWEAK_SIGNALING	0.4297655232305688	0.002299974399029126	0.007892910197013946	48	spearman
KEGG_MEDICUS_REFERENCE_WNT_SIGNALING_PATHWAY	0.42965696917064694	0.0023065230844786645	0.007892910197013946	48	spearman
REACTOME_KETONE_BODY_METABOLISM	0.42965696917064694	0.0023065230844786645	0.007892910197013946	48	spearman
WP_ANGIOGENESIS	0.42965696917064694	0.0023065230844786645	0.007892910197013946	48	spearman
WP_OSX_AND_MIRNAS_IN_TOOTH_DEVELOPMENT	0.42965696917064694	0.0023065230844786645	0.007892910197013946	48	spearman
KEGG_MEDICUS_VARIANT_MUTATION_CAUSED_ABERRANT_PSEN1_TO_MGLUR5_CA2_APOPTOTIC_PATHWAY	0.4295484151107251	0.0023130882725656875	0.007895183950747169	48	spearman
REACTOME_ACTIVATION_OF_NOXA_AND_TRANSLOCATION_TO_MITOCHONDRIA	0.4295484151107251	0.0023130882725656875	0.007895183950747169	48	spearman
REACTOME_TRANSMISSION_ACROSS_CHEMICAL_SYNAPSES	0.4295484151107251	0.0023130882725656875	0.007895183950747169	48	spearman
BIOCARTA_ATRBRCA_PATHWAY	0.4294398610508033	0.0023196699987974145	0.007904206600316486	48	spearman
KEGG_MEDICUS_PATHOGEN_HBV_HBX_TO_RAS_ERK_SIGNALING_PATHWAY	0.4294398610508033	0.0023196699987974145	0.007904206600316486	48	spearman
WP_HEART_DEVELOPMENT	0.42933130699088146	0.002326268298741737	0.007919966879685608	48	spearman
REACTOME_COBALAMIN_CBL_VITAMIN_B12_TRANSPORT_AND_METABOLISM	0.42922275293095963	0.0023328832080274082	0.007929037423388668	48	spearman
REACTOME_MRNA_CAPPING	0.42922275293095963	0.0023328832080274082	0.007929037423388668	48	spearman
PID_AR_TF_PATHWAY	0.4288970907511941	0.0023528279491328483	0.007983306329517543	48	spearman
REACTOME_FORMATION_OF_RNA_POL_II_ELONGATION_COMPLEX	0.4288970907511941	0.0023528279491328483	0.007983306329517543	48	spearman
WP_METHIONINE_DE_NOVO_AND_SALVAGE_PATHWAY	0.42878853669127226	0.0023595096532892487	0.007999216003634327	48	spearman
REACTOME_CDC42_GTPASE_CYCLE	0.42867998263135043	0.002366208145844838	0.008015155694026312	48	spearman
REACTOME_PHOSPHOLIPASE_C_MEDIATED_CASCADE_FGFR1	0.42857142857142855	0.002372923462794535	0.008024359544782868	48	spearman
WP_NONHOMOLOGOUS_END_JOINING	0.42857142857142855	0.002372923462794535	0.008024359544782868	48	spearman
WP_PROTEOGLYCAN_BIOSYNTHESIS	0.4284628745115067	0.0023796556401945077	0.008038650438158124	48	spearman
PID_WNT_SIGNALING_PATHWAY	0.4283543204515849	0.002386404714162245	0.008038650438158124	48	spearman
REACTOME_RESOLUTION_OF_AP_SITES_VIA_THE_MULTIPLE_NUCLEOTIDE_PATCH_REPLACEMENT_PATHWAY	0.4283543204515849	0.002386404714162245	0.008038650438158124	48	spearman
REACTOME_SIGNALING_BY_CTNNB1_PHOSPHO_SITE_MUTANTS	0.4283543204515849	0.002386404714162245	0.008038650438158124	48	spearman
BIOCARTA_LYM_PATHWAY	0.42824576639166306	0.0023931707208766713	0.008038650438158124	48	spearman
KEGG_MEDICUS_REFERENCE_ITGA_B_RHOGEF_RHOA_SIGNALING_PATHWAY	0.42824576639166306	0.0023931707208766713	0.008038650438158124	48	spearman
KEGG_MEDICUS_VARIANT_MUTATION_ACTIVATED_PI3K_TO_PI3K_SIGNALING_PATHWAY	0.42824576639166306	0.0023931707208766713	0.008038650438158124	48	spearman
WP_GENETIC_CAUSES_OF_PORTOSINUSOIDAL_VASCULAR_DISEASE	0.42824576639166306	0.0023931707208766713	0.008038650438158124	48	spearman
KEGG_MEDICUS_REFERENCE_IRE1A_JNK_SIGNALING_PATHWAY	0.42813721233174123	0.002399953696578117	0.00804796502762286	48	spearman
WP_ALTERNATIVE_PATHWAY_OF_FETAL_ANDROGEN_SYNTHESIS	0.42813721233174123	0.002399953696578117	0.00804796502762286	48	spearman
REACTOME_HEME_DEGRADATION	0.42802865827181935	0.0024067536775685366	0.008064031103305598	48	spearman
REACTOME_MITOCHONDRIAL_UNFOLDED_PROTEIN_RESPONSE_UPRMT	0.4278115501519757	0.002420404800931937	0.00809625405911733	48	spearman
WP_CARDIAC_PROGENITOR_DIFFERENTIATION	0.4278115501519757	0.002420404800931937	0.00809625405911733	48	spearman
REACTOME_MUSCLE_CONTRACTION	0.42770299609205387	0.002427256016217003	0.008112411031719443	48	spearman
REACTOME_HDR_THROUGH_SINGLE_STRAND_ANNEALING_SSA	0.42759444203213204	0.0024341243826153432	0.008128598395855231	48	spearman
REACTOME_SIGNALING_BY_HEDGEHOG	0.42748588797221015	0.002441009936737556	0.008144816197892394	48	spearman
WP_FANCONI_ANEMIA	0.4273773339122883	0.0024479127152561403	0.008161064484250953	48	spearman
BIOCARTA_MYOSIN_PATHWAY	0.42716022579244467	0.0024617700924826776	0.008200452407655991	48	spearman
KEGG_DILATED_CARDIOMYOPATHY	0.42694311767260096	0.002475696808916492	0.0082331789486253509	48	spearman
REACTOME_DISASSEMBLY_OF_THE_DESTRUCTION_COMPLEX_AND_RECRUITMENT_OF_AXIN_TO_THE_MEMBRANE	0.42694311767260096	0.002475696808916492	0.0082331789486253509	48	spearman
REACTOME_ACTIVATION_OF_ATR_IN_RESPONSE_TO_REPLICATION_STRESS	0.4267260095527573	0.002489693160174391	0.00825919697928926	48	spearman
REACTOME_GAMMA_CARBOXYLATION_HYPUSINYLATION_HYDROXYLATION_AND_ARYLSULFATASE_ACTIVATION	0.4267260095527573	0.002489693160174391	0.00825919697928926	48	spearman
WP_BURN_WOUND_HEALING	0.4267260095527573	0.002489693160174391	0.00825919697928926	48	spearman
PID_HDAC_CLASSII_PATHWAY	0.4266174554928355	0.0024967175415152995	0.008275659960068052	48	spearman
REACTOME_FOXO_MEDIATED_TRANSCRIPTION_OF_OXIDATIVE_STRESS_METABOLIC_AND_NEURONAL_GENES	0.42650890143291365	0.002503759442870645	0.008292153798418127	48	spearman
REACTOME_NEUTROPHIL_DEGRANULATION	0.42629179331306993	0.002517895954619112	0.008332097577775035	48	spearman
WP_NONSMALL_CELL_LUNG_CANCER	0.4261832392531481	0.0025249906396661117	0.008348692279752696	48	spearman
REACTOME_IRF3_MEDIATED_INDUCTION_OF_TYPE_I_IFN	0.4260746851932263	0.002532102994035394	0.008351570598239993	48	spearman
REACTOME_TRANS_GOLGI_NETWORK_VESICLE_BUDDING	0.4260746851932263	0.002532102994035394	0.008351570598239993	48	spearman
WP_METABOLIC_PATHWAY_OF_LDL_HDL_AND_TG_INCLUDING_DISEASES	0.4260746851932263	0.002532102994035394	0.008351570598239993	48	spearman
BIOCARTA_INFLAM_PATHWAY	0.42564046895353885	0.002560729855355335	0.008418320752986335	48	spearman
REACTOME_PINK1_PRKN_MEDIATED_MITOPHAGY	0.42564046895353885	0.002560729855355335	0.008418320752986335	48	spearman
WP_GLIAL_CELL_DIFFERENTIATION	0.42564046895353885	0.002560729855355335	0.008418320752986335	48	spearman
WP_KREBS_CYCLE_DISORDERS	0.42564046895353885	0.002560729855355335	0.008418320752986335	48	spearman
REACTOME_WAX_AND_PLASMALOGEN_BIOSYNTHESIS	0.42553191489361697	0.002567931119851905	0.008435086346223853	48	spearman
PID_AURORA_B_PATHWAY	0.42542336083369514	0.0025751502795181734	0.00844497812253754	48	spearman
REACTOME_ADHERENS_JUNCTIONS_INTERACTIONS	0.42542336083369514	0.0025751502795181734	0.00844497812253754	48	spearman
KEGG_PATHOGENIC_ESCHERICHIA_COLI_INFECTION	0.4252062527138515	0.0025896424358714254	0.008471739802435128	48	spearman
REACTOME_UB_SPECIFIC_PROCESSING_PROTEASES	0.4252062527138515	0.0025896424358714254	0.008471739802435128	48	spearman
WP_PATHOGENIC_ESCHERICHIA_COLI_INFECTION	0.4252062527138515	0.0025896424358714254	0.008471739802435128	48	spearman
BIOCARTA_NGF_PATHWAY	0.42509769865392966	0.002596915508472504	0.00848861469951843	48	spearman
KEGG_UBIQUITIN_MEDIATED_PROTEOLYSIS	0.42488059053408594	0.0026115158327841875	0.008515535786186619	48	spearman
REACTOME_NF_KB_IS_ACTIVATED_AND_SIGNALS_SURVIVAL	0.42488059053408594	0.0026115158327841875	0.008515535786186619	48	spearman
REACTOME_RESPONSE_OF_EIF2AK1_HRI_TO_HEME_DEFICIENCY	0.42488059053408594	0.0026115158327841875	0.008515535786186619	48	spearman
BIOCARTA_IFNA_PATHWAY	0.4247720364741641	0.002618843160789569	0.008518668109732036	48	spearman
KEGG_MEDICUS_REFERENCE_TYPE_I_INTERFERON_TO_JAK_STAT_SIGNALING_PATHWAY	0.4247720364741641	0.002618843160789569	0.008518668109732036	48	spearman
WP_FAMILIAL_HYPERLIPIDEMIA_TYPE_3	0.4247720364741641	0.002618843160789569	0.008518668109732036	48	spearman
KEGG_BASE_EXCISION_REPAIR	0.4246634824142423	0.0026261886503304126	0.008521844173343797	48	spearman
REACTOME_MATERNAL_TO_ZYGOTIC_TRANSITION_MZT	0.4246634824142423	0.0026261886503304126	0.008521844173343797	48	spearman
WP_DOPAMINERGIC_NEUROGENESIS	0.4246634824142423	0.0026261886503304126	0.008521844173343797	48	spearman
REACTOME_TRANSCRIPTIONAL_REGULATION_BY_NPAS4	0.42455492835432046	0.002633552339713195	0.008538836099845529	48	spearman
REACTOME_SEROTONIN_AND_MELATONIN_BIOSYNTHESIS	0.4244463742943986	0.002640934267308077	0.008548959797560178	48	spearman
REACTOME_SHC_RELATED_EVENTS_TRIGGERED_BY_IGF1R	0.4244463742943986	0.002640934267308077	0.008548959797560178	48	spearman
KEGG_MEDICUS_PATHOGEN_ARSENIC_TO_ELECTRON_TRANSFER_IN_COMPLEX_II	0.4242292661745549	0.0026557529909340023	0.008590002019024243	48	spearman
BIOCARTA_TSP1_PATHWAY	0.4241207121146331	0.0026631898640247426	0.008600196391146675	48	spearman
KEGG_MEDICUS_PATHOGEN_HPV_E6_TO_NOTCH_SIGNALING_PATHWAY_N00381	0.4241207121146331	0.0026631898640247426	0.008600196391146675	48	spearman
REACTOME_DEFECTIVE_ST3GAL3_CAUSES_MCT12_AND_EIEE15	0.42401215805471126	0.002670645129447119	0.008610417308916254	48	spearman
WP_DNA_DAMAGE_RESPONSE	0.42401215805471126	0.002670645129447119	0.008610417308916254	48	spearman
KEGG_MEDICUS_PATHOGEN_SHIGELLA_IPGD_TO_ARNO_ARF_ACTB_G_SIGNALING_PATHWAY	0.4239036039947894	0.002678118825891039	0.008627583440711581	48	spearman
KEGG_BASAL_CELL_CARCINOMA	0.42379504993486755	0.00268561099211057	0.008644781493449742	48	spearman
WP_LDLRAD4_AND_WHAT_WE_KNOW_ABOUT_IT	0.4233608336951802	0.002715765132074748	0.008734840737298107	48	spearman
REACTOME_RESPIRATORY_SYNCYTIAL_VIRUS_RSV_ATTACHMENT_AND_ENTRY	0.42325227963525835	0.0027233502307329686	0.008752224040161837	48	spearman
REACTOME_DEFECTIVE_CHSY1_CAUSES_TPBS	0.4231437255753365	0.0027309540330419674	0.00875563058197321	48	spearman
SA_B_CELL_RECEPTOR_COMPLEXES	0.4231437255753365	0.0027309540330419674	0.00875563058197321	48	spearman
WP_SYNAPTIC_VESICLE_PATHWAY	0.4231437255753365	0.0027309540330419674	0.00875563058197321	48	spearman
KEGG_ECM_RECEPTOR_INTERACTION	0.42292661745549287	0.00274621790549675	0.008790525257307778	48	spearman
WP_MESODERMAL_COMMITMENT_PATHWAY	0.42292661745549287	0.00274621790549675	0.008790525257307778	48	spearman
REACTOME_PROPIONYL_COA_CATABOLISM	0.422818063395571	0.002753878054246561	0.008808021123303344	48	spearman
KEGG_REGULATION_OF_AUTOPHAGY	0.42270950933564916	0.002761557063855273	0.00881852828505574	48	spearman
WP_DNA_REPLICATION	0.42270950933564916	0.002761557063855273	0.00881852828505574	48	spearman
WP_SEBALEIC_ACID_FORMATION_AND_METABOLISM	0.42260095527572733	0.0027692549737869912	0.008836080655628763	48	spearman
REACTOME_FGFRL1_MODULATION_OF_FGFR1_SIGNALING	0.4224924012158055	0.002776971823570679	0.008853665528048218	48	spearman
REACTOME_NEF_MEDIATED_DOWNREGULATION_OF_MHC_CLASS_I_COMPLEX_CELL_SURFACE_EXPRESSION	0.4223838471558836	0.002784707652800407	0.008871282951064154	48	spearman
REACTOME_HS_GAG_DEGRADATION	0.4222752930959618	0.00279246250113526	0.0088818894449738	48	spearman
WP_AGERELATED_MACULAR_DEGENERATION	0.4222752930959618	0.00279246250113526	0.0088818894449738	48	spearman
REACTOME_SODIUM_COUPLED_PHOSPHATE_COTRANSPORTERS	0.42216673903603996	0.0028002364082994904	0.008899563691935198	48	spearman
BIOCARTA_PKC_PATHWAY	0.42205818497611813	0.0028080294140825526	0.008913870674427053	48	spearman
KEGG_MEDICUS_REFERENCE_EGF_EGFR_RAS_RASSF1_SIGNALING_PATHWAY	0.4219496309161963	0.002815841558339189	0.008913870674427053	48	spearman
KEGG_MEDICUS_REFERENCE_LECTIN_PATHWAY_OF_COMPLEMENT_CASCADE_C4_C2_TO_C3_CONVERTASE_FORMATION	0.4219496309161963	0.002815841558339189	0.008913870674427053	48	spearman
KEGG_STEROID_HORMONE_BIOSYNTHESIS	0.4219496309161963	0.002815841558339189	0.008913870674427053	48	spearman
REACTOME_NEF_MEDIATED_CD4_DOWN_REGULATION	0.4219496309161963	0.002815841558339189	0.008913870674427053	48	spearman
WP_SPHINGOLIPID_METABOLISM_INTEGRATED_PATHWAY	0.4218410768562744	0.0028236728809895037	0.008931617765399424	48	spearman
WP_G1_TO_S_CELL_CYCLE_CONTROL	0.42162396873643077	0.0028393932214784965	0.008970950730307277	48	spearman
REACTOME_LYSOSOME_VESICLE_BIOGENESIS	0.42151541467650894	0.002847282319484671	0.008970950730307277	48	spearman
REACTOME_TRANSCRIPTION_COUPLED_NUCLEOTIDE_EXCISION_REPAIR_TC_NER	0.42151541467650894	0.002847282319484671	0.008970950730307277	48	spearman
WP_PROSTAGLANDIN_SYNTHESIS_AND_REGULATION	0.42151541467650894	0.002847282319484671	0.008970950730307277	48	spearman
WP_RESOLVIN_E1_AND_RESOLVIN_D1_SIGNALING_DECREASE_INFLAMMATION	0.42151541467650894	0.002847282319484671	0.008970950730307277	48	spearman
REACTOME_TICAM1_TRAF6_DEPENDENT_INDUCTION_OF_TAK1_COMPLEX	0.4214068606165871	0.002855190756219609	0.008988812310169028	48	spearman
KEGG_MEDICUS_REFERENCE_FGF_FGFR_PI3K_SIGNALING_PATHWAY	0.4212983065566652	0.002863118571931091	0.00900670685558887	48	spearman
BIOCARTA_NPC_PATHWAY	0.4211897524967434	0.0028710658069326504	0.009010522399552509	48	spearman
REACTOME_BETA_CATENIN_PHOSPHORYLATION_CASCADE	0.4211897524967434	0.0028710658069326504	0.009010522399552509	48	spearman
REACTOME_TFAP2A_ACTS_AS_A_TRANSCRIPTIONAL_REPRESSOR_DURING_RETINOIC_ACID_INDUCED_CELL_DIFFERENTIATION	0.4211897524967434	0.0028710658069326504	0.009010522399552509	48	spearman
REACTOME_DERMATAN_SULFATE_BIOSYNTHESIS	0.42097264437689974	0.0028870186963892673	0.009053510193208218	48	spearman
WP_SARSCOV2_INNATE_IMMUNITY_EVASION_AND_CELLSPECIFIC_IMMUNE_RESPONSE	0.42064698219713414	0.002911094686875784	0.009118681230816007	48	spearman
REACTOME_GLUTAMATE_AND_GLUTAMINE_METABOLISM	0.4205384281372123	0.0029191592878920203	0.009118681230816007	48	spearman
REACTOME_O_LINKED_GLYCOSYLATION	0.4205384281372123	0.0029191592878920203	0.009118681230816007	48	spearman
REACTOME_PKMTS_METHYLATE_HISTONE_LYSINES	0.4205384281372123	0.0029191592878920203	0.009118681230816007	48	spearman
REACTOME_RUNX1_REGULATES_EXPRESSION_OF_COMPONENTS_OF_TIGHT_JUNCTIONS	0.4205384281372123	0.0029191592878920203	0.009118681230816007	48	spearman
BIOCARTA_P27_PATHWAY	0.4204298740772905	0.002927243592239436	0.009136824089618271	48	spearman
REACTOME_MRNA_EDITING_C_TO_U_CONVERSION	0.4202127659574468	0.0029434714743615605	0.009166093481836543	48	spearman
REACTOME_NEF_MEDIATED_CD8_DOWN_REGULATION	0.4202127659574468	0.0029434714743615605	0.009166093481836543	48	spearman
REACTOME_RHOF_GTPASE_CYCLE	0.4202127659574468	0.0029434714743615605	0.009166093481836543	48	spearman
KEGG_MEDICUS_PATHOGEN_EBV_EBNA3C_TO_P53_MEDIATED_TRANSCRIPTION	0.42010421189752495	0.002951615134019075	0.00917011079562892	48	spearman
REACTOME_NS1_MEDIATED_EFFECTS_ON_HOST_PATHWAYS	0.42010421189752495	0.002951615134019075	0.00917011079562892	48	spearman
REACTOME_VEGFR2_MEDIATED_CELL_PROLIFERATION	0.42010421189752495	0.002951615134019075	0.00917011079562892	48	spearman
REACTOME_SIGNALING_BY_NOTCH2	0.4199956578376031	0.002959778660773451	0.0091812608534348	48	spearman
REACTOME_SIGNALING_BY_THE_B_CELL_RECEPTOR_BCR	0.4199956578376031	0.002959778660773451	0.0091812608534348	48	spearman
WP_CHOLESTEROL_METABOLISM_WITH_BLOCH_AND_KANDUTSCHRUSSELL_PATHWAYS	0.41988710377768124	0.0029679620957323285	0.009192438157615408	48	spearman
WP_GENES_CONTROLLING_NEPHROGENESIS	0.41988710377768124	0.0029679620957323285	0.009192438157615408	48	spearman
REACTOME_NR1H2_NR1H3_REGULATE_GENE_EXPRESSION_LINKED_TO_LIPOGENESIS	0.4197785497177594	0.0029761654800698964	0.00921073881033197	48	spearman
KEGG_GLYCEROLIPID_METABOLISM	0.4196699956578376	0.002984388855026984	0.009221968332623799	48	spearman
WP_PREGNANE_X_RECEPTOR_PATHWAY	0.4196699956578376	0.002984388855026984	0.009221968332623799	48	spearman
REACTOME_ANTIGEN_ACTIVATES_B_CELL_RECEPTOR_BCR_LEADING_TO_GENERATION_OF_SECOND_MESSENGERS	0.41956144159791575	0.0029926322619112425	0.00923322513398288	48	spearman
WP_MICRORNAS_IN_CARDIOMYOCYTE_HYPERTROPHY	0.41956144159791575	0.0029926322619112425	0.00923322513398288	48	spearman
KEGG_PENTOSE_AND_GLUCURONATE_INTERCONVERSIONS	0.4194528875379939	0.003000895742097042	0.00925160945374618	48	spearman
BIOCARTA_TALL1_PATHWAY	0.41934433347807204	0.003009179337025664	0.00926291860339035	48	spearman
REACTOME_RAS_PROCESSING	0.41934433347807204	0.003009179337025664	0.00926291860339035	48	spearman
BIOCARTA_EPONFKB_PATHWAY	0.4192357794181502	0.0030174830882052682	0.009281361774755515	48	spearman
REACTOME_PROTEIN_PROTEIN_INTERACTIONS_AT_SYNAPSES	0.4191272253582284	0.003025807037211094	0.009292723372123437	48	spearman
WP_DNAJB1PRKACA_FUSION_IN_FIBROLAMELLAR_LIVER_CANCER	0.4191272253582284	0.003025807037211094	0.009292723372123437	48	spearman
WP_EPO_RECEPTOR_SIGNALING	0.41901867129830656	0.003034151225685326	0.00931122555038295	48	spearman
REACTOME_ZINC_TRANSPORTERS	0.4189101172383847	0.003042515695337408	0.009329761650942976	48	spearman
KEGG_MEDICUS_REFERENCE_MDM2_P21_CELL_CYCLE_G1_S_N00536	0.41880156317846284	0.003050900487943877	0.009348331724127268	48	spearman
KEGG_MEDICUS_PATHOGEN_HIV_GP120_TO_CXCR4_GNAQ_PLCB_G_CALCINEURIN	0.4185844550586192	0.003067731209462617	0.009385573989926026	48	spearman
REACTOME_REGULATION_OF_MITF_M_DEPENDENT_GENES_INVOLVED_IN_EXTRACELLULAR_MATRIX_FOCAL_ADHESION_AND_EPITHELIAL_TO_MESENCHYMAL_TRANSITION	0.4185844550586192	0.003067731209462617	0.009385573989926026	48	spearman
WP_FLUOROACETIC_ACID_TOXICITY	0.41836734693877553	0.0030846437258005128	0.00943012941002533	48	spearman
KEGG_MEDICUS_REFERENCE_MACHR_CA2_APOPTOTIC_PATHWAY	0.41825879287885365	0.0030931307621838533	0.009441693444415198	48	spearman
WP_GLYCOLYSIS_IN_SENESCENCE	0.41825879287885365	0.0030931307621838533	0.009441693444415198	48	spearman
KEGG_MEDICUS_VARIANT_MUTATION_CAUSED_ABERRANT_SNCA_TO_ANTEROGRADE_AXONAL_TRANSPORT	0.41804168475901	0.0031101666022850024	0.009486480806665653	48	spearman
KEGG_GLYCOSPHINGOLIPID_BIOSYNTHESIS_GANGLIO_SERIES	0.41793313069908816	0.003118715490568047	0.009498121380227724	48	spearman
REACTOME_HIGH_LAMINAR_FLOW_SHEAR_STRESS_ACTIVATES_SIGNALING_BY_PIEZO1_AND_PECAM1_CDH5_KDR_IN_ENDOTHELIAL_CELLS	0.41793313069908816	0.003118715490568047	0.009498121380227724	48	spearman
KEGG_MEDICUS_PATHOGEN_HCV_CORE_TO_RXRA_LXRA_MEDIATED_TRANSCRIPTION	0.41782457663916633	0.0031272850808291112	0.009516999480248712	48	spearman
BIOCARTA_CB1R_PATHWAY	0.41771602257924445	0.003135875415520376	0.00952869335192944	48	spearman
REACTOME_PTK6_REGULATES_CELL_CYCLE	0.41771602257924445	0.003135875415520376	0.00952869335192944	48	spearman
WP_INTERLEUKIN1_IL1_STRUCTURAL_PATHWAY	0.4174989144594008	0.003153118488341497	0.00956394125487993	48	spearman
KEGG_BETA_ALANINE_METABOLISM	0.41739036039947897	0.003161771311715413	0.00956394125487993	48	spearman
KEGG_MEDICUS_ENV_FACTOR_ZN_TO_ANTEROGRADE_AXONAL_TRANSPORT	0.41739036039947897	0.003161771311715413	0.00956394125487993	48	spearman
REACTOME_FORMATION_OF_THE_DYSTROPHIN_GLYCOPROTEIN_COMPLEX_DGC	0.41739036039947897	0.003161771311715413	0.00956394125487993	48	spearman
REACTOME_INTERLEUKIN_1_FAMILY_SIGNALING	0.41739036039947897	0.003161771311715413	0.00956394125487993	48	spearman
REACTOME_MECP2_REGULATES_TRANSCRIPTION_FACTORS	0.41739036039947897	0.003161771311715413	0.00956394125487993	48	spearman
REACTOME_CRMPS_IN_SEMA3A_SIGNALING	0.41728180633955714	0.0031704450500077367	0.009580380585951601	48	spearman
BIOCARTA_MCALPAIN_PATHWAY	0.41717325227963525	0.003179139746010845	0.009580380585951601	48	spearman
REACTOME_NEGATIVE_REGULATION_OF_FGFR3_SIGNALING	0.41717325227963525	0.003179139746010845	0.009580380585951601	48	spearman
REACTOME_REPLACEMENT_OF_PROTAMINES_BY_NUCLEOSOMES_IN_THE_MALE_PRONUCLEUS	0.41717325227963525	0.003179139746010845	0.009580380585951601	48	spearman
WP_MTHFR_DEFICIENCY	0.41717325227963525	0.003179139746010845	0.009580380585951601	48	spearman
REACTOME_MET_RECEPTOR_ACTIVATION	0.4170646982197134	0.003187855442585255	0.009599438669570304	48	spearman
REACTOME_FATTY_ACIDS_BOUND_TO_GPR40_FFAR1_REGULATE_INSULIN_SECRETION	0.4169561441597916	0.0031965921826599118	0.00961853150014759	48	spearman
KEGG_MEDICUS_REFERENCE_CA2_CAM_CN_SIGNALING_PATHWAY	0.41663048198002606	0.003222929094199909	0.009690514894470738	48	spearman
PID_CDC42_REG_PATHWAY	0.4164133738601824	0.0032405930428368907	0.009721779128510672	48	spearman
REACTOME_FCGR3A_MEDIATED_IL10_SYNTHESIS	0.4164133738601824	0.0032405930428368907	0.009721779128510672	48	spearman
REACTOME_TERMINATION_OF_TRANSLESION_DNA_SYNTHESIS	0.4164133738601824	0.0032405930428368907	0.009721779128510672	48	spearman
REACTOME_FCGR_ACTIVATION	0.41619626574033874	0.0032583422015890094	0.009760437012819615	48	spearman
REACTOME_SUMOYLATION_OF_RNA_BINDING_PROTEINS	0.41619626574033874	0.0032583422015890094	0.009760437012819615	48	spearman
WP_TCA_CYCLE_IN_SENESCENCE	0.41608771168041686	0.003267248843323405	0.009779818685384151	48	spearman
KEGG_MEDICUS_REFERENCE_NODAL_SIGNALING_PATHWAY	0.41597915762049503	0.0032761769180025034	0.009799235580374105	48	spearman
KEGG_CYTOSOLIC_DNA_SENSING_PATHWAY	0.41576204950065127	0.0032940975407258484	0.009838175244399967	48	spearman
REACTOME_PHASE_2_PLATEAU_PHASE	0.41576204950065127	0.0032940975407258484	0.009838175244399967	48	spearman
WP_MAMMARY_GLAND_DEVELOPMENT_PUBERTY_STAGE_2_OF_4	0.41565349544072944	0.003303090176208303	0.00985769811695177	48	spearman
REACTOME_DEFECTIVE_CSF2RB_CAUSES_SMDP5	0.4155449413808076	0.0033121044195119	0.009869923637654614	48	spearman
REACTOME_OAS_ANTIVIRAL_RESPONSE	0.4155449413808076	0.0033121044195119	0.009869923637654614	48	spearman
WP_OVERVIEW_OF_PROINFLAMMATORY_AND_PROFIBROTIC_MEDIATORS	0.4154363873208858	0.00332114031452868	0.00988950832531018	48	spearman
KEGG_MEDICUS_PATHOGEN_EBV_EBNA3C_TO_P27_CELL_CYCLE_G1_S_N00482	0.41532783326096395	0.0033301979052198926	0.009909128533397071	48	spearman
WP_CALORIC_RESTRICTION_AND_AGING	0.41521927920104207	0.003339277235616199	0.009928784313898832	48	spearman
REACTOME_INTERLEUKIN_7_SIGNALING	0.41511072514112024	0.0033483783498176067	0.009941117378822391	48	spearman
WP_SEROTONIN_RECEPTOR_2_AND_ELKSRFGATA4_SIGNALING	0.41511072514112024	0.0033483783498176067	0.009941117378822391	48	spearman
KEGG_MEDICUS_REFERENCE_CITRATE_CYCLE_FIRST_CARBON_OXIDATION	0.4148936170212766	0.003366646106383282	0.009980588974167278	48	spearman
REACTOME_SEMA4D_IN_SEMAPHORIN_SIGNALING	0.4148936170212766	0.003366646106383282	0.009980588974167278	48	spearman
REACTOME_SUMOYLATION_OF_DNA_DAMAGE_RESPONSE_AND_REPAIR_PROTEINS	0.41478506296135476	0.0033758128372952585	0.010000378397714515	48	spearman
REACTOME_MAPLE_SYRUP_URINE_DISEASE	0.4144594007815892	0.0034034449732969797	0.010059961798832163	48	spearman
REACTOME_PURINE_RIBONUCLEOSIDE_MONOPHOSPHATE_BIOSYNTHESIS	0.4144594007815892	0.0034034449732969797	0.010059961798832163	48	spearman
WP_VITAMIN_D_METABOLISM	0.4144594007815892	0.0034034449732969797	0.010059961798832163	48	spearman
PID_A6B1_A6B4_INTEGRIN_PATHWAY	0.4143508467216674	0.0034126998147790306	0.010079894817161905	48	spearman
REACTOME_NUCLEOTIDE_EXCISION_REPAIR	0.4141337386018237	0.0034312759598063964	0.010119868995343773	48	spearman
WP_BIOMARKERS_FOR_UREA_CYCLE_DISORDERS	0.4141337386018237	0.0034312759598063964	0.010119868995343773	48	spearman
WP_METAPATHWAY_BIOTRANSFORMATION_PHASE_I_AND_II	0.41402518454190185	0.003440597352877008	0.010139910260241051	48	spearman
KEGG_MEDICUS_VARIANT_RET_FUSION_KINASE_TO_RAS_ERK_SIGNALING_PATHWAY	0.4138080764220582	0.003459307004471127	0.010180101404653303	48	spearman
REACTOME_SIGNALING_BY_FGFR2_IIIA_TM	0.4138080764220582	0.003459307004471127	0.010180101404653303	48	spearman
REACTOME_HDMS_DEMETHYLATE_HISTONES	0.4135909683022145	0.0034781061099403107	0.010227925220000298	48	spearman
KEGG_MEDICUS_REFERENCE_EREG_EGFR_PI3K_SIGNALING_PATHWAY	0.41348241424229265	0.0034875393206184133	0.010240660448399642	48	spearman
REACTOME_FCERI_MEDIATED_NF_KB_ACTIVATION	0.41348241424229265	0.0034875393206184133	0.010240660448399642	48	spearman
REACTOME_PHOSPHORYLATION_OF_CLOCK_ACETYLATION_OF_BMAL1_ARNTL_AT_TARGET_GENE_PROMOTERS	0.4133738601823708	0.003496995030194494	0.010260919628070686	48	spearman
KEGG_MEDICUS_VARIANT_MUTATION_INACTIVATED_TP53_TO_TRANSCRIPTION	0.41315675206252717	0.0035159741272706574	0.010309072422837413	48	spearman
REACTOME_NEGATIVE_REGULATION_OF_FGFR4_SIGNALING	0.4130481980026053	0.0035254976055622235	0.010329450648705668	48	spearman
REACTOME_BIOSYNTHESIS_OF_MARESINS	0.41293964394268345	0.003535043764334854	0.010349865550722178	48	spearman
WP_MAPK_SIGNALING	0.4128310898827616	0.0035446126491610846	0.010370317182020842	48	spearman
REACTOME_MECP2_REGULATES_TRANSCRIPTION_OF_NEURONAL_LIGANDS	0.41261398176291797	0.0035638187796185336	0.010418913751921919	48	spearman
WP_BDNFTRKB_SIGNALING	0.4125054277029961	0.0035734561167491746	0.01043948533670392	48	spearman
KEGG_MEDICUS_PATHOGEN_SALMONELLA_SOPB_TO_RHOA_SIGNALING_PATHWAY	0.41239687364307426	0.0035831163629322926	0.010452492064542313	48	spearman
KEGG_MEDICUS_REFERENCE_IL1_IL1R_JNK_SIGNALING_PATHWAY	0.41239687364307426	0.0035831163629322926	0.010452492064542313	48	spearman
BIOCARTA_CHEMICAL_PATHWAY	0.41228831958315243	0.00359279956409519	0.010465527902959428	48	spearman
REACTOME_RIPK1_MEDIATED_REGULATED_NECROSIS	0.41228831958315243	0.00359279956409519	0.010465527902959428	48	spearman
BIOCARTA_IL1R_PATHWAY	0.4121797655232306	0.0036025057662362257	0.01047859285918276	48	spearman
WP_TYPE_I_INTERFERON_INDUCTION_AND_SIGNALING_DURING_SARSCOV2_INFECTION	0.4121797655232306	0.0036025057662362257	0.01047859285918276	48	spearman
REACTOME_MASTL_FACILITATES_MITOTIC_PROGRESSION	0.4119626574033869	0.0036219873578025464	0.0105124058237306	48	spearman
REACTOME_NR1H2_AND_NR1H3_MEDIATED_SIGNALING	0.4119626574033869	0.0036219873578025464	0.0105124058237306	48	spearman
WP_MALE_INFERTILITY	0.4119626574033869	0.0036219873578025464	0.0105124058237306	48	spearman
REACTOME_LOSS_OF_FUNCTION_OF_MECP2_IN_RETT_SYNDROME	0.41185410334346506	0.0036317628395808855	0.010533161877223753	48	spearman
WP_OSTEOARTHRITIC_CHONDROCYTE_HYPERTROPHY	0.41174554928354323	0.003641561507043688	0.010553955154710009	48	spearman
REACTOME_BRANCHED_CHAIN_AMINO_ACID_CATABOLISM	0.4116369952236214	0.0036513834065460085	0.010567161495223992	48	spearman
REACTOME_RNA_POLYMERASE_I_PROMOTER_ESCAPE	0.4116369952236214	0.0036513834065460085	0.010567161495223992	48	spearman
BIOCARTA_IL6_PATHWAY	0.4115284411636995	0.003661228584514465	0.010580397075767503	48	spearman
KEGG_MEDICUS_REFERENCE_CONDENSIN_LOADING	0.4115284411636995	0.003661228584514465	0.010580397075767503	48	spearman
REACTOME_LIPID_PARTICLE_ORGANIZATION	0.4114198871037777	0.003671097087447172	0.010601283243894206	48	spearman
BIOCARTA_ETC_PATHWAY	0.41131133304385586	0.0036809889619140138	0.010614575928967565	48	spearman
WP_DNA_REPAIR_PATHWAYS_FULL_NETWORK	0.41131133304385586	0.0036809889619140138	0.010614575928967565	48	spearman
BIOCARTA_INTRINSIC_PATHWAY	0.4110942249240122	0.0037008430120878647	0.01064887731220121	48	spearman
KEGG_MEDICUS_REFERENCE_INTRINSIC_APOPTOTIC_PATHWAY	0.4110942249240122	0.0037008430120878647	0.01064887731220121	48	spearman
REACTOME_INTERFERON_ALPHA_BETA_SIGNALING	0.4110942249240122	0.0037008430120878647	0.01064887731220121	48	spearman
KEGG_MEDICUS_ENV_FACTOR_METALS_TO_KEAP1_NRF2_SIGNALIG_PATHWAY	0.4109856708640903	0.0037108052812933265	0.01066989426870445	48	spearman
REACTOME_RUNX1_INTERACTS_WITH_CO_FACTORS_WHOSE_PRECISE_EFFECT_ON_RUNX1_TARGETS_IS_NOT_KNOWN	0.41076856274424667	0.003730800542226656	0.01071204104184392	48	spearman
WP_ATM_SIGNALING	0.41076856274424667	0.003730800542226656	0.01071204104184392	48	spearman
WP_2Q37_COPY_NUMBER_VARIATION_SYNDROME	0.4106600086843248	0.003740833627884591	0.010733170966639564	48	spearman
REACTOME_MTOR_SIGNALLING	0.4104429005644811	0.00376097094494863	0.010783240980731286	48	spearman
KEGG_PANTOTHENATE_AND_COA_BIOSYNTHESIS	0.41033434650455924	0.0037710752707175114	0.010796787543980092	48	spearman
WP_MITOCHONDRIAL_COMPLEX_II_ASSEMBLY	0.41033434650455924	0.0037710752707175114	0.010796787543980092	48	spearman
KEGG_MEDICUS_REFERENCE_NUCLEAR_INITIATED_ESTROGEN_SIGNALING_PATHWAY	0.4101172383847156	0.003791355493177971	0.01083167327374831	48	spearman
KEGG_MEDICUS_VARIANT_MUTATION_ACTIVATED_PRKACA_TO_ACTH_CORTISOL_SIGNALING_PATHWAY	0.4101172383847156	0.003791355493177971	0.01083167327374831	48	spearman
WP_COMPLEMENT_SYSTEM_IN_NEURONAL_DEVELOPMENT_AND_PLASTICITY	0.4101172383847156	0.003791355493177971	0.01083167327374831	48	spearman
REACTOME_PHENYLALANINE_METABOLISM	0.4100086843247937	0.0038015314846661977	0.010845307305934696	48	spearman
WP_IL1_AND_MEGAKARYOCYTES_IN_OBESITY	0.4100086843247937	0.0038015314846661977	0.010845307305934696	48	spearman
REACTOME_WNT5A_DEPENDENT_INTERNALIZATION_OF_FZD2_FZD5_AND_ROR2	0.40979157620495005	0.0038219554656936184	0.010895830425635075	48	spearman
REACTOME_FGFR2_ALTERNATIVE_SPLICING	0.4096830221450282	0.003832203550464438	0.010909549681960463	48	spearman
WP_OPIOID_RECEPTOR_PATHWAYS	0.4096830221450282	0.003832203550464438	0.010909549681960463	48	spearman
REACTOME_FGFR2B_LIGAND_BINDING_AND_ACTIVATION	0.40957446808510634	0.0038424757616821606	0.010915568087326391	48	spearman
REACTOME_FORMATION_OF_AXIAL_MESODERM	0.40957446808510634	0.0038424757616821606	0.010915568087326391	48	spearman
REACTOME_TYSND1_CLEAVES_PEROXISOMAL_PROTEINS	0.40957446808510634	0.0038424757616821606	0.010915568087326391	48	spearman
WP_STATIN_INHIBITION_OF_CHOLESTEROL_PRODUCTION	0.4094659140251845	0.0038527721471442555	0.010937077368201585	48	spearman
BIOCARTA_G1_PATHWAY	0.4093573599652627	0.003863092754720968	0.010950885817408168	48	spearman
WP_GENES_TARGETED_BY_MIRNAS_IN_ADIPOCYTES	0.4093573599652627	0.003863092754720968	0.010950885817408168	48	spearman
REACTOME_CELL_JUNCTION_ORGANIZATION	0.40924880590534085	0.0038734376323554245	0.01096472401711895	48	spearman
REACTOME_HIV_ELONGATION_ARREST_AND_RECOVERY	0.40924880590534085	0.0038734376323554245	0.01096472401711895	48	spearman
REACTOME_FORMATION_OF_INTERMEDIATE_MESODERM	0.409140251845419	0.0038838068280636216	0.010986328828645087	48	spearman
PID_ENDOTHELIN_PATHWAY	0.40903169778549714	0.0038942003899345673	0.01100797208816715	48	spearman
REACTOME_CHK1_CHK2_CDS1_MEDIATED_INACTIVATION_OF_CYCLIN_B_CDK1_COMPLEX	0.4089231437255753	0.0039046183661302124	0.011021897413253637	48	spearman
WP_T_CELL_RECEPTOR_AND_COSTIMULATORY_SIGNALING	0.4089231437255753	0.0039046183661302124	0.011021897413253637	48	spearman
REACTOME_FORMATION_OF_THE_ANTERIOR_NEURAL_PLATE	0.40870603560573165	0.0039255277545092535	0.011065357027106842	48	spearman
REACTOME_PARACETAMOL_ADME	0.40870603560573165	0.0039255277545092535	0.011065357027106842	48	spearman
KEGG_HEDGEHOG_SIGNALING_PATHWAY	0.4085974815458098	0.0039360192633823825	0.011079369791877198	48	spearman
REACTOME_ACTIVATION_OF_SMO	0.4085974815458098	0.0039360192633823825	0.011079369791877198	48	spearman
REACTOME_ACTIVATION_OF_THE_PRE_REPLICATIVE_COMPLEX	0.4082718193660443	0.003967641630413137	0.01114493597234313	48	spearman
REACTOME_DISEASES_OF_MISMATCH_REPAIR_MMR	0.4082718193660443	0.003967641630413137	0.01114493597234313	48	spearman
WP_HYPOTHESIZED_PATHWAYS_IN_PATHOGENESIS_OF_CARDIOVASCULAR_DISEASE	0.4082718193660443	0.003967641630413137	0.01114493597234313	48	spearman
KEGG_MEDICUS_REFERENCE_ICOSLG_ICOS_PI3K_SIGNALING_PATHWAY	0.40816326530612246	0.003978231861565555	0.011166869015611284	48	spearman
REACTOME_RHO_GTPASES_ACTIVATE_RHOTEKIN_AND_RHOPHILINS	0.40805471124620063	0.00398884689497525	0.011188840975842525	48	spearman
KEGG_MEDICUS_PATHOGEN_ESCHERICHIA_MAP_TO_CDC42_SIGNALING_PATHWAY	0.4077290490664351	0.0040208412973368485	0.011262845057578583	48	spearman
PID_IGF1_PATHWAY	0.4077290490664351	0.0040208412973368485	0.011262845057578583	48	spearman
REACTOME_RAP1_SIGNALLING	0.40762049500651326	0.004031556028733045	0.011284983193399193	48	spearman
REACTOME_MITOTIC_PROMETAPHASE	0.40751194094659143	0.0040422958072338635	0.011307160536750334	48	spearman
WP_MYOMETRIAL_RELAXATION_AND_CONTRACTION_PATHWAYS	0.40740338688666955	0.004053060682030297	0.011327983832904278	48	spearman
REACTOME_ANTI_INFLAMMATORY_RESPONSE_FAVOURING_LEISHMANIA_PARASITE_INFECTION	0.4072948328267477	0.004063850702387185	0.011327983832904278	48	spearman
REACTOME_CA2_PATHWAY	0.4072948328267477	0.004063850702387185	0.011327983832904278	48	spearman
REACTOME_METABOLISM_OF_FAT_SOLUBLE_VITAMINS	0.4072948328267477	0.004063850702387185	0.011327983832904278	48	spearman
WP_TRANSSULFURATION_PATHWAY	0.4072948328267477	0.004063850702387185	0.011327983832904278	48	spearman
BIOCARTA_BBCELL_PATHWAY	0.4071862787668259	0.004074665917643436	0.011342377942732839	48	spearman
REACTOME_RHOT1_GTPASE_CYCLE	0.4071862787668259	0.004074665917643436	0.011342377942732839	48	spearman
KEGG_MEDICUS_REFERENCE_TNF_NFKB_SIGNALING_PATHWAY	0.40707772470690406	0.004085506377212012	0.011348942974483746	48	spearman
WP_CILIARY_LANDSCAPE	0.40707772470690406	0.004085506377212012	0.011348942974483746	48	spearman
WP_SARSCOV2_MITOCHONDRIAL_CHRONIC_OXIDATIVE_STRESS_AND_ENDOTHELIAL_DYSFUNCTION	0.40707772470690406	0.004085506377212012	0.011348942974483746	48	spearman
WP_AFLATOXIN_B1_METABOLISM	0.40686061658706035	0.00410726322730879	0.011393610638851057	48	spearman
WP_HEAD_AND_NECK_SQUAMOUS_CELL_CARCINOMA	0.40686061658706035	0.00410726322730879	0.011393610638851057	48	spearman
KEGG_MEDICUS_REFERENCE_RELN_VLDLR_PI3K_SIGNALING_PATHWAY	0.40631784628745116	0.004162100601211708	0.011529794212052311	48	spearman
REACTOME_HDR_THROUGH_MMEJ_ALT_NHEJ	0.40631784628745116	0.004162100601211708	0.011529794212052311	48	spearman
REACTOME_NR1H3_NR1H2_REGULATE_GENE_EXPRESSION_LINKED_TO_CHOLESTEROL_TRANSPORT_AND_EFFLUX	0.40620929222752933	0.004173144803055562	0.011544454334572728	48	spearman
WP_CANONICAL_AND_NONCANONICAL_TGFB_SIGNALING	0.40620929222752933	0.004173144803055562	0.011544454334572728	48	spearman
KEGG_MEDICUS_REFERENCE_TLR2_4_MAPK_SIGNALING_PATHWAY	0.40599218410768567	0.004195310334018584	0.01158979744029635	48	spearman
REACTOME_SUMOYLATION_OF_TRANSCRIPTION_FACTORS	0.40599218410768567	0.004195310334018584	0.01158979744029635	48	spearman
REACTOME_REGULATION_OF_NF_KAPPA_B_SIGNALING	0.40588363004776384	0.004206431763526772	0.011612528953780236	48	spearman
BIOCARTA_MITR_PATHWAY	0.40566652192792013	0.004228752202129893	0.011666124631855252	48	spearman
REACTOME_TRANSPORT_OF_THE_SLBP_DEPENDANT_MATURE_MRNA	0.40544941380807636	0.004251176416433853	0.011719932785415856	48	spearman
PID_DELTA_NP63_PATHWAY	0.40534085974815454	0.004262427565849295	0.011742885552037797	48	spearman
REACTOME_OTHER_SEMAPHORIN_INTERACTIONS	0.40501519756838905	0.004296337791554867	0.011820082176354513	48	spearman
WP_EFFECT_OF_PROGERIN_ON_GENES_INVOLVED_IN_PROGERIA	0.40501519756838905	0.004296337791554867	0.011820082176354513	48	spearman
REACTOME_SYNTHESIS_OF_PC	0.40490664350846717	0.004307693628716756	0.011843207003882918	48	spearman
REACTOME_FORMATION_OF_LATERAL_PLATE_MESODERM	0.40479808944854534	0.0043190757650836825	0.011858255896748222	48	spearman
REACTOME_PI3K_AKT_ACTIVATION	0.40479808944854534	0.0043190757650836825	0.011858255896748222	48	spearman
REACTOME_DEVELOPMENTAL_CELL_LINEAGES	0.4046895353886235	0.00433048425171381	0.011873335919657948	48	spearman
WP_CARDIAC_HYPERTROPHIC_RESPONSE	0.4046895353886235	0.00433048425171381	0.011873335919657948	48	spearman
REACTOME_SEROTONIN_RECEPTORS	0.4045809813287017	0.004341919139740719	0.011888447085210944	48	spearman
WP_TRANSCRIPTIONAL_CASCADE_REGULATING_ADIPOGENESIS	0.4045809813287017	0.004341919139740719	0.011888447085210944	48	spearman
KEGG_MEDICUS_REFERENCE_TGF_BETA_SIGNALING_PATHWAY	0.40447242726877985	0.004353380480373526	0.011903589406143961	48	spearman
REACTOME_INTERLEUKIN_4_AND_INTERLEUKIN_13_SIGNALING	0.40447242726877985	0.004353380480373526	0.011903589406143961	48	spearman
REACTOME_ACTIVATION_OF_RAC1_DOWNSTREAM_OF_NMDARS	0.40436387320885797	0.004364868324896986	0.011926876416702861	48	spearman
WP_HEPATITIS_B_INFECTION	0.4041467650890143	0.00438792373113298	0.011973572982167086	48	spearman
WP_LUNG_PATHOLOGY_OF_COVID19	0.4041467650890143	0.00438792373113298	0.011973572982167086	48	spearman
BIOCARTA_AKAP95_PATHWAY	0.40392965696917066	0.004411085770240698	0.012012278345825075	48	spearman
REACTOME_INNATE_IMMUNE_SYSTEM	0.40392965696917066	0.004411085770240698	0.012012278345825075	48	spearman
REACTOME_SYNTHESIS_OF_UDP_N_ACETYL_GLUCOSAMINE	0.40392965696917066	0.004411085770240698	0.012012278345825075	48	spearman
KEGG_MEDICUS_VARIANT_FZD7_OVEREXPRESSION_TO_WNT_SIGNALING_PATHWAY	0.4038211029092488	0.004422706906138136	0.012035759675415918	48	spearman
WP_CARDIOMYOCYTE_SIGNALING_CONVERGING_ON_TITIN	0.4036039947894051	0.004446029669317998	0.012091031905584313	48	spearman
BIOCARTA_MITOCHONDRIA_PATHWAY	0.4034954407294833	0.004457731400307585	0.012106450501241303	48	spearman
WP_ACQUIRED_PARTIAL_LIPODYSTROPHY_BARRAQUERSIMONS_SYNDROME	0.4034954407294833	0.004457731400307585	0.012106450501241303	48	spearman
KEGG_MEDICUS_PATHOGEN_SHIGELLA_IPAH7.8_TO_NLRP3_INFLAMMASOME_SIGNALING_PATHWAY	0.4032783326096396	0.004481215820924953	0.012162001558615796	48	spearman
KEGG_MEDICUS_REFERENCE_LONG_PATCH_BER	0.40316977854971775	0.004492998614716882	0.012185740837482138	48	spearman
BIOCARTA_FOSB_PATHWAY	0.40284411636995227	0.0045285099566129625	0.0122572076640893	48	spearman
KEGG_MEDICUS_REFERENCE_LEWIS_X_ANTIGEN_BIOSYNTHESIS	0.40284411636995227	0.0045285099566129625	0.0122572076640893	48	spearman
REACTOME_FIBRONECTIN_MATRIX_FORMATION	0.40284411636995227	0.0045285099566129625	0.0122572076640893	48	spearman
KEGG_MEDICUS_VARIANT_AMPLIFIED_CCNE_TO_CELL_CYCLE_G1_S	0.40262700825010855	0.004552320508661688	0.012305060284018865	48	spearman
PID_P38_GAMMA_DELTA_PATHWAY	0.40262700825010855	0.004552320508661688	0.012305060284018865	48	spearman
BIOCARTA_PLATELETAPP_PATHWAY	0.4025184541901867	0.004564266839428506	0.012329049188065964	48	spearman
KEGG_MEDICUS_VARIANT_MUTATION_ACTIVATED_KRAS_NRAS_TO_ERK_SIGNALING_PATHWAY	0.4024099001302649	0.004576240610205527	0.012353079898698714	48	spearman
REACTOME_ACTIVATED_NTRK2_SIGNALS_THROUGH_FRS2_AND_FRS3	0.40230134607034307	0.0045882418737250965	0.012360538846397677	48	spearman
REACTOME_IRS_ACTIVATION	0.40230134607034307	0.0045882418737250965	0.012360538846397677	48	spearman
WP_ALPHA_6_BETA_4_SIGNALING	0.40230134607034307	0.0045882418737250965	0.012360538846397677	48	spearman
PID_CERAMIDE_PATHWAY	0.4021927920104212	0.004600270682796264	0.01238463214000282	48	spearman
KEGG_MEDICUS_REFERENCE_TRANSPORT_OF_CALCIUM	0.4018671298306557	0.004636522912563365	0.012457163969899161	48	spearman
KEGG_MEDICUS_VARIANT_MUTATION_CAUSED_ABERRANT_PDYN_TO_TRANSPORT_OF_CALCIUM	0.4018671298306557	0.004636522912563365	0.012457163969899161	48	spearman
REACTOME_RESOLUTION_OF_ABASIC_SITES_AP_SITES	0.4018671298306557	0.004636522912563365	0.012457163969899161	48	spearman
REACTOME_DOPAMINE_CLEARANCE_FROM_THE_SYNAPTIC_CLEFT	0.4017585757707338	0.00464866243346959	0.012481425423375875	48	spearman
REACTOME_SYNTHESIS_OF_VERY_LONG_CHAIN_FATTY_ACYL_COAS	0.40154146765089016	0.004673024960805493	0.012530074945005508	48	spearman
WP_HEDGEHOG_SIGNALING_WP47	0.40154146765089016	0.004673024960805493	0.012530074945005508	48	spearman
BIOCARTA_PRC2_PATHWAY	0.40143291359096833	0.004685248073854371	0.012554463129807373	48	spearman
KEGG_INSULIN_SIGNALING_PATHWAY	0.4012158054711246	0.004709778265841144	0.012611774489050268	48	spearman
WP_ESTROGEN_RECEPTOR_PATHWAY	0.40099869735128096	0.00473442076941835	0.012669309978963504	48	spearman
PID_HDAC_CLASSI_PATHWAY	0.40089014329135914	0.0047467842722455815	0.012693932091135085	48	spearman
KEGG_MEDICUS_REFERENCE_PYRIN_INFLAMMASOME_SIGNALING_PATHWAY	0.4007815892314373	0.0047591760141561384	0.01271013474439304	48	spearman
REACTOME_DOWNREGULATION_OF_ERBB4_SIGNALING	0.4007815892314373	0.0047591760141561384	0.01271013474439304	48	spearman
WP_NRXN1_DELETION_SYNDROME	0.4006730351715154	0.004771596049040086	0.01273483147662693	48	spearman
REACTOME_CO_INHIBITION_BY_CTLA4	0.4003473729917499	0.004809026451598651	0.012809178617595875	48	spearman
REACTOME_RELAXIN_RECEPTORS	0.4003473729917499	0.004809026451598651	0.012809178617595875	48	spearman
REACTOME_XENOBIOTICS	0.4003473729917499	0.004809026451598651	0.012809178617595875	48	spearman
REACTOME_SYNTHESIS_OF_15_EICOSATETRAENOIC_ACID_DERIVATIVES	0.400238818931828	0.004821560198831281	0.01283404684224719	48	spearman
KEGG_MEDICUS_PATHOGEN_SALMONELLA_SPVD_TO_TNF_NFKB_SIGNALING_PATHWAY	0.40002171081198434	0.004846713438423098	0.012875385666333762	48	spearman
KEGG_VIBRIO_CHOLERAE_INFECTION	0.40002171081198434	0.004846713438423098	0.012875385666333762	48	spearman
REACTOME_HIV_TRANSCRIPTION_ELONGATION	0.40002171081198434	0.004846713438423098	0.012875385666333762	48	spearman
PID_BETA_CATENIN_DEG_PATHWAY	0.3999131567520625	0.0048593330395740484	0.012899824016903073	48	spearman
KEGG_MEDICUS_REFERENCE_P300_P21_CELL_CYCLE_G1_S	0.3998046026921407	0.004871981367619596	0.012899824016903073	48	spearman
REACTOME_DISINHIBITION_OF_SNARE_FORMATION	0.3998046026921407	0.004871981367619596	0.012899824016903073	48	spearman
REACTOME_FCERI_MEDIATED_CA_2_MOBILIZATION	0.3998046026921407	0.004871981367619596	0.012899824016903073	48	spearman
WP_BIOSYNTHESIS_AND_REGENERATION_OF_TETRAHYDROBIOPTERIN_AND_CATABOLISM_OF_PHENYLALANINE	0.3998046026921407	0.004871981367619596	0.012899824016903073	48	spearman
REACTOME_INTERLEUKIN_21_SIGNALING	0.3996960486322188	0.004884658477150756	0.012916349886220773	48	spearman
WP_TAMOXIFEN_METABOLISM	0.3996960486322188	0.004884658477150756	0.012916349886220773	48	spearman
KEGG_MEDICUS_PATHOGEN_HIV_NEF_TO_TNF_NFKB_SIGNALING_PATHWAY	0.399587494572297	0.004897364422836709	0.012941422510379557	48	spearman
WP_FBXL10_ENHANCEMENT_OF_MAPERK_SIGNALING_IN_DIFFUSE_LARGE_BCELL_LYMPHOMA	0.39947894051237515	0.004910099259424934	0.012966538439034003	48	spearman
BIOCARTA_PARKIN_PATHWAY	0.3993703864524533	0.004922863041741056	0.012983161793395925	48	spearman
SA_MMP_CYTOKINE_CONNECTION	0.3993703864524533	0.004922863041741056	0.012983161793395925	48	spearman
REACTOME_REGULATION_OF_ENDOGENOUS_RETROELEMENTS	0.39926183239253143	0.004935655824689171	0.013008353565530094	48	spearman
KEGG_MEDICUS_REFERENCE_ANTEROGRADE_AXONAL_TRANSPORT	0.3991532783326096	0.004948477663251694	0.013033588805966076	48	spearman
KEGG_MEDICUS_VARIANT_MUTATION_CAUSED_ABERRANT_ABETA_TO_MACHR_CA2_APOPTOTIC_PATHWAY	0.3990447242726878	0.004961328612489474	0.013050309993796035	48	spearman
REACTOME_EXPORT_OF_VIRAL_RIBONUCLEOPROTEINS_FROM_NUCLEUS	0.3990447242726878	0.004961328612489474	0.013050309993796035	48	spearman
REACTOME_TRANSCRIPTIONAL_REGULATION_BY_RUNX3	0.39893617021276595	0.004974208727541934	0.013075621370237931	48	spearman
WP_TARGET_OF_RAPAMYCIN_SIGNALING	0.3988276161528441	0.004987118063626973	0.01310097637918761	48	spearman
KEGG_MEDICUS_REFERENCE_NRG_ERBB4_PI3K_SIGNALING_PATHWAY	0.39871906209292224	0.005000056676041187	0.013117523354186025	48	spearman
WP_ECTODERM_DIFFERENTIATION	0.39871906209292224	0.005000056676041187	0.013117523354186025	48	spearman
KEGG_MEDICUS_REFERENCE_P4_PR_PI3K_SIGNALING_PATHWAY	0.3986105080330004	0.005013024620159782	0.013117523354186025	48	spearman
KEGG_NON_HOMOLOGOUS_END_JOINING	0.3986105080330004	0.005013024620159782	0.013117523354186025	48	spearman
PID_TNF_PATHWAY	0.3986105080330004	0.005013024620159782	0.013117523354186025	48	spearman
REACTOME_FORMATION_OF_THE_URETERIC_BUD	0.3986105080330004	0.005013024620159782	0.013117523354186025	48	spearman
KEGG_MEDICUS_VARIANT_MUTATION_ACTIVATED_KIT_TO_RAS_ERK_SIGNALING_PATHWAY	0.39839339991315675	0.005039048725404855	0.013177030347736214	48	spearman
KEGG_MEDICUS_REFERENCE_V_D_J_RECOMBINATION	0.39817629179331304	0.005065190823939652	0.013219555245314542	48	spearman
REACTOME_ACTIVATION_OF_MATRIX_METALLOPROTEINASES	0.39817629179331304	0.005065190823939652	0.013219555245314542	48	spearman
WP_INTERFERON_TYPE_I_SIGNALING	0.39817629179331304	0.005065190823939652	0.013219555245314542	48	spearman
KEGG_MEDICUS_REFERENCE_EGF_EGFR_PLCG_CALCINEURIN_SIGNALING_PATHWAY	0.3980677377333912	0.005078306259966289	0.013227982691437174	48	spearman
REACTOME_FORMATION_OF_THE_EMBRYONIC_STEM_CELL_BAF_ESBAF_COMPLEX	0.3980677377333912	0.005078306259966289	0.013227982691437174	48	spearman
REACTOME_NUCLEAR_IMPORT_OF_REV_PROTEIN	0.3980677377333912	0.005078306259966289	0.013227982691437174	48	spearman
REACTOME_CROSS_PRESENTATION_OF_PARTICULATE_EXOGENOUS_ANTIGENS_PHAGOSOMES	0.3979591836734694	0.00509145136160404	0.013253622416004293	48	spearman
KEGG_MEDICUS_REFERENCE_TYPE_I_IFN_SIGNALING_PATHWAY	0.39785062961354756	0.005104626184780426	0.013270705638412325	48	spearman
REACTOME_LAGGING_STRAND_SYNTHESIS	0.39785062961354756	0.005104626184780426	0.013270705638412325	48	spearman
REACTOME_REGULATION_OF_HMOX1_EXPRESSION_AND_ACTIVITY	0.39763352149370385	0.005131065219854833	0.013330806338185954	48	spearman
REACTOME_NFE2L2_REGULATING_TUMORIGENIC_GENES	0.3974164133738602	0.005157623814193136	0.013373838494942667	48	spearman
WP_PPARALPHA_PATHWAY	0.3974164133738602	0.005157623814193136	0.013373838494942667	48	spearman
WP_SARSCOV2_B117_VARIANT_ANTAGONISES_INNATE_IMMUNE_ACTIVATION	0.3974164133738602	0.005157623814193136	0.013373838494942667	48	spearman
BIOCARTA_PLCD_PATHWAY	0.39730785931393836	0.00517094808674669	0.013399732485604401	48	spearman
WP_DYRK1A_INVOLVEMENT_REGARDING_CELL_PROLIFERATION_IN_BRAIN_DEVELOPMENT	0.3969821971341728	0.005211101483020581	0.013495071840544912	48	spearman
BIOCARTA_CHREBP_PATHWAY	0.396873643074251	0.005224546329856479	0.013521166323690461	48	spearman
WP_OXYSTEROLS_DERIVED_FROM_CHOLESTEROL	0.39676508901432916	0.005238021461867041	0.013547305507689629	48	spearman
KEGG_MEDICUS_REFERENCE_MICROTUBULE_RHOA_SIGNALING_PATHWAY	0.39665653495440734	0.005251526935853191	0.01355603158875544	48	spearman
REACTOME_PROTEIN_UBIQUITINATION	0.39665653495440734	0.005251526935853191	0.01355603158875544	48	spearman
WP_5Q35_COPY_NUMBER_VARIATION	0.39665653495440734	0.005251526935853191	0.01355603158875544	48	spearman
BIOCARTA_EICOSANOID_PATHWAY	0.3964394268345636	0.005278629137354494	0.013617234805489035	48	spearman
PID_ECADHERIN_NASCENT_AJ_PATHWAY	0.3963308727746418	0.00529222597887032	0.013634785031569618	48	spearman
WP_HOSTPATHOGEN_INTERACTION_OF_HUMAN_CORONAVIRUSES_APOPTOSIS	0.3963308727746418	0.00529222597887032	0.013634785031569618	48	spearman
WP_NOTCH_SIGNALING_WP268	0.39622231871471997	0.005305853390363117	0.013661126048054877	48	spearman
PID_CD40_PATHWAY	0.39600521059487626	0.0053332001521601054	0.0137139432484117	48	spearman
REACTOME_INTESTINAL_ABSORPTION	0.39600521059487626	0.0053332001521601054	0.0137139432484117	48	spearman
KEGG_ENDOCYTOSIS	0.3957881024750326	0.00536066988130646	0.01377575473979778	48	spearman
KEGG_MEDICUS_VARIANT_LMO2_REARRANGEMENT_TO_TRANSCRIPTIONAL_REPRESSION	0.39557099435518894	0.005388263037644941	0.013837804115871268	48	spearman
KEGG_MEDICUS_REFERENCE_KITLG_KIT_PI3K_SIGNALING_PATHWAY	0.39546244029526706	0.0054021060450629875	0.01384677756378214	48	spearman
PID_RANBP2_PATHWAY	0.39546244029526706	0.0054021060450629875	0.01384677756378214	48	spearman
WP_CELL_INTERACTIONS_IN_PANCREATIC_CANCER_MICROENVIRONMENT	0.39546244029526706	0.0054021060450629875	0.01384677756378214	48	spearman
REACTOME_REGULATED_PROTEOLYSIS_OF_P75NTR	0.3953538862353452	0.005415980082301784	0.013864632685178166	48	spearman
REACTOME_ZBP1_DAI_MEDIATED_INDUCTION_OF_TYPE_I_IFNS	0.3953538862353452	0.005415980082301784	0.013864632685178166	48	spearman
KEGG_VIRAL_MYOCARDITIS	0.39524533217542335	0.005429885207202909	0.01389136980351337	48	spearman
REACTOME_REGULATION_OF_IFNG_SIGNALING	0.39513677811550146	0.0054438214776884155	0.013909293069026926	48	spearman
WP_INITIATION_OF_TRANSCRIPTION_AND_TRANSLATION_ELONGATION_AT_THE_HIV1_LTR	0.39513677811550146	0.0054438214776884155	0.013909293069026926	48	spearman
BIOCARTA_GPCR_PATHWAY	0.39502822405557964	0.005457788951760823	0.013936109956977064	48	spearman
WP_GABA_RECEPTOR_SIGNALING	0.394811115935736	0.005485817743079163	0.013998774584055792	48	spearman
REACTOME_INSULIN_RECEPTOR_RECYCLING	0.39459400781589227	0.0055139720467898695	0.01405275161639018	48	spearman
WP_ROS_IN_COVID19_ENDOTHELIAL_DYSFUNCTION	0.39459400781589227	0.0055139720467898695	0.01405275161639018	48	spearman
KEGG_MEDICUS_VARIANT_MUTATION_ACTIVATED_SMO_TO_HEDGEHOG_SIGNALING_PATHWAY	0.3943768996960486	0.005542252329816026	0.014097972656452174	48	spearman
KEGG_MEDICUS_VARIANT_MUTATION_INACTIVATED_PTCH1_TO_HEDGEHOG_SIGNALING_PATHWAY	0.3943768996960486	0.005542252329816026	0.014097972656452174	48	spearman
WP_IL3_SIGNALING	0.3943768996960486	0.005542252329816026	0.014097972656452174	48	spearman
KEGG_MEDICUS_PATHOGEN_HPV_E7_TO_P27_CELL_CYCLE_G1_S	0.3942683456361268	0.005556439859839352	0.014107241997087388	48	spearman
KEGG_MEDICUS_PATHOGEN_SALMONELLA_SIFA_TO_MICROTUBULE_PLUS_END_DIRECTED_TRANSPORT	0.3942683456361268	0.005556439859839352	0.014107241997087388	48	spearman
KEGG_MEDICUS_VARIANT_NOTCH_OVEREXPRESSION_TO_NOTCH_SIGNALING_PATHWAY	0.3942683456361268	0.005556439859839352	0.014107241997087388	48	spearman
WP_ARSENIC_METABOLISM_AND_REACTIVE_OXYGEN_SPECIES_GENERATION	0.39415979157620495	0.005570659060373659	0.014125474079810402	48	spearman
WP_CAMKK2_PATHWAY	0.39415979157620495	0.005570659060373659	0.014125474079810402	48	spearman
KEGG_ANTIGEN_PROCESSING_AND_PRESENTATION	0.39405123751628307	0.005584909990148217	0.014143740505018891	48	spearman
KEGG_MEDICUS_REFERENCE_PURINE_SALVAGE_PATHWAY_HYPOXANTHINE_GUANINE_TO_IMP_GMP	0.39405123751628307	0.005584909990148217	0.014143740505018891	48	spearman
KEGG_MEDICUS_REFERENCE_ITGA_B_FAK_RAC_SIGNALING_PATHWAY	0.39394268345636124	0.005599192707973308	0.01416204129162247	48	spearman
PID_FGF_PATHWAY	0.39394268345636124	0.005599192707973308	0.01416204129162247	48	spearman
WP_MIR517_RELATIONSHIP_WITH_ARCN1_AND_USP1	0.3937255753365176	0.005627853743421836	0.014225569852704817	48	spearman
REACTOME_REGULATION_OF_TLR_BY_ENDOGENOUS_LIGAND	0.39361702127659576	0.005642232179071421	0.014252938934419562	48	spearman
REACTOME_SIGNALING_BY_ACTIVIN	0.3935084672166739	0.005656642638824004	0.014280354435370788	48	spearman
BIOCARTA_DEATH_PATHWAY	0.39339991315675205	0.005671085181895759	0.014289853057206264	48	spearman
WP_GAMMAGLUTAMYL_CYCLE_FOR_THE_BIOSYNTHESIS_AND_DEGRADATION_OF_GLUTATHIONE_INCLUDING_DISEASES	0.39339991315675205	0.005671085181895759	0.014289853057206264	48	spearman
WP_HIPPOMERLIN_SIGNALING_DYSREGULATION	0.39339991315675205	0.005671085181895759	0.014289853057206264	48	spearman
WP_CHOLESTEROL_SYNTHESIS_DISORDERS	0.3931828050369084	0.005700066755268233	0.014335882177723488	48	spearman
WP_GABA_METABOLISM_AKA_GHB	0.3931828050369084	0.005700066755268233	0.014335882177723488	48	spearman
WP_OSTEOPONTIN_SIGNALING	0.3931828050369084	0.005700066755268233	0.014335882177723488	48	spearman
REACTOME_M_DECAY_DEGRADATION_OF_MATERNAL_MRNAS_BY_MATERNALLY_STORED_FACTORS	0.39307425097698656	0.005714605904408164	0.014354460638482084	48	spearman
REACTOME_NEUROTOXICITY_OF_CLOSTRIDIUM_TOXINS	0.39307425097698656	0.005714605904408164	0.014354460638482084	48	spearman
PID_S1P_S1P1_PATHWAY	0.3929656969170647	0.005729177374545793	0.014382062527471429	48	spearman
KEGG_DRUG_METABOLISM_CYTOCHROME_P450	0.392748588797221	0.0057584175163892274	0.014446429944241475	48	spearman
REACTOME_MODULATION_BY_MTB_OF_HOST_IMMUNE_SYSTEM	0.3926400347372992	0.005773086307586513	0.014474183909214405	48	spearman
REACTOME_P75_NTR_RECEPTOR_MEDIATED_SIGNALLING	0.39253148067737736	0.005787787658764664	0.014501984807915957	48	spearman
KEGG_MEDICUS_REFERENCE_REGULATION_OF_GF_RTK_RAS_ERK_SIGNALING_PTP	0.39231437255753365	0.005817288280945488	0.014566809207557822	48	spearman
KEGG_MEDICUS_REFERENCE_NUCLEAR_EXPORT_OF_MRNA	0.3922058184976118	0.005832087672093596	0.014585669729460243	48	spearman
REACTOME_REGULATION_OF_MITF_M_DEPENDENT_GENES_INVOLVED_IN_CELL_CYCLE_AND_PROLIFERATION	0.3922058184976118	0.005832087672093596	0.014585669729460243	48	spearman
REACTOME_RETROGRADE_TRANSPORT_AT_THE_TRANS_GOLGI_NETWORK	0.39209726443769	0.0058469198635136355	0.014604565234688073	48	spearman
REACTOME_TRIGLYCERIDE_BIOSYNTHESIS	0.39209726443769	0.0058469198635136355	0.014604565234688073	48	spearman
KEGG_CYSTEINE_AND_METHIONINE_METABOLISM	0.39198871037776817	0.005861784915483117	0.01461441282655232	48	spearman
KEGG_MEDICUS_REFERENCE_ITGA_B_TALIN_VINCULIN_SIGNALING_PATHWAY	0.39198871037776817	0.005861784915483117	0.01461441282655232	48	spearman
REACTOME_HEDGEHOG_ON_STATE	0.39198871037776817	0.005861784915483117	0.01461441282655232	48	spearman
REACTOME_ESTROGEN_DEPENDENT_GENE_EXPRESSION	0.3918801563178463	0.005876682888361557	0.014642461274912037	48	spearman
KEGG_MEDICUS_REFERENCE_REGULATION_OF_FIBRINOLYTIC_SYSTEM_C1INH	0.39177160225792446	0.005891613842590516	0.014661461850067161	48	spearman
WP_IRINOTECAN_PATHWAY	0.39177160225792446	0.005891613842590516	0.014661461850067161	48	spearman
REACTOME_TNFR1_INDUCED_PROAPOPTOTIC_SIGNALING	0.39166304819800263	0.0059065778386936585	0.014689593212215827	48	spearman
WP_COMPLEMENT_SYSTEM	0.3915544941380808	0.005921574937276781	0.014717772011287307	48	spearman
REACTOME_EPIGENETIC_REGULATION_OF_GENE_EXPRESSION	0.3914459400781589	0.005936605199027949	0.014736878954173275	48	spearman
REACTOME_REGULATION_OF_MECP2_EXPRESSION_AND_ACTIVITY	0.3914459400781589	0.005936605199027949	0.014736878954173275	48	spearman
KEGG_MEDICUS_VARIANT_EML4_ALK_FUSION_KINASE_TO_PI3K_SIGNALING_PATHWAY	0.39122883195831526	0.005966765455197726	0.014793450609736672	48	spearman
REACTOME_IL_6_TYPE_CYTOKINE_RECEPTOR_LIGAND_INTERACTIONS	0.39122883195831526	0.005966765455197726	0.014793450609736672	48	spearman
REACTOME_DEUBIQUITINATION	0.39112027789839343	0.005981895571403858	0.014812664295876056	48	spearman
WP_METABOLIC_REPROGRAMMING_IN_COLON_CANCER	0.39112027789839343	0.005981895571403858	0.014812664295876056	48	spearman
KEGG_MEDICUS_REFERENCE_ACTH_CORTISOL_SIGNALING_PATHWAY	0.3910117238384716	0.005997059094353138	0.014831913249989833	48	spearman
KEGG_MEDICUS_VARIANT_CYP11B1_CYP11B2_FUSION_TO_ACTH_CORTISOL_SIGNALING_PATHWAY	0.3910117238384716	0.005997059094353138	0.014831913249989833	48	spearman
KEGG_MEDICUS_REFERENCE_ORIGIN_UNWINDING_AND_ELONGATION	0.3909031697785497	0.0060122560851453835	0.014851197492783736	48	spearman
REACTOME_MITOCHONDRIAL_BIOGENESIS	0.3909031697785497	0.0060122560851453835	0.014851197492783736	48	spearman
KEGG_MEDICUS_REFERENCE_DEUBIQUITINATION_OF_H2AK119	0.3907946157186279	0.00602748660496282	0.014870517045065002	48	spearman
KEGG_TGF_BETA_SIGNALING_PATHWAY	0.3907946157186279	0.00602748660496282	0.014870517045065002	48	spearman
KEGG_MEDICUS_VARIANT_SCRAPIE_CONFORMATION_PRPSC_TO_PERK_ATF4_SIGNALING_PATHWAY	0.3904689535388624	0.006073379951628213	0.014965345074177808	48	spearman
WP_UROTENSINIIMEDIATED_SIGNALING	0.3904689535388624	0.006073379951628213	0.014965345074177808	48	spearman
REACTOME_DEADENYLATION_DEPENDENT_MRNA_DECAY	0.39025184541901864	0.006104144286590655	0.01502270703027277	48	spearman
WP_MULTIPLE_EPIPHYSEAL_DYSPLASIA_AND_PSEUDOACHONDROPLASIA_GENES	0.39025184541901864	0.006104144286590655	0.01502270703027277	48	spearman
REACTOME_FGFR2C_LIGAND_BINDING_AND_ACTIVATION	0.390034737299175	0.006135044213053551	0.015089502126958917	48	spearman
REACTOME_POTENTIAL_THERAPEUTICS_FOR_SARS	0.3899261832392531	0.0061505451775525615	0.015118363957560308	48	spearman
REACTOME_ATF6_ATF6_ALPHA_ACTIVATES_CHAPERONES	0.38981762917933127	0.006166080225438356	0.015138009801167928	48	spearman
REACTOME_IRE1ALPHA_ACTIVATES_CHAPERONES	0.38981762917933127	0.006166080225438356	0.015138009801167928	48	spearman
PID_DNA_PK_PATHWAY	0.3896005210594876	0.006197252819493729	0.015195951629473323	48	spearman
REACTOME_CHROMATIN_MODIFICATIONS_DURING_THE_MATERNAL_TO_ZYGOTIC_TRANSITION_MZT	0.3896005210594876	0.006197252819493729	0.015195951629473323	48	spearman
REACTOME_TRANSCRIPTIONAL_REGULATION_BY_RUNX2	0.3894919669995658	0.00621289048993261	0.015224995376428265	48	spearman
WP_KININKALLIKREIN_PATHWAY	0.3892748588797221	0.0062442688889296286	0.015292553581551878	48	spearman
KEGG_MEDICUS_REFERENCE_HEDGEHOG_SIGNALING_PATHWAY_PTCH_CORECEPTOR	0.38916630481980025	0.006260009742256141	0.015312418711405332	48	spearman
REACTOME_RNA_POLYMERASE_II_TRANSCRIPTION_TERMINATION	0.38916630481980025	0.006260009742256141	0.015312418711405332	48	spearman
REACTOME_RNA_POLYMERASE_I_TRANSCRIPTION_INITIATION	0.3890577507598784	0.006275785114785595	0.01534165739996917	48	spearman
REACTOME_THE_ACTIVATION_OF_ARYLSULFATASES	0.38894919669995653	0.006291595069110541	0.015370944983207372	48	spearman
WP_TGFBETA_RECEPTOR_SIGNALING_IN_SKELETAL_DYSPLASIAS	0.3888406426400347	0.0063074396679066854	0.015400281524925447	48	spearman
KEGG_MEDICUS_REFERENCE_ANGII_AT1R_NOX2_SIGNALING_PATHWAY	0.3887320885801129	0.006323318973933309	0.015420293050649028	48	spearman
REACTOME_SYNTHESIS_OF_16_20_HYDROXYEICOSATETRAENOIC_ACIDS_HETE	0.3887320885801129	0.006323318973933309	0.015420293050649028	48	spearman
KEGG_DNA_REPLICATION	0.38862353452019105	0.006339233050033136	0.01544034069346663	48	spearman
REACTOME_DOWNREGULATION_OF_SMAD2_3_SMAD4_TRANSCRIPTIONAL_ACTIVITY	0.38862353452019105	0.006339233050033136	0.01544034069346663	48	spearman
REACTOME_NON_INTEGRIN_MEMBRANE_ECM_INTERACTIONS	0.3885149804602692	0.00635518195913245	0.015469800111557097	48	spearman
WP_ETHANOL_EFFECTS_ON_HISTONE_MODIFICATIONS	0.38840642640034734	0.006371165764241071	0.015499308713735551	48	spearman
WP_FGF23_SIGNALING_IN_HYPOPHOSPHATEMIC_RICKETS_AND_RELATED_DISORDERS	0.3882978723404255	0.006387184528452454	0.015528866564026743	48	spearman
KEGG_OOCYTE_MEIOSIS	0.38808076422058185	0.006419327186975846	0.015578705760895435	48	spearman
REACTOME_CASPASE_ACTIVATION_VIA_DEPENDENCE_RECEPTORS_IN_THE_ABSENCE_OF_LIGAND	0.38808076422058185	0.006419327186975846	0.015578705760895435	48	spearman
REACTOME_IONOTROPIC_ACTIVITY_OF_KAINATE_RECEPTORS	0.38808076422058185	0.006419327186975846	0.015578705760895435	48	spearman
KEGG_MEDICUS_VARIANT_LOSS_OF_CDKN1B_TO_P27_CELL_CYCLE_G1_S	0.38797221016066	0.00643545120789331	0.015608399485488669	48	spearman
REACTOME_ACETYLCHOLINE_REGULATES_INSULIN_SECRETION	0.38786365610073814	0.006451610441124632	0.01563814269968253	48	spearman
REACTOME_POLB_DEPENDENT_LONG_PATCH_BASE_EXCISION_REPAIR	0.3877551020408163	0.006467804950182103	0.015667935467731417	48	spearman
REACTOME_RHOBTB1_GTPASE_CYCLE	0.38753799392097266	0.006500300050244304	0.015727669922652582	48	spearman
REACTOME_SEROTONIN_NEUROTRANSMITTER_RELEASE_CYCLE	0.38753799392097266	0.006500300050244304	0.015727669922652582	48	spearman
BIOCARTA_UCALPAIN_PATHWAY	0.38742943986105083	0.006516600768693418	0.01574812491603575	48	spearman
WP_IL7_SIGNALING	0.38742943986105083	0.006516600768693418	0.01574812491603575	48	spearman
BIOCARTA_MTA3_PATHWAY	0.38732088580112894	0.006532937017857451	0.015768616470041977	48	spearman
WP_GPR143_IN_MELANOCYTES_AND_RETINAL_PIGMENT_EPITHELIUM_CELLS	0.38732088580112894	0.006532937017857451	0.015768616470041977	48	spearman
KEGG_MEDICUS_REFERENCE_IGF_IGF1R_PI3K_SIGNALING_PATHWAY	0.3872123317412071	0.006549308861668782	0.015789144607050144	48	spearman
REACTOME_MITOCHONDRIAL_FATTY_ACID_BETA_OXIDATION	0.3872123317412071	0.006549308861668782	0.015789144607050144	48	spearman
REACTOME_IKBA_VARIANT_LEADS_TO_EDA_ID	0.3871037776812853	0.006565716364143856	0.015809709349534157	48	spearman
REACTOME_SIGNALING_BY_TGF_BETA_RECEPTOR_COMPLEX	0.3871037776812853	0.006565716364143856	0.015809709349534157	48	spearman
KEGG_MEDICUS_REFERENCE_TRANSCRIPTIONAL_ACTIVATION_BY_ACETYLATION_OF_H3K27	0.38688666956144163	0.006598638601572057	0.015850948741298766	48	spearman
KEGG_MEDICUS_VARIANT_PAX8_PPARG_FUSION_TO_PPARG_MEDIATED_TRANSCRIPTION	0.38688666956144163	0.006598638601572057	0.015850948741298766	48	spearman
REACTOME_TRISTETRAPROLIN_TTP_ZFP36_BINDS_AND_DESTABILIZES_MRNA	0.38688666956144163	0.006598638601572057	0.015850948741298766	48	spearman
WP_CHROMOSOMAL_AND_MICROSATELLITE_INSTABILITY_IN_COLORECTAL_CANCER	0.38688666956144163	0.006598638601572057	0.015850948741298766	48	spearman
KEGG_MEDICUS_REFERENCE_CA2_PLCD_ITPR_SIGNALING_PATHWAY	0.3865610073816761	0.006648291002947519	0.015932083633332143	48	spearman
REACTOME_CROSS_PRESENTATION_OF_SOLUBLE_EXOGENOUS_ANTIGENS_ENDOSOMES	0.3865610073816761	0.006648291002947519	0.015932083633332143	48	spearman
REACTOME_REGULATION_OF_MITF_M_DEPENDENT_GENES_INVOLVED_IN_APOPTOSIS	0.3865610073816761	0.006648291002947519	0.015932083633332143	48	spearman
REACTOME_SIGNAL_ATTENUATION	0.3865610073816761	0.006648291002947519	0.015932083633332143	48	spearman
KEGG_GAP_JUNCTION	0.38645245332175426	0.006664913806468695	0.015943363539431075	48	spearman
REACTOME_PTK6_EXPRESSION	0.38645245332175426	0.006664913806468695	0.015943363539431075	48	spearman
REACTOME_VESICLE_MEDIATED_TRANSPORT	0.38645245332175426	0.006664913806468695	0.015943363539431075	48	spearman
REACTOME_SIGNALING_BY_TGF_BETA_RECEPTOR_COMPLEX_IN_CANCER	0.38623534520191055	0.006698267805619076	0.016013607487644414	48	spearman
REACTOME_G2_M_CHECKPOINTS	0.3861267911419887	0.006714999130715349	0.016044051494459175	48	spearman
WP_GLYCINE_METABOLISM_INCLUDING_IMDS	0.3860182370820669	0.00673176675927809	0.016074545967722936	48	spearman
KEGG_JAK_STAT_SIGNALING_PATHWAY	0.38590968302214507	0.006748570756252329	0.01607641721993878	48	spearman
KEGG_MEDICUS_REFERENCE_FGF_FGFR_RAS_ERK_SIGNALING_PATHWAY	0.38590968302214507	0.006748570756252329	0.01607641721993878	48	spearman
REACTOME_FCERI_MEDIATED_MAPK_ACTIVATION	0.38590968302214507	0.006748570756252329	0.01607641721993878	48	spearman
REACTOME_NOSTRIN_MEDIATED_ENOS_TRAFFICKING	0.38590968302214507	0.006748570756252329	0.01607641721993878	48	spearman
WP_PATHWAYS_AFFECTED_IN_ADENOID_CYSTIC_CARCINOMA	0.38580112896222324	0.006765411186667899	0.016097427684223443	48	spearman
WP_PROGERIAASSOCIATED_LIPODYSTROPHY	0.38580112896222324	0.006765411186667899	0.016097427684223443	48	spearman
WP_CONSTITUTIVE_ANDROSTANE_RECEPTOR_PATHWAY	0.38569257490230135	0.0067822881156392656	0.016128023990625597	48	spearman
REACTOME_POSTMITOTIC_NUCLEAR_PORE_COMPLEX_NPC_REFORMATION	0.3855840208423795	0.006799201608365727	0.01614910961892309	48	spearman
REACTOME_ROLE_OF_LAT2_NTAL_LAB_ON_CALCIUM_MOBILIZATION	0.3855840208423795	0.006799201608365727	0.01614910961892309	48	spearman
KEGG_MEDICUS_REFERENCE_MEMBRANE_INITIATED_PROGESTERONE_SIGNALING_PATHWAY	0.3854754667824577	0.006816151730131405	0.01617979482244084	48	spearman
PID_GMCSF_PATHWAY	0.38536691272253587	0.006833138546305284	0.01620095577369723	48	spearman
REACTOME_REVERSIBLE_HYDRATION_OF_CARBON_DIOXIDE	0.38536691272253587	0.006833138546305284	0.01620095577369723	48	spearman
REACTOME_CYTOCHROME_P450_ARRANGED_BY_SUBSTRATE_TYPE	0.3850412505427703	0.006884319816240131	0.016303044095804065	48	spearman
WP_GENES_ASSOCIATED_WITH_THE_DEVELOPMENT_OF_RHEUMATOID_ARTHRITIS	0.3850412505427703	0.006884319816240131	0.016303044095804065	48	spearman
REACTOME_CD209_DC_SIGN_SIGNALING	0.38493269648284845	0.006901454065435749	0.016324358643876897	48	spearman
WP_ONCOSTATIN_M_SIGNALING	0.38493269648284845	0.006901454065435749	0.016324358643876897	48	spearman
REACTOME_TRANSLATION_OF_SARS_COV_1_STRUCTURAL_PROTEINS	0.38482414242292656	0.006918625337159163	0.01634571047872683	48	spearman
WP_GLP1_FROM_INTESTINE_AND_PANCREAS_AND_ROLE_IN_GLUCOSE_HOMEOSTASIS	0.38482414242292656	0.006918625337159163	0.01634571047872683	48	spearman
KEGG_MEDICUS_REFERENCE_EGF_EGFR_RAS_ERK_SIGNALING_PATHWAY	0.38471558836300473	0.006935833697289543	0.016367099624291725	48	spearman
KEGG_MEDICUS_VARIANT_MUTATION_ACTIVATED_EGFR_TO_RAS_ERK_SIGNALING_PATHWAY	0.38471558836300473	0.006935833697289543	0.016367099624291725	48	spearman
REACTOME_ANDROGEN_BIOSYNTHESIS	0.3844984802431611	0.0069703619467136714	0.016438914720392876	48	spearman
KEGG_MEDICUS_ENV_FACTOR_NNK_NNN_TO_PI3K_SIGNALING_PATHWAY_N01350	0.38438992618323925	0.006987681968191817	0.01646041984760678	48	spearman
REACTOME_ACTIVATION_OF_IRF3_IRF7_MEDIATED_BY_TBK1_IKK_IKBKE	0.38438992618323925	0.006987681968191817	0.01646041984760678	48	spearman
BIOCARTA_CDC25_PATHWAY	0.38428137212331737	0.007005039342445798	0.016481962438790992	48	spearman
REACTOME_GABA_SYNTHESIS_RELEASE_REUPTAKE_AND_DEGRADATION	0.38428137212331737	0.007005039342445798	0.016481962438790992	48	spearman
KEGG_REGULATION_OF_ACTIN_CYTOSKELETON	0.38417281806339554	0.007022434135781076	0.016513210674297153	48	spearman
KEGG_HISTIDINE_METABOLISM	0.3840642640034737	0.007039866414588556	0.01651550192177584	48	spearman
REACTOME_CHYLOMICRON_REMODELING	0.3840642640034737	0.007039866414588556	0.01651550192177584	48	spearman
REACTOME_TP53_REGULATES_TRANSCRIPTION_OF_DNA_REPAIR_GENES	0.3840642640034737	0.007039866414588556	0.01651550192177584	48	spearman
WP_FAMILIAL_PARTIAL_LIPODYSTROPHY	0.3840642640034737	0.007039866414588556	0.01651550192177584	48	spearman
PID_ILK_PATHWAY	0.3839557099435519	0.007057336245344588	0.01652993165900376	48	spearman
WP_STEROL_REGULATORY_ELEMENTBINDING_PROTEINS_SREBP_SIGNALING	0.3839557099435519	0.007057336245344588	0.01652993165900376	48	spearman
BIOCARTA_NFKB_PATHWAY	0.38384715588363005	0.007074843694610976	0.01652993165900376	48	spearman
REACTOME_DNA_DOUBLE_STRAND_BREAK_RESPONSE	0.38384715588363005	0.007074843694610976	0.01652993165900376	48	spearman
REACTOME_NOTCH3_ACTIVATION_AND_TRANSMISSION_OF_SIGNAL_TO_THE_NUCLEUS	0.38384715588363005	0.007074843694610976	0.01652993165900376	48	spearman
REACTOME_PHASE_3_RAPID_REPOLARISATION	0.38384715588363005	0.007074843694610976	0.01652993165900376	48	spearman
WP_OCTADECANOID_FORMATION_FROM_LINOLEIC_ACID	0.38384715588363005	0.007074843694610976	0.01652993165900376	48	spearman
REACTOME_ROLE_OF_PHOSPHOLIPIDS_IN_PHAGOCYTOSIS	0.38373860182370817	0.007092388829035118	0.016561284909684098	48	spearman
WP_ANDROGEN_RECEPTOR_NETWORK_IN_PROSTATE_CANCER	0.38363004776378634	0.0071099717153498545	0.01659268980547344	48	spearman
PID_BMP_PATHWAY	0.3835214937038645	0.007127592420373819	0.01662414641219088	48	spearman
REACTOME_FGFR2_MUTANT_RECEPTOR_ACTIVATION	0.3834129396439427	0.007145251011011136	0.016655654795701916	48	spearman
REACTOME_PEROXISOMAL_LIPID_METABOLISM	0.38330438558402086	0.007162947554251708	0.016687215021918955	48	spearman
REACTOME_RORA_B_C_AND_NR1D1_REV_ERBA_REGULATE_GENE_EXPRESSION	0.38308727746417714	0.007198454766930981	0.016760207328573643	48	spearman
REACTOME_NR1H2_NR1H3_REGULATE_GENE_EXPRESSION_TO_CONTROL_BILE_ACID_HOMEOSTASIS	0.3829787234042553	0.007216265570778329	0.01679193623252418	48	spearman
KEGG_MEDICUS_ENV_FACTOR_DCE_TO_DNA_ADDUCTS	0.3828701693443335	0.0072341145960463605	0.01682371725870805	48	spearman
REACTOME_SMAC_XIAP_REGULATED_APOPTOTIC_RESPONSE	0.38276161528441166	0.007252001910154077	0.016855550473282264	48	spearman
KEGG_MEDICUS_VARIANT_MUTATION_INACTIVATED_PDE11A_PDE8B_TO_ACTH_CORTISOL_SIGNALING_PATHWAY	0.3824359531046461	0.0073058942609951156	0.016961168052998493	48	spearman
KEGG_MEDICUS_VARIANT_MUTATION_INACTIVATED_PRKAR1A_TO_ACTH_CORTISOL_SIGNALING_PATHWAY	0.3824359531046461	0.0073058942609951156	0.016961168052998493	48	spearman
PID_INTEGRIN_CS_PATHWAY	0.3823273990447243	0.007323935406371453	0.016993223538251452	48	spearman
PID_CASPASE_PATHWAY	0.38221884498480246	0.007342015178972657	0.01702533155886554	48	spearman
PID_TRAIL_PATHWAY	0.3817846287451151	0.007414721901626709	0.017184003298573676	48	spearman
REACTOME_TRNA_MODIFICATION_IN_THE_MITOCHONDRION	0.38167607468519327	0.00743299583110725	0.01720648515920675	48	spearman
WP_THIAMINE_METABOLIC_PATHWAYS	0.38167607468519327	0.00743299583110725	0.01720648515920675	48	spearman
BIOCARTA_NKCELLS_PATHWAY	0.3815675206252714	0.00745130879671856	0.017219086649411804	48	spearman
REACTOME_BMAL1_CLOCK_NPAS2_ACTIVATES_CIRCADIAN_EXPRESSION	0.3815675206252714	0.00745130879671856	0.017219086649411804	48	spearman
REACTOME_REGULATION_OF_TBK1_IKK_IKBKE_MEDIATED_ACTIVATION_OF_IRF3_IRF7	0.3815675206252714	0.00745130879671856	0.017219086649411804	48	spearman
WP_APOPTOSIS	0.38145896656534956	0.007469660866913836	0.017241643887172017	48	spearman
WP_VALPROIC_ACID_PATHWAY	0.38145896656534956	0.007469660866913836	0.017241643887172017	48	spearman
REACTOME_SOS_MEDIATED_SIGNALLING	0.3813504125054277	0.007488052110232678	0.01727416159222642	48	spearman
PID_INTEGRIN_A4B1_PATHWAY	0.3812418584455059	0.007506482595301126	0.017306732416736772	48	spearman
WP_MALE_STEROID_HORMONES_IN_CARDIOMYOCYTE_ENERGY_METABOLISM	0.3810247503256622	0.007543461565623939	0.017382006156380303	48	spearman
BIOCARTA_CREB_PATHWAY	0.38080764220581853	0.007580598328622094	0.017457556908255355	48	spearman
KEGG_MEDICUS_REFERENCE_DOUBLE_STRAND_BREAK_SIGNALING	0.380481980026053	0.007636600542540772	0.0175563084637793	48	spearman
REACTOME_THE_NLRP3_INFLAMMASOME	0.380481980026053	0.007636600542540772	0.0175563084637793	48	spearman
WP_DISORDERS_IN_KETONE_BODY_SYNTHESIS	0.380481980026053	0.007636600542540772	0.0175563084637793	48	spearman
WP_LIVER_X_RECEPTOR_PATHWAY	0.38004776378636557	0.007711827600278355	0.017719104743856507	48	spearman
REACTOME_FORMYL_PEPTIDE_RECEPTORS_BIND_FORMYL_PEPTIDES_AND_MANY_OTHER_LIGANDS	0.3796135475466782	0.007787695812119324	0.017883187065129844	48	spearman
REACTOME_APEX1_INDEPENDENT_RESOLUTION_OF_AP_SITES_VIA_THE_SINGLE_NUCLEOTIDE_REPLACEMENT_PATHWAY	0.37950499348675637	0.00780676356905276	0.017916723251102218	48	spearman
KEGG_MEDICUS_VARIANT_ERBB2_OVEREXPRESSION_TO_EGF_JAK_STAT_SIGNALING_PATHWAY	0.37939643942683454	0.007825871747649383	0.017950313825751213	48	spearman
PID_LIS1_PATHWAY	0.3789622231871472	0.007902710083766366	0.01811620689676653	48	spearman
REACTOME_CARGO_RECOGNITION_FOR_CLATHRIN_MEDIATED_ENDOCYTOSIS	0.3787451150673035	0.007941373610875727	0.01818406940904459	48	spearman
REACTOME_MITOCHONDRIAL_TRNA_AMINOACYLATION	0.3787451150673035	0.007941373610875727	0.01818406940904459	48	spearman
KEGG_MEDICUS_REFERENCE_BCR_PLCG_CALCINEURIN_SIGNALING_PATHWAY	0.37863656100738163	0.00796076671130766	0.018197333473342223	48	spearman
KEGG_MEDICUS_REFERENCE_IGF_IGF1R_RAS_ERK_SIGNALING_PATHWAY	0.37863656100738163	0.00796076671130766	0.018197333473342223	48	spearman
KEGG_MEDICUS_VARIANT_IGF2_OVEREXPRESSION_TO_RAS_ERK_SIGNALING_PATHWAY	0.37863656100738163	0.00796076671130766	0.018197333473342223	48	spearman
REACTOME_DOWNREGULATION_OF_ERBB2_ERBB3_SIGNALING	0.3785280069474598	0.007980200797363043	0.01823137507149417	48	spearman
REACTOME_TRANSPORT_AND_SYNTHESIS_OF_PAPS	0.378419452887538	0.007999675939930194	0.01824775370231269	48	spearman
KEGG_MEDICUS_REFERENCE_ARL8_REGULATED_MICROTUBULE_PLUS_END_DIRECTED_TRANSPORT	0.37831089882761615	0.00801919220998495	0.01824775370231269	48	spearman
REACTOME_DUAL_INCISION_IN_TC_NER	0.37831089882761615	0.00801919220998495	0.01824775370231269	48	spearman
REACTOME_OXIDATIVE_STRESS_INDUCED_SENESCENCE	0.37831089882761615	0.00801919220998495	0.01824775370231269	48	spearman
REACTOME_REGULATION_OF_NFE2L2_GENE_EXPRESSION	0.37831089882761615	0.00801919220998495	0.01824775370231269	48	spearman
WP_MRNA_VACCINE_ACTIVATION_OF_DENDRITIC_CELL_AND_INDUCTION_OF_IFN1	0.37831089882761615	0.00801919220998495	0.01824775370231269	48	spearman
WP_UREA_CYCLE_AND_METABOLISM_OF_AMINO_GROUPS	0.37831089882761615	0.00801919220998495	0.01824775370231269	48	spearman
KEGG_PROXIMAL_TUBULE_BICARBONATE_RECLAMATION	0.3782023447676943	0.008038749678590666	0.018271540888937107	48	spearman
WP_VITAMIN_B12_DISORDERS	0.3782023447676943	0.008038749678590666	0.018271540888937107	48	spearman
KEGG_MEDICUS_REFERENCE_AUTOPHAGOSOME_AND_LYSOSOME_FUSION_TRANS_SNARE	0.3779852366478506	0.008077988496146625	0.018350337194981636	48	spearman
REACTOME_SLC_MEDIATED_TRANSMEMBRANE_TRANSPORT	0.37776812852800695	0.008117392962857618	0.018429420448478777	48	spearman
KEGG_MEDICUS_REFERENCE_CXCR4_GNAQ_PLCB_G_CALCINEURIN_SIGNALING_PATHWAY	0.3776595744680851	0.008137157493236019	0.018463849733097445	48	spearman
REACTOME_DECTIN_2_FAMILY	0.3774424663482414	0.008176811505986018	0.018543345415269988	48	spearman
KEGG_MEDICUS_PATHOGEN_SALMONELLA_SOPE_E2_TO_NOD_NFKB_SIGNALING_PATHWAY	0.3773339122883196	0.008196701131800032	0.018556998501435603	48	spearman
KEGG_MEDICUS_REFERENCE_ADRB3_UCP1_SIGNALING_PATHWAY	0.3773339122883196	0.008196701131800032	0.018556998501435603	48	spearman
KEGG_MEDICUS_REFERENCE_DRD1_GNAS_AC_PKA_SIGNALING_PATHWAY	0.3773339122883196	0.008196701131800032	0.018556998501435603	48	spearman
REACTOME_CLASS_B_2_SECRETIN_FAMILY_RECEPTORS	0.3771168041684759	0.008236605981571062	0.018605366578517864	48	spearman
REACTOME_VLDL_ASSEMBLY	0.3771168041684759	0.008236605981571062	0.018605366578517864	48	spearman
WP_BLOOD_CLOTTING_CASCADE	0.3771168041684759	0.008236605981571062	0.018605366578517864	48	spearman
WP_SUDDEN_INFANT_DEATH_SYNDROME_SIDS_SUSCEPTIBILITY_PATHWAYS	0.3771168041684759	0.008236605981571062	0.018605366578517864	48	spearman
KEGG_RNA_POLYMERASE	0.3768996960486322	0.008276678775578718	0.018685370419107412	48	spearman
KEGG_MEDICUS_REFERENCE_ACH_CHRN_PI3K_SIGNALING_PATHWAY	0.3767911419887104	0.008296778332018424	0.018709701249843797	48	spearman
WP_CHOLESTEROL_BIOSYNTHESIS_PATHWAY	0.3767911419887104	0.008296778332018424	0.018709701249843797	48	spearman
BIOCARTA_CELLCYCLE_PATHWAY	0.37668258792878856	0.008316920091109856	0.018723565477125607	48	spearman
REACTOME_CREB_PHOSPHORYLATION	0.37668258792878856	0.008316920091109856	0.018723565477125607	48	spearman
REACTOME_PLATELET_HOMEOSTASIS	0.37668258792878856	0.008316920091109856	0.018723565477125607	48	spearman
WP_FACTORS_AND_PATHWAYS_AFFECTING_INSULINLIKE_GROWTH_FACTOR_IGF1AKT_SIGNALING	0.37657403386886673	0.00833710412523403	0.018758484281776566	48	spearman
KEGG_MEDICUS_VARIANT_EWSR1_WT1_FUSION_TO_TRANSCRIPTIONAL_ACTIVATION	0.37646547980894485	0.00835733050686012	0.01879345919021654	48	spearman
REACTOME_SCAVENGING_BY_CLASS_B_RECEPTORS	0.37613981762917936	0.008418264462763354	0.01891988440847262	48	spearman
REACTOME_RNA_POLYMERASE_II_TRANSCRIPTION	0.37592270950933565	0.008459100170110635	0.018979780929471262	48	spearman
REACTOME_TRANSCRIPTIONAL_ACTIVITY_OF_SMAD2_SMAD3_SMAD4_HETEROTRIMER	0.37592270950933565	0.008459100170110635	0.018979780929471262	48	spearman
WP_EICOSANOID_METABOLISM_VIA_CYTOCHROME_P450_MONOOXYGENASES_PATHWAY	0.37592270950933565	0.008459100170110635	0.018979780929471262	48	spearman
REACTOME_GLUCAGON_LIKE_PEPTIDE_1_GLP1_REGULATES_INSULIN_SECRETION	0.3758141554494138	0.008479582163538476	0.019015107711979576	48	spearman
PID_ERA_GENOMIC_PATHWAY	0.375705601389492	0.008500107014222331	0.019039860242794887	48	spearman
WP_MAMMARY_GLAND_DEVELOPMENT_INVOLUTION_STAGE_4_OF_4	0.375705601389492	0.008500107014222331	0.019039860242794887	48	spearman
KEGG_MEDICUS_REFERENCE_PRE_IC_FORMATION	0.37559704732957017	0.008520674795337364	0.019050789867076715	48	spearman
REACTOME_ACTIVATION_OF_BAD_AND_TRANSLOCATION_TO_MITOCHONDRIA	0.37559704732957017	0.008520674795337364	0.019050789867076715	48	spearman
REACTOME_SYNTHESIS_OF_DOLICHYL_PHOSPHATE	0.37559704732957017	0.008520674795337364	0.019050789867076715	48	spearman
REACTOME_RHOG_GTPASE_CYCLE	0.37548849326964834	0.008541285580147424	0.019050789867076715	48	spearman
WP_INSULIN_SIGNALING_IN_ADIPOCYTES_DIABETIC_CONDITION	0.37548849326964834	0.008541285580147424	0.019050789867076715	48	spearman
WP_INSULIN_SIGNALING_IN_ADIPOCYTES_NORMAL_CONDITION	0.37548849326964834	0.008541285580147424	0.019050789867076715	48	spearman
BIOCARTA_AT1R_PATHWAY	0.37537993920972645	0.008561939442004582	0.019050789867076715	48	spearman
REACTOME_GLYCOGEN_SYNTHESIS	0.37537993920972645	0.008561939442004582	0.019050789867076715	48	spearman
REACTOME_METABOLISM_OF_STEROID_HORMONES	0.37537993920972645	0.008561939442004582	0.019050789867076715	48	spearman
REACTOME_RMTS_METHYLATE_HISTONE_ARGININES	0.37537993920972645	0.008561939442004582	0.019050789867076715	48	spearman
REACTOME_SARS_COV_2_TARGETS_HOST_INTRACELLULAR_SIGNALLING_AND_REGULATORY_PATHWAYS	0.37537993920972645	0.008561939442004582	0.019050789867076715	48	spearman
REACTOME_SIGNALING_BY_NOTCH1_PEST_DOMAIN_MUTANTS_IN_CANCER	0.37537993920972645	0.008561939442004582	0.019050789867076715	48	spearman
REACTOME_FBXW7_MUTANTS_AND_NOTCH1_IN_CANCER	0.3752713851498046	0.008582636454349557	0.019065137093391877	48	spearman
REACTOME_LOSS_OF_FUNCTION_OF_SMAD2_3_IN_CANCER	0.3752713851498046	0.008582636454349557	0.019065137093391877	48	spearman
REACTOME_SIGNALING_BY_NOTCH1	0.3752713851498046	0.008582636454349557	0.019065137093391877	48	spearman
KEGG_MEDICUS_REFERENCE_PRL_JAK_STAT_SIGNALING_PATHWAY	0.3751628310898828	0.008603376690711552	0.01909007962217588	48	spearman
REACTOME_PI3K_AKT_SIGNALING_IN_CANCER	0.3751628310898828	0.008603376690711552	0.01909007962217588	48	spearman
KEGG_PHOSPHATIDYLINOSITOL_SIGNALING_SYSTEM	0.37494572297003903	0.008644987130046113	0.019161224925458364	48	spearman
REACTOME_RESOLUTION_OF_SISTER_CHROMATID_COHESION	0.37494572297003903	0.008644987130046113	0.019161224925458364	48	spearman
KEGG_MEDICUS_REFERENCE_TGFA_EGFR_RAS_ERK_SIGNALING_PATHWAY	0.3748371689101172	0.008665857480519946	0.019186294499066222	48	spearman
WP_GLUCOCORTICOID_RECEPTOR_PATHWAY	0.3748371689101172	0.008665857480519946	0.019186294499066222	48	spearman
REACTOME_SIGNALING_BY_TGFBR3	0.3747286148501954	0.008686771350013422	0.019211405068294145	48	spearman
WP_HALLMARK_OF_CANCER_METASTASIS_AND_EPITHELIALTOMESENCHYMAL_TRANSITION	0.3747286148501954	0.008686771350013422	0.019211405068294145	48	spearman
REACTOME_ERYTHROPOIETIN_ACTIVATES_STAT5	0.37462006079027355	0.008707728812498794	0.019236556661183356	48	spearman
WP_STEROIDOGENIC_PATHWAY	0.37462006079027355	0.008707728812498794	0.019236556661183356	48	spearman
BIOCARTA_ERBB4_PATHWAY	0.3741858445505862	0.008791996074910704	0.019380050656063463	48	spearman
REACTOME_NEGATIVE_REGULATION_OF_NMDA_RECEPTOR_MEDIATED_NEURONAL_TRANSMISSION	0.3741858445505862	0.008791996074910704	0.019380050656063463	48	spearman
WP_IL18_SIGNALING	0.3741858445505862	0.008791996074910704	0.019380050656063463	48	spearman
WP_TRANSCRIPTION_FACTOR_REGULATION_IN_ADIPOGENESIS	0.3741858445505862	0.008791996074910704	0.019380050656063463	48	spearman
KEGG_MEDICUS_REFERENCE_LPA_GNAQ_11_RHOA_SIGNALING_PATHWAY	0.37386018237082064	0.008855657885979503	0.019509665617081076	48	spearman
REACTOME_LEISHMANIA_INFECTION	0.373643074250977	0.00889831990886804	0.01958215795734447	48	spearman
REACTOME_PKA_ACTIVATION_IN_GLUCAGON_SIGNALLING	0.373643074250977	0.00889831990886804	0.01958215795734447	48	spearman
KEGG_MEDICUS_REFERENCE_HGF_MET_RAS_ERK_SIGNALING_PATHWAY	0.37331741207121144	0.008962645662791839	0.019712909419422706	48	spearman
REACTOME_BH3_ONLY_PROTEINS_ASSOCIATE_WITH_AND_INACTIVATE_ANTI_APOPTOTIC_BCL_2_MEMBERS	0.3732088580112896	0.00898417660605733	0.019727836376758272	48	spearman
REACTOME_LATE_ENDOSOMAL_MICROAUTOPHAGY	0.3732088580112896	0.00898417660605733	0.019727836376758272	48	spearman
REACTOME_NEF_AND_SIGNAL_TRANSDUCTION	0.3732088580112896	0.00898417660605733	0.019727836376758272	48	spearman
REACTOME_DEFECTIVE_EXT2_CAUSES_EXOSTOSES_2	0.3731003039513678	0.00900575218725584	0.01975360069925953	48	spearman
REACTOME_OPSINS	0.3731003039513678	0.00900575218725584	0.01975360069925953	48	spearman
REACTOME_RESPONSE_OF_MTB_TO_PHAGOCYTOSIS	0.3728831958315241	0.009049037564766065	0.019837704415604035	48	spearman
REACTOME_PTK6_REGULATES_RTKS_AND_THEIR_EFFECTORS_AKT1_AND_DOK1	0.37277464177160224	0.009070747511957798	0.019874443511462118	48	spearman
KEGG_MEDICUS_REFERENCE_IFN_RIPK1_3_SIGNALING_PATHWAY	0.3726660877116804	0.009092502398842711	0.01991124093232659	48	spearman
BIOCARTA_P53HYPOXIA_PATHWAY	0.37244897959183676	0.009136147294433733	0.019995907982473828	48	spearman
WP_IL10_ANTIINFLAMMATORY_SIGNALING	0.3723404255319149	0.009158037454733956	0.0200328950099739	48	spearman
WP_LEUKOCYTEINTRINSIC_HIPPO_PATHWAY_FUNCTIONS	0.37223187147199305	0.009179972857915667	0.02006994065995288	48	spearman
PID_IL8_CXCR1_PATHWAY	0.3721233174120712	0.00920195357999927	0.020107045002785557	48	spearman
REACTOME_TCF_DEPENDENT_SIGNALING_IN_RESPONSE_TO_WNT	0.3720147633521494	0.009223979697094608	0.020144208108888877	48	spearman
WP_BIOGENIC_AMINE_SYNTHESIS	0.37190620929222756	0.009246051285400956	0.020170461880217084	48	spearman
WP_IL5_SIGNALING	0.37190620929222756	0.009246051285400956	0.020170461880217084	48	spearman
KEGG_MEDICUS_REFERENCE_RTK_PLCG_ITPR_SIGNALING_PATHWAY	0.3717976552323057	0.009268168421207104	0.02020772843168132	48	spearman
KEGG_MEDICUS_PATHOGEN_KSHV_MIR2_TO_CELL_SURFACE_MOLECULE_ENDOCYTOSIS	0.371580547112462	0.009312539640921061	0.020271439326820573	48	spearman
REACTOME_ACTIVATION_OF_KAINATE_RECEPTORS_UPON_GLUTAMATE_BINDING	0.371580547112462	0.009312539640921061	0.020271439326820573	48	spearman
REACTOME_RHOH_GTPASE_CYCLE	0.371580547112462	0.009312539640921061	0.020271439326820573	48	spearman
REACTOME_FORMATION_OF_THE_EARLY_ELONGATION_COMPLEX	0.3714719930525402	0.009334793877853919	0.02030886863181877	48	spearman
REACTOME_TRANSPORT_OF_MATURE_MRNAS_DERIVED_FROM_INTRONLESS_TRANSCRIPTS	0.37136343899261837	0.009357093968336639	0.02034635709041347	48	spearman
KEGG_MEDICUS_PATHOGEN_HCMV_US28_TO_GNAQ_PLCB_G_CALCINEURIN_SIGNALING_PATHWAY	0.37114633087277465	0.0094018320169871	0.02039943444118174	48	spearman
KEGG_THYROID_CANCER	0.37114633087277465	0.0094018320169871	0.02039943444118174	48	spearman
REACTOME_DEGRADATION_OF_CYSTEINE_AND_HOMOCYSTEINE	0.37114633087277465	0.0094018320169871	0.02039943444118174	48	spearman
REACTOME_MET_PROMOTES_CELL_MOTILITY	0.37114633087277465	0.0094018320169871	0.02039943444118174	48	spearman
REACTOME_EPIGENETIC_REGULATION_BY_WDR5_CONTAINING_HISTONE_MODIFYING_COMPLEXES	0.3710377768128528	0.009424270128896692	0.020437072013717625	48	spearman
WP_PROSURVIVAL_SIGNALING_OF_NEUROPROTECTIN_D1	0.37060356057316546	0.009514484958270005	0.020621567290764472	48	spearman
KEGG_MEDICUS_REFERENCE_HEME_BIOSYNTHESIS	0.37049500651324363	0.009537154647195806	0.020626152345821103	48	spearman
WP_ESTROGEN_METABOLISM_WP697	0.37049500651324363	0.009537154647195806	0.020626152345821103	48	spearman
WP_HEME_BIOSYNTHESIS	0.37049500651324363	0.009537154647195806	0.020626152345821103	48	spearman
WP_HEMESYNTHESIS_DEFECTS_AND_PORPHYRIAS	0.37049500651324363	0.009537154647195806	0.020626152345821103	48	spearman
KEGG_MEDICUS_REFERENCE_GPCR_PLCB_ITPR_SIGNALING_PATHWAY	0.3703864524533218	0.009559870883528235	0.020641915936784473	48	spearman
KEGG_MEDICUS_REFERENCE_PINK_PARKIN_MEDIATED_AUTOPHAGOSOME_FORMATION	0.3703864524533218	0.009559870883528235	0.020641915936784473	48	spearman
PID_ARF6_TRAFFICKING_PATHWAY	0.3703864524533218	0.009559870883528235	0.020641915936784473	48	spearman
REACTOME_SIGNAL_REGULATORY_PROTEIN_FAMILY_INTERACTIONS	0.3702778983933999	0.009582633744811412	0.02067994185573818	48	spearman
WP_NOTCH_SIGNALING_WP61	0.3701693443334781	0.009605443308679136	0.02071802764161099	48	spearman
KEGG_MEDICUS_VARIANT_MUTATION_ACTIVATED_USP8_TO_EGFR_ERK_ACTH_SIGNALING_PATHWAY	0.37006079027355626	0.009628299652855278	0.020745032102287217	48	spearman
REACTOME_BUTYRATE_RESPONSE_FACTOR_1_BRF1_BINDS_AND_DESTABILIZES_MRNA	0.37006079027355626	0.009628299652855278	0.020745032102287217	48	spearman
KEGG_MEDICUS_REFERENCE_GNRH_GNRHR_PLCB_PKC_SIGNALING_PATHWAY	0.36995223621363443	0.00965120285515343	0.02077207949629269	48	spearman
WP_SOMATROPH_AXIS_GH_AND_ITS_RELATIONSHIP_TO_DIETARY_RESTRICTION_AND_AGING	0.36995223621363443	0.00965120285515343	0.02077207949629269	48	spearman
REACTOME_REGULATION_OF_INSULIN_LIKE_GROWTH_FACTOR_IGF_TRANSPORT_AND_UPTAKE_BY_INSULIN_LIKE_GROWTH_FACTOR_BINDING_PROTEINS_IGFBPS	0.3698436821537125	0.009674152993477327	0.02081031624641907	48	spearman
BIOCARTA_MET_PATHWAY	0.36973512809379067	0.009697150145820517	0.02084861311479569	48	spearman
REACTOME_UPTAKE_AND_FUNCTION_OF_ANTHRAX_TOXINS	0.369518019973947	0.009743285804989083	0.0209365895188577	48	spearman
REACTOME_RHOBTB_GTPASE_CYCLE	0.3694094659140252	0.009766424468251645	0.020975081763275602	48	spearman
REACTOME_MET_RECEPTOR_RECYCLING	0.36919235779418147	0.009812843853901998	0.021052247583945815	48	spearman
REACTOME_SIGNALLING_TO_P38_VIA_RIT_AND_RIN	0.36919235779418147	0.009812843853901998	0.021052247583945815	48	spearman
REACTOME_RND1_GTPASE_CYCLE	0.3689752496743378	0.009859453175128256	0.02114094286590001	48	spearman
KEGG_MEDICUS_REFERENCE_DNA_DEGRADATION_BY_EXTRACELLULAR_ENDOLYSOSOMAL_DNASE	0.368866695614416	0.009882829258198774	0.021168450716333977	48	spearman
REACTOME_SIGNALING_BY_PTK6	0.368866695614416	0.009882829258198774	0.021168450716333977	48	spearman
BIOCARTA_IL7_PATHWAY	0.3686495874945723	0.009929724663276398	0.021223596804255306	48	spearman
REACTOME_CELL_CELL_JUNCTION_ORGANIZATION	0.3686495874945723	0.009929724663276398	0.021223596804255306	48	spearman
REACTOME_RAF_ACTIVATION	0.3686495874945723	0.009929724663276398	0.021223596804255306	48	spearman
WP_FIBROTIC_RESPONSE_OF_HUMAN_TRABECULAR_MESHWORK_CELLS_TO_TRANSFORMING_GROWTH_FACTORBETA_3_TGFB3_AND_AUTOTAXIN_ENPP2_OR_ATX_IN_AQUEOUS_HUMOR	0.3686495874945723	0.009929724663276398	0.021223596804255306	48	spearman
KEGG_MEDICUS_REFERENCE_REGULATION_OF_COMPLEMENT_CASCADE_MAC_INHIBITION	0.36854103343465044	0.00995324414316288	0.02126254496575615	48	spearman
KEGG_MEDICUS_REFERENCE_CRHR_PKA_ACTH_SIGNALING_PATHWAY	0.3684324793747286	0.009976811580017729	0.021278916940590413	48	spearman
KEGG_MEDICUS_VARIANT_MUTATION_ACTIVATED_GNAS_TO_CRHR_PKA_ACTH_SIGNALING_PATHWAY	0.3684324793747286	0.009976811580017729	0.021278916940590413	48	spearman
REACTOME_INTERLEUKIN_36_PATHWAY	0.3684324793747286	0.009976811580017729	0.021278916940590413	48	spearman
BIOCARTA_INTEGRIN_PATHWAY	0.3681068171949631	0.010047802424497366	0.02141894791924186	48	spearman
WP_MET_IN_TYPE_1_PAPILLARY_RENAL_CELL_CARCINOMA	0.3678897090751194	0.010095370892764919	0.021508927156878122	48	spearman
BIOCARTA_TCAPOPTOSIS_PATHWAY	0.3676726009552757	0.010143133094383687	0.021599223469950198	48	spearman
KEGG_MEDICUS_REFERENCE_TLR3_NFKB_SIGNALING_PATHWAY	0.3673469387755102	0.010215141042912386	0.021741026588679914	48	spearman
REACTOME_CLEC7A_DECTIN_1_INDUCES_NFAT_ACTIVATION	0.3670212765957447	0.010287588486795892	0.021883614301006205	48	spearman
KEGG_WNT_SIGNALING_PATHWAY	0.36691272253582286	0.010311835674681795	0.021911968447947443	48	spearman
WP_ENDODERM_DIFFERENTIATION	0.36691272253582286	0.010311835674681795	0.021911968447947443	48	spearman
REACTOME_SYNTHESIS_OF_KETONE_BODIES	0.36669561441597914	0.010360477592793712	0.022003680982790454	48	spearman
REACTOME_INFLAMMASOMES	0.36636995223621366	0.010433810535002152	0.02214770781993582	48	spearman
REACTOME_GLUTATHIONE_CONJUGATION	0.36615284411636995	0.010482946815764704	0.022228498953237995	48	spearman
REACTOME_NOREPINEPHRINE_NEUROTRANSMITTER_RELEASE_CYCLE	0.36615284411636995	0.010482946815764704	0.022228498953237995	48	spearman
KEGG_ARACHIDONIC_ACID_METABOLISM	0.3660442900564481	0.010507589494859158	0.022245498012850563	48	spearman
REACTOME_SIGNAL_TRANSDUCTION_BY_L1	0.3660442900564481	0.010507589494859158	0.022245498012850563	48	spearman
REACTOME_SLBP_DEPENDENT_PROCESSING_OF_REPLICATION_DEPENDENT_HISTONE_PRE_MRNAS	0.3660442900564481	0.010507589494859158	0.022245498012850563	48	spearman
REACTOME_AMPK_INHIBITS_CHREBP_TRANSCRIPTIONAL_ACTIVATION_ACTIVITY	0.3659357359965263	0.010532281974607864	0.022262548628791977	48	spearman
REACTOME_ESR_MEDIATED_SIGNALING	0.3659357359965263	0.010532281974607864	0.022262548628791977	48	spearman
REACTOME_REGULATION_OF_PTEN_MRNA_TRANSLATION	0.3659357359965263	0.010532281974607864	0.022262548628791977	48	spearman
REACTOME_ASSEMBLY_OF_ACTIVE_LPL_AND_LIPC_LIPASE_COMPLEXES	0.36582718193660446	0.010557024336258429	0.022303102992495442	48	spearman
PID_NOTCH_PATHWAY	0.3655015197568389	0.010631551526458638	0.02242514336689699	48	spearman
REACTOME_PROTON_COUPLED_MONOCARBOXYLATE_TRANSPORT	0.3655015197568389	0.010631551526458638	0.02242514336689699	48	spearman
REACTOME_REGULATION_OF_BACH1_ACTIVITY	0.3655015197568389	0.010631551526458638	0.02242514336689699	48	spearman
KEGG_MEDICUS_REFERENCE_II_BLOOD_GROUP_ANTIGEN_BIOSYNTHESIS	0.3653929656969171	0.010656494230008034	0.022465949495405594	48	spearman
REACTOME_DISEASES_ASSOCIATED_WITH_O_GLYCOSYLATION_OF_PROTEINS	0.36528441163699527	0.01068148722305906	0.02250681874717012	48	spearman
KEGG_MEDICUS_REFERENCE_NALP12_INFLAMMASOME_SIGNALING_PATHWAY	0.36517585757707344	0.01070653058740429	0.02253592751853216	48	spearman
WP_4P163_COPY_NUMBER_VARIATION	0.36517585757707344	0.01070653058740429	0.02253592751853216	48	spearman
REACTOME_TNF_RECEPTOR_SUPERFAMILY_TNFSF_MEMBERS_MEDIATING_NON_CANONICAL_NF_KB_PATHWAY	0.36506730351715155	0.010731624404927035	0.02257690794621442	48	spearman
REACTOME_ARYL_HYDROCARBON_RECEPTOR_SIGNALLING	0.3649587494572297	0.010756768757601584	0.022606109839273695	48	spearman
REACTOME_THYROXINE_BIOSYNTHESIS	0.3649587494572297	0.010756768757601584	0.022606109839273695	48	spearman
KEGG_MEDICUS_VARIANT_AMPLIFIED_CCND1_TO_CELL_CYCLE_G1_S	0.3648501953973079	0.010781963727493167	0.02264720167564499	48	spearman
WP_TRIACYLGLYCERIDE_SYNTHESIS	0.36463308727746413	0.010832505847642882	0.022741463636212617	48	spearman
REACTOME_TNFS_BIND_THEIR_PHYSIOLOGICAL_RECEPTORS	0.3645245332175423	0.010857853162486147	0.022782761418828745	48	spearman
WP_WARBURG_EFFECT_MODULATED_BY_DEUBIQUITINATING_ENZYMES_AND_THEIR_SUBSTRATES	0.3644159791576205	0.010883251423716772	0.02282412289174458	48	spearman
REACTOME_NEUROTRANSMITTER_CLEARANCE	0.36430742509769865	0.01090870071385478	0.022865548128153047	48	spearman
REACTOME_EFFECTS_OF_PIP2_HYDROLYSIS	0.3639817629179331	0.010985355584279296	0.023002199955814862	48	spearman
REACTOME_SYNTHESIS_OF_12_EICOSATETRAENOIC_ACID_DERIVATIVES	0.3639817629179331	0.010985355584279296	0.023002199955814862	48	spearman
WP_TRANSCRIPTION_FACTORS_REGULATE_MIRNAS_RELATED_TO_CARDIAC_HYPERTROPHY	0.3638732088580113	0.01101100981706818	0.02304389645761818	48	spearman
REACTOME_MITOCHONDRIAL_IRON_SULFUR_CLUSTER_BIOGENESIS	0.36376465479808945	0.011036715492730389	0.02308565710673256	48	spearman
KEGG_MEDICUS_VARIANT_LOSS_OF_RASSF1_TO_RAS_RASSF1_SIGNALING_PATHWAY	0.36354754667824574	0.011088281505031694	0.023133244262576517	48	spearman
KEGG_MEDICUS_VARIANT_TGFA_OVEREXPRESSION_TO_PI3K_SIGNALING_PATHWAY	0.36354754667824574	0.011088281505031694	0.023133244262576517	48	spearman
REACTOME_INTERLEUKIN_9_SIGNALING	0.36354754667824574	0.011088281505031694	0.023133244262576517	48	spearman
REACTOME_SUMOYLATION_OF_SUMOYLATION_PROTEINS	0.36354754667824574	0.011088281505031694	0.023133244262576517	48	spearman
WP_WNT_SIGNALING_IN_ADULT_HIPPOCAMPAL_NEUROGENESIS	0.36354754667824574	0.011088281505031694	0.023133244262576517	48	spearman
KEGG_MEDICUS_REFERENCE_FASLG_RIPK1_3_SIGNALING_PATHWAY	0.3634389926183239	0.011114142008076963	0.023175151179439444	48	spearman
REACTOME_RUNX2_REGULATES_CHONDROCYTE_MATURATION	0.36322188449848025	0.011166018424655933	0.0232591582545765	48	spearman
WP_P38_MAPK_SIGNALING	0.36322188449848025	0.011166018424655933	0.0232591582545765	48	spearman
WP_NAD_METABOLISM_IN_ONCOGENEINDUCED_SENESCENCE_AND_MITOCHONDRIAL_DYSFUNCTIONASSOCIATED_SENESCENCE	0.36300477637863654	0.011218102611881869	0.023355531060214638	48	spearman
REACTOME_SPHINGOLIPID_DE_NOVO_BIOSYNTHESIS	0.36267911419887106	0.01129661992711482	0.023506807873218707	48	spearman
WP_LEPTIN_SIGNALING	0.36257056013894917	0.011322896976821038	0.023549278997388418	48	spearman
REACTOME_DNA_DAMAGE_RECOGNITION_IN_GG_NER	0.3623534520191055	0.01137560849745658	0.023609975444048973	48	spearman
REACTOME_PRE_NOTCH_PROCESSING_IN_THE_ENDOPLASMIC_RETICULUM	0.3623534520191055	0.01137560849745658	0.023609975444048973	48	spearman
REACTOME_SIGNAL_AMPLIFICATION	0.3623534520191055	0.01137560849745658	0.023609975444048973	48	spearman
REACTOME_SYNTHESIS_OF_PIPS_AT_THE_EARLY_ENDOSOME_MEMBRANE	0.3623534520191055	0.01137560849745658	0.023609975444048973	48	spearman
PID_ALK2_PATHWAY	0.3622448979591837	0.011402043136798802	0.023652610414010542	48	spearman
WP_KYNURENINE_PATHWAY_AND_LINKS_TO_CELL_SENESCENCE	0.36213634389926186	0.011428530474584751	0.023695310601747514	48	spearman
KEGG_STARCH_AND_SUCROSE_METABOLISM	0.36202778983934	0.011455070595249112	0.02372582733195559	48	spearman
WP_EBOLA_VIRUS_INFECTION_IN_HOST	0.36202778983934	0.011455070595249112	0.02372582733195559	48	spearman
KEGG_MEDICUS_REFERENCE_BLOCKING_UBIQUITINATION_OF_H2AK119_BY_CK2	0.36191923577941815	0.011481663583317897	0.023756390527545385	48	spearman
REACTOME_FRUCTOSE_CATABOLISM	0.36191923577941815	0.011481663583317897	0.023756390527545385	48	spearman
REACTOME_CELL_CYCLE_CHECKPOINTS	0.3618106817194963	0.011508309523408545	0.0237870002198568	48	spearman
REACTOME_DEFECTIVE_B4GALT7_CAUSES_EDS_PROGEROID_TYPE	0.3618106817194963	0.011508309523408545	0.0237870002198568	48	spearman
BIOCARTA_RANBP2_PATHWAY	0.36159357359965266	0.01156176059858143	0.02387289456929314	48	spearman
REACTOME_TGF_BETA_RECEPTOR_SIGNALING_IN_EMT_EPITHELIAL_TO_MESENCHYMAL_TRANSITION	0.36159357359965266	0.01156176059858143	0.02387289456929314	48	spearman
REACTOME_METABOLISM_OF_AMINE_DERIVED_HORMONES	0.3614850195397308	0.011588565903355328	0.023897649380384415	48	spearman
KEGG_MEDICUS_PATHOGEN_HPV_E6_TO_NOTCH_SIGNALING_PATHWAY_N00380	0.36137646547980895	0.01161542449953413	0.023897649380384415	48	spearman
REACTOME_ADORA2B_MEDIATED_ANTI_INFLAMMATORY_CYTOKINES_PRODUCTION	0.36137646547980895	0.01161542449953413	0.023897649380384415	48	spearman
REACTOME_INTRINSIC_PATHWAY_FOR_APOPTOSIS	0.36137646547980895	0.01161542449953413	0.023897649380384415	48	spearman
REACTOME_IRAK2_MEDIATED_ACTIVATION_OF_TAK1_COMPLEX	0.36137646547980895	0.01161542449953413	0.023897649380384415	48	spearman
REACTOME_PHOSPHORYLATION_AND_NUCLEAR_TRANSLOCATION_OF_BMAL1_ARNTL_AND_CLOCK	0.36137646547980895	0.01161542449953413	0.023897649380384415	48	spearman
REACTOME_REGULATION_OF_ENDOGENOUS_RETROELEMENTS_BY_KRAB_ZFP_PROTEINS	0.36137646547980895	0.01161542449953413	0.023897649380384415	48	spearman
REACTOME_DEFECTIVE_B4GALT1_CAUSES_B4GALT1_CDG_CDG_2D	0.3612679114198871	0.011642336472192085	0.023940747233288436	48	spearman
REACTOME_CELL_CYCLE	0.3609422492401216	0.011723393501154773	0.024076869120394764	48	spearman
KEGG_NOTCH_SIGNALING_PATHWAY	0.36083369518019975	0.011750519832300285	0.024076869120394764	48	spearman
REACTOME_ACETYLCHOLINE_NEUROTRANSMITTER_RELEASE_CYCLE	0.36083369518019975	0.011750519832300285	0.024076869120394764	48	spearman
REACTOME_SHC_MEDIATED_CASCADE_FGFR1	0.36083369518019975	0.011750519832300285	0.024076869120394764	48	spearman
WP_MAJOR_RECEPTORS_TARGETED_BY_EPINEPHRINE_AND_NOREPINEPHRINE	0.36083369518019975	0.011750519832300285	0.024076869120394764	48	spearman
WP_PLATELETMEDIATED_INTERACTIONS_WITH_VASCULAR_AND_CIRCULATING_CELLS	0.36083369518019975	0.011750519832300285	0.024076869120394764	48	spearman
WP_SECRETION_OF_HYDROCHLORIC_ACID_IN_PARIETAL_CELLS	0.36083369518019975	0.011750519832300285	0.024076869120394764	48	spearman
REACTOME_NOTCH2_INTRACELLULAR_DOMAIN_REGULATES_TRANSCRIPTION	0.3607251411202779	0.01177769996666768	0.02412024880928779	48	spearman
REACTOME_NEGATIVE_REGULATION_OF_TCF_DEPENDENT_SIGNALING_BY_DVL_INTERACTING_PROTEINS	0.3606165870603561	0.011804933989879692	0.024151378713240104	48	spearman
WP_TRYPTOPHAN_CATABOLISM_LEADING_TO_NAD_PRODUCTION	0.3606165870603561	0.011804933989879692	0.024151378713240104	48	spearman
WP_NEUROTRANSMITTER_DISORDERS	0.3605080330004342	0.01183222198765084	0.024194874711375682	48	spearman
KEGG_MEDICUS_PATHOGEN_HIV_VPR_TO_CDC25_CELL_CYCLE_G2M	0.3603994789405124	0.011859564045786832	0.024238436904169217	48	spearman
REACTOME_NFE2L2_REGULATES_PENTOSE_PHOSPHATE_PATHWAY_GENES	0.36029092488059056	0.011886960250185059	0.024245050022481108	48	spearman
REACTOME_SULFIDE_OXIDATION_TO_SULFATE	0.36029092488059056	0.011886960250185059	0.024245050022481108	48	spearman
WP_CHRONIC_HYPERGLYCEMIA_IMPAIRMENT_OF_NEURON_FUNCTION	0.36029092488059056	0.011886960250185059	0.024245050022481108	48	spearman
WP_SYNAPTIC_SIGNALING_ASSOCIATED_WITH_AUTISM_SPECTRUM_DISORDER	0.36029092488059056	0.011886960250185059	0.024245050022481108	48	spearman
KEGG_MEDICUS_REFERENCE_AUTOPHAGY_VESICLE_NUCLEATION_ELONGATION_MATURATION_PI3P_SYNTHESIS_BY_PI3KC3_C1	0.36018237082066873	0.011914410686834333	0.024288697052794826	48	spearman
WP_HOSTPATHOGEN_INTERACTION_OF_HUMAN_CORONAVIRUSES_AUTOPHAGY	0.3600738167607469	0.011941915441815056	0.02433241044844956	48	spearman
KEGG_MEDICUS_REFERENCE_COHESIN_DISSOCIATION_IN_PROPHASE	0.3598567086409032	0.011997088251549931	0.02440765952444066	48	spearman
REACTOME_DISEASES_OF_SIGNAL_TRANSDUCTION_BY_GROWTH_FACTOR_RECEPTORS_AND_SECOND_MESSENGERS	0.3598567086409032	0.011997088251549931	0.02440765952444066	48	spearman
REACTOME_INTERACTIONS_OF_REV_WITH_HOST_CELLULAR_PROTEINS	0.3598567086409032	0.011997088251549931	0.02440765952444066	48	spearman
KEGG_MEDICUS_REFERENCE_N_GLYCAN_PRECURSOR_BIOSYNTHESIS_ALG7_TO_ALG11	0.35974815458098136	0.01202475647892245	0.02442680794858032	48	spearman
REACTOME_B_WICH_COMPLEX_POSITIVELY_REGULATES_RRNA_EXPRESSION	0.35974815458098136	0.01202475647892245	0.02442680794858032	48	spearman
REACTOME_TRANSPORT_OF_MATURE_TRANSCRIPT_TO_CYTOPLASM	0.35974815458098136	0.01202475647892245	0.02442680794858032	48	spearman
REACTOME_TP53_REGULATES_TRANSCRIPTION_OF_CELL_CYCLE_GENES	0.3596396005210595	0.012052479369863155	0.024470739600723674	48	spearman
REACTOME_SYNTHESIS_OF_PIPS_AT_THE_ER_MEMBRANE	0.3595310464611376	0.012080257010910183	0.024514737938217124	48	spearman
REACTOME_INTERLEUKIN_37_SIGNALING	0.35931393834129394	0.012135976889933217	0.02461536697129456	48	spearman
BIOCARTA_IL4_PATHWAY	0.3589882761615284	0.012219969502982536	0.02477321090150096	48	spearman
PID_AMB2_NEUTROPHILS_PATHWAY	0.35877116804168474	0.01227624078964531	0.02486217483836341	48	spearman
WP_PRION_DISEASE_PATHWAY	0.35877116804168474	0.01227624078964531	0.02486217483836341	48	spearman
WP_ATM_SIGNALING_IN_DEVELOPMENT_AND_DISEASE	0.3586626139817629	0.012304459557903345	0.02490675777378922	48	spearman
REACTOME_FC_EPSILON_RECEPTOR_FCERI_SIGNALING	0.3585540599218411	0.012332733859231912	0.02495140812044198	48	spearman
REACTOME_REGULATION_OF_GENE_EXPRESSION_BY_HYPOXIA_INDUCIBLE_FACTOR	0.3584455058619192	0.012361063781085157	0.024978026085278344	48	spearman
REACTOME_RHO_GTPASES_ACTIVATE_FORMINS	0.3584455058619192	0.012361063781085157	0.024978026085278344	48	spearman
KEGG_MEDICUS_VARIANT_TRK_FUSION_KINASE_TO_RAS_ERK_SIGNALING_PATHWAY	0.35833695180199737	0.012389449411008766	0.024978026085278344	48	spearman
PID_ARF6_DOWNSTREAM_PATHWAY	0.35833695180199737	0.012389449411008766	0.024978026085278344	48	spearman
REACTOME_CYTOCHROME_C_MEDIATED_APOPTOTIC_RESPONSE	0.35833695180199737	0.012389449411008766	0.024978026085278344	48	spearman
REACTOME_REGULATION_OF_CDH11_MRNA_TRANSLATION_BY_MICRORNAS	0.35833695180199737	0.012389449411008766	0.024978026085278344	48	spearman
REACTOME_REGULATION_OF_NPAS4_MRNA_TRANSLATION	0.35833695180199737	0.012389449411008766	0.024978026085278344	48	spearman
KEGG_MEDICUS_REFERENCE_VALINE_DEGRADATION	0.35822839774207554	0.012417890836640192	0.02501024275879264	48	spearman
REACTOME_ROBO_RECEPTORS_BIND_AKAP5	0.35822839774207554	0.012417890836640192	0.02501024275879264	48	spearman
REACTOME_INWARDLY_RECTIFYING_K_CHANNELS	0.3581198436821537	0.012446388145708559	0.025055066207058253	48	spearman
KEGG_MEDICUS_VARIANT_TEL_AML1_FUSION_TO_TRANSCRIPTIONAL_REPRESSION	0.35790273556231	0.01250355076553043	0.025157520186886786	48	spearman
REACTOME_DEFECTS_IN_COBALAMIN_B12_METABOLISM	0.3577941815023882	0.012532216252200419	0.02520256314445515	48	spearman
REACTOME_SIGNALING_BY_FGFR_IN_DISEASE	0.3575770733825445	0.01258971601953732	0.02530551832870446	48	spearman
WP_NANOPARTICLE_TRIGGERED_REGULATED_NECROSIS	0.35746851932262264	0.012618550476670761	0.025350781588266483	48	spearman
KEGG_CIRCADIAN_RHYTHM_MAMMAL	0.3573599652627008	0.012647441433911338	0.025396113014367238	48	spearman
[truncated: 2,024 more rows]
