# Supplementary material for: Simulated Microgravity Recapitulates Aspects of Biological Aging in Humans
Source: bioRxiv. 2026 Mar 5:2026.03.03.709404. Preprint. [Version 1] doi: 10.64898/2026.03.03.709404 (PMC13001487; doi:10.64898/2026.03.03.709404)
Supplement: Supplement 2 [file media-2.zip › Manuscript_supplementary_tables/ST5_ssgsea_c5_go_delta_aging_vs_delta_uG_correlation.csv]

pathway	cor	p_value	adj_p_value	n_donors	method
GOMF_UBIQUITIN_LIGASE_ACTIVATOR_ACTIVITY	0.8055796786799826	5.018391858399195e-12	5.2371937434253996e-8	48	spearman
GOBP_REGULATION_OF_PROTEOLYSIS	0.740447242726878	1.794423604802028e-9	7.803108033886797e-6	48	spearman
GOBP_HOMOLOGOUS_CHROMOSOME_SEGREGATION	0.7375162831089882	2.2431318610253345e-9	7.803108033886797e-6	48	spearman
GOBP_MONOUBIQUITINATED_PROTEIN_DEUBIQUITINATION	0.7310030395136778	3.645465505803697e-9	9.511019504641845e-6	48	spearman
GOBP_POSITIVE_REGULATION_OF_STEROID_METABOLIC_PROCESS	0.7209075119409466	7.532581514278528e-9	1.5722004136602142e-5	48	spearman
GOBP_STEROID_BIOSYNTHETIC_PROCESS	0.7090751194094659	1.6960169698190632e-8	2.7470294998400392e-5	48	spearman
GOBP_HEPOXILIN_METABOLIC_PROCESS	0.707663916630482	1.8634355962623428e-8	2.7470294998400392e-5	48	spearman
GOBP_POSITIVE_REGULATION_OF_ATTACHMENT_OF_SPINDLE_MICROTUBULES_TO_KINETOCHORE	0.7058184976118107	2.1058102720122952e-8	2.7470294998400392e-5	48	spearman
GOBP_CENTRAL_NERVOUS_SYSTEM_VASCULOGENESIS	0.7007164567954841	2.9387268705328236e-8	3.243626904422929e-5	48	spearman
GOBP_NEGATIVE_REGULATION_OF_ENDOTHELIAL_CELL_PROLIFERATION	0.6998480243161094	3.108113170202117e-8	3.243626904422929e-5	48	spearman
GOCC_CELL_POLE	0.6969170646982197	3.749784872608492e-8	3.29230196465402e-5	48	spearman
GOBP_STOMACH_DEVELOPMENT	0.6962657403386886	3.908308753526249e-8	3.29230196465402e-5	48	spearman
GOBP_PURINE_DEOXYRIBONUCLEOSIDE_MONOPHOSPHATE_METABOLIC_PROCESS	0.6955058619192358	4.101181059841153e-8	3.29230196465402e-5	48	spearman
GOBP_REGULATION_OF_KERATINOCYTE_MIGRATION	0.6930091185410334	4.799530594277993e-8	3.478118505673565e-5	48	spearman
GOBP_SPINAL_CORD_MOTOR_NEURON_CELL_FATE_SPECIFICATION	0.6923577941815025	4.999212110492859e-8	3.478118505673565e-5	48	spearman
GOCC_ENDOCYTIC_VESICLE_LUMEN	0.690620929222753	5.570381022791421e-8	3.584457412897892e-5	48	spearman
GOBP_PURINE_NUCLEOSIDE_MONOPHOSPHATE_CATABOLIC_PROCESS	0.6898610508033001	5.838997318825619e-8	3.584457412897892e-5	48	spearman
GOBP_SISTER_CHROMATID_COHESION	0.6886669561441597	6.285719723323143e-8	3.6443206129222405e-5	48	spearman
GOBP_INOSINE_METABOLIC_PROCESS	0.6858445505861919	7.471934782357286e-8	3.8988555694340315e-5	48	spearman
GOBP_REGULATION_OF_BILE_ACID_METABOLIC_PROCESS	0.6858445505861919	7.471934782357286e-8	3.8988555694340315e-5	48	spearman
GOBP_POSITIVE_REGULATION_OF_GLOMERULAR_MESANGIAL_CELL_PROLIFERATION	0.6842162396873643	8.2483971005869e-8	3.912739642805677e-5	48	spearman
GOBP_RESPONSE_TO_OXIDATIVE_STRESS	0.6842162396873643	8.2483971005869e-8	3.912739642805677e-5	48	spearman
GOBP_INDOLE_CONTAINING_COMPOUND_BIOSYNTHETIC_PROCESS	0.6813938341293964	9.775696102056647e-8	4.435615848741877e-5	48	spearman
GOBP_POSITIVE_REGULATION_OF_SYSTEMIC_ARTERIAL_BLOOD_PRESSURE	0.6800911854103343	1.0566384094970295e-7	4.5946160172962496e-5	48	spearman
GOBP_POSITIVE_REGULATION_OF_CELL_PROLIFERATION_INVOLVED_IN_KIDNEY_DEVELOPMENT	0.6785714285714286	1.1564307656938736e-7	4.6716581904355564e-5	48	spearman
GOBP_POST_EMBRYONIC_HEMOPOIESIS	0.6784628745115067	1.163885712450407e-7	4.6716581904355564e-5	48	spearman
GOBP_OLIGOSACCHARIDE_BIOSYNTHETIC_PROCESS	0.6757490230134607	1.3655230858055122e-7	5.187440006905262e-5	48	spearman
GOBP_VITAMIN_A_METABOLIC_PROCESS	0.6754233608336951	1.391800691772205e-7	5.187440006905262e-5	48	spearman
GOBP_MUSCLE_CELL_PROLIFERATION	0.674229266174555	1.4922489680193557e-7	5.2239441937646965e-5	48	spearman
GOBP_CORNEA_DEVELOPMENT_IN_CAMERA_TYPE_EYE	0.6741207121146331	1.5017087563524424e-7	5.2239441937646965e-5	48	spearman
GOBP_RESCUE_OF_STALLED_RIBOSOME	0.6729266174554928	1.6095305180670346e-7	5.418406608563733e-5	48	spearman
GOBP_REGULATION_OF_CARDIOBLAST_DIFFERENTIATION	0.6718410768562744	1.7137839879374537e-7	5.589078030661021e-5	48	spearman
GOBP_REGULATION_OF_CAMP_PKA_SIGNAL_TRANSDUCTION	0.6706469821971343	1.8357290182991185e-7	5.8053539499907884e-5	48	spearman
GOBP_DEOXYRIBONUCLEOSIDE_CATABOLIC_PROCESS	0.6701042118975249	1.8937955600915563e-7	5.8128383720927886e-5	48	spearman
GOCC_MITOCHONDRIAL_PERMEABILITY_TRANSITION_PORE_COMPLEX	0.6681502388189319	2.117343040281552e-7	6.313311990965222e-5	48	spearman
GOBP_PYRUVATE_CATABOLIC_PROCESS	0.6670646982197135	2.2519453011846263e-7	6.368301023050864e-5	48	spearman
GOBP_PURINE_NUCLEOSIDE_BIOSYNTHETIC_PROCESS	0.6664133738601824	2.3364967763674526e-7	6.368301023050864e-5	48	spearman
GOBP_RIBONUCLEOSIDE_MONOPHOSPHATE_CATABOLIC_PROCESS	0.6663048198002605	2.350873467873293e-7	6.368301023050864e-5	48	spearman
GOBP_POSITIVE_REGULATION_OF_MACROPHAGE_CYTOKINE_PRODUCTION	0.6660877116804168	2.3798748552988087e-7	6.368301023050864e-5	48	spearman
GOMF_HEXOSAMINIDASE_ACTIVITY	0.665327833260964	2.484030247820286e-7	6.480834916563126e-5	48	spearman
GOBP_POSITIVE_REGULATION_OF_PROTEOLYSIS	0.6643508467216673	2.6241984374487596e-7	6.600355172124963e-5	48	spearman
GOBP_BEHAVIORAL_RESPONSE_TO_ETHANOL	0.6641337386018237	2.6563330512576507e-7	6.600355172124963e-5	48	spearman
GOBP_ESTABLISHMENT_OF_MITOCHONDRION_LOCALIZATION_MICROTUBULE_MEDIATED	0.6633738601823709	2.771718528271462e-7	6.726896409544414e-5	48	spearman
GOMF_OXIDATIVE_RNA_DEMETHYLASE_ACTIVITY	0.6617455492835432	3.0348957702316664e-7	7.181617290528936e-5	48	spearman
GOBP_REGULATION_OF_ENDOTHELIAL_CELL_MIGRATION	0.661202778983934	3.127678512369193e-7	7.181617290528936e-5	48	spearman
GOBP_ALKANESULFONATE_TRANSMEMBRANE_TRANSPORT	0.6609856708640903	3.1655269774274726e-7	7.181617290528936e-5	48	spearman
GOBP_POSITIVE_REGULATION_OF_CHEMOKINE_C_C_MOTIF_LIGAND_5_PRODUCTION	0.6596830221450282	3.401737734053137e-7	7.245007141342559e-5	48	spearman
GOCC_DENSE_BODY	0.6596830221450282	3.401737734053137e-7	7.245007141342559e-5	48	spearman
GOCC_INTRACILIARY_TRANSPORT_PARTICLE	0.6596830221450282	3.401737734053137e-7	7.245007141342559e-5	48	spearman
GOBP_CARDIAC_NEURAL_CREST_CELL_DEVELOPMENT_INVOLVED_IN_OUTFLOW_TRACT_MORPHOGENESIS	0.6585974815458098	3.611028860275879e-7	7.27156883381791e-5	48	spearman
GOBP_REGULATION_OF_SARCOMERE_ORGANIZATION	0.6585974815458098	3.611028860275879e-7	7.27156883381791e-5	48	spearman
GOMF_N_ACYLSPHINGOSINE_AMIDOHYDROLASE_ACTIVITY	0.6579461571862788	3.742302661303134e-7	7.27156883381791e-5	48	spearman
GOBP_TUBULIN_COMPLEX_ASSEMBLY	0.6578376031263569	3.764609414301511e-7	7.27156883381791e-5	48	spearman
GOBP_POSITIVE_REGULATION_OF_REACTIVE_OXYGEN_SPECIES_METABOLIC_PROCESS	0.6576204950065132	3.809595266323966e-7	7.27156883381791e-5	48	spearman
GOBP_FLOOR_PLATE_DEVELOPMENT	0.6575119409465914	3.832275640666779e-7	7.27156883381791e-5	48	spearman
GOBP_POSITIVE_REGULATION_OF_ATTACHMENT_OF_MITOTIC_SPINDLE_MICROTUBULES_TO_KINETOCHORE	0.6569691706469821	3.9475777725155106e-7	7.356593148923548e-5	48	spearman
GOBP_VASCULAR_ASSOCIATED_SMOOTH_MUSCLE_CELL_DEVELOPMENT	0.6562092922275293	4.1144408487962506e-7	7.495574578782871e-5	48	spearman
GOBP_INDUCTION_OF_POSITIVE_CHEMOTAXIS	0.6558836300477637	4.1879466015639073e-7	7.495574578782871e-5	48	spearman
GOBP_NEGATIVE_REGULATION_OF_PROTEOLYSIS	0.6556665219279201	4.237628403106453e-7	7.495574578782871e-5	48	spearman
GOBP_SPONTANEOUS_NEUROTRANSMITTER_SECRETION	0.6531697785497178	4.849857262374691e-7	8.288118465455644e-5	48	spearman
GOBP_ACTIVATION_OF_PROTEIN_KINASE_B_ACTIVITY	0.651650021710812	5.261863247063765e-7	8.288118465455644e-5	48	spearman
GOBP_REGULATION_OF_EXECUTION_PHASE_OF_APOPTOSIS	0.6514329135909683	5.323314363120866e-7	8.288118465455644e-5	48	spearman
GOBP_CEREBRAL_CORTEX_GABAERGIC_INTERNEURON_DEVELOPMENT	0.6511792007174603	5.395973048517483e-7	8.288118465455644e-5	48	spearman
GOBP_CEREBRAL_CORTEX_GABAERGIC_INTERNEURON_DIFFERENTIATION	0.6511792007174603	5.395973048517483e-7	8.288118465455644e-5	48	spearman
GOBP_APOPTOTIC_SIGNALING_PATHWAY	0.6511072514112028	5.416745495361583e-7	8.288118465455644e-5	48	spearman
GOBP_NEGATIVE_REGULATION_OF_DENDRITIC_SPINE_MAINTENANCE	0.6511072514112028	5.416745495361583e-7	8.288118465455644e-5	48	spearman
GOMF_CYTOCHROME_B5_REDUCTASE_ACTIVITY_ACTING_ON_NAD_P_H	0.6511072514112028	5.416745495361583e-7	8.288118465455644e-5	48	spearman
GOBP_C21_STEROID_HORMONE_METABOLIC_PROCESS	0.650998697351281	5.44822708231359e-7	8.288118465455644e-5	48	spearman
GOBP_REGULATION_OF_VENTRICULAR_CARDIAC_MUSCLE_CELL_ACTION_POTENTIAL	0.6508901432913591	5.479879016064005e-7	8.288118465455644e-5	48	spearman
GOMF_N_ACETYL_BETA_D_GLUCOSAMINIDE_BETA_1_3_GALACTOSYLTRANSFERASE_ACTIVITY	0.6504559270516717	5.608207297506411e-7	8.361035908110988e-5	48	spearman
GOBP_PROTEIN_AUTOPROCESSING	0.648936170212766	6.079732329420977e-7	8.93635022392075e-5	48	spearman
GOBP_REGULATION_OF_RAB_PROTEIN_SIGNAL_TRANSDUCTION	0.6480677377333912	6.365489980748555e-7	9.226424088762767e-5	48	spearman
GOBP_HOMOLOGOUS_CHROMOSOME_PAIRING_AT_MEIOSIS	0.6473078593139383	6.625735726952522e-7	9.472079184448839e-5	48	spearman
GOBP_RESPONSE_TO_DISACCHARIDE	0.6467650890143292	6.817652862377302e-7	9.61473314483372e-5	48	spearman
GOCC_CLATHRIN_COATED_ENDOCYTIC_VESICLE	0.6462223187147199	7.014734289727136e-7	9.68732891585359e-5	48	spearman
GOBP_POSITIVE_REGULATION_OF_T_HELPER_17_CELL_DIFFERENTIATION	0.6461137646547981	7.054781502538068e-7	9.68732891585359e-5	48	spearman
GOBP_SUBSTRATE_LOCALIZATION_TO_AUTOPHAGOSOME	0.6452453321754233	7.382905247753281e-7	9.86308355707863e-5	48	spearman
GOMF_PROTEIN_DISULFIDE_ISOMERASE_ACTIVITY	0.6450282240555797	7.467126724748962e-7	9.86308355707863e-5	48	spearman
GOBP_POLY_N_ACETYLLACTOSAMINE_METABOLIC_PROCESS	0.6447025618758141	7.595136832210373e-7	9.86308355707863e-5	48	spearman
GOMF_RISC_COMPLEX_BINDING	0.6444854537559704	7.681608268267848e-7	9.86308355707863e-5	48	spearman
GOBP_N_ACETYLGLUCOSAMINE_METABOLIC_PROCESS	0.6442683456361268	7.768995114107329e-7	9.86308355707863e-5	48	spearman
GOBP_ATRIAL_CARDIAC_MUSCLE_TISSUE_DEVELOPMENT	0.644159791576205	7.813034604095068e-7	9.86308355707863e-5	48	spearman
GOBP_ALLANTOIN_METABOLIC_PROCESS	0.6435084672166739	8.082187611984913e-7	9.86308355707863e-5	48	spearman
GOBP_PURINE_DEOXYRIBONUCLEOSIDE_MONOPHOSPHATE_CATABOLIC_PROCESS	0.6435084672166739	8.082187611984913e-7	9.86308355707863e-5	48	spearman
GOBP_CELLULAR_RESPONSE_TO_OXIDATIVE_STRESS	0.643399913156752	8.127876446040267e-7	9.86308355707863e-5	48	spearman
GOBP_RESPONSE_TO_CALCIUM_ION	0.643399913156752	8.127876446040267e-7	9.86308355707863e-5	48	spearman
GOMF_LAMININ_1_BINDING	0.642748588797221	8.407094949625199e-7	1.0082079568712497e-4	48	spearman
GOBP_OLFACTORY_BULB_INTERNEURON_DEVELOPMENT	0.6423143725575337	8.598170578913493e-7	1.0082079568712497e-4	48	spearman
GOBP_OLFACTORY_BULB_INTERNEURON_DIFFERENTIATION	0.6423143725575337	8.598170578913493e-7	1.0082079568712497e-4	48	spearman
GOBP_STEROL_BIOSYNTHETIC_PROCESS	0.64209726443769	8.695216140743038e-7	1.0082586182754926e-4	48	spearman
GOBP_CELL_PROLIFERATION_INVOLVED_IN_KIDNEY_DEVELOPMENT	0.6410117238384716	9.195914257401329e-7	1.0461092148896895e-4	48	spearman
GOBP_FEMALE_GENITALIA_DEVELOPMENT	0.6405775075987842	9.403600366107347e-7	1.0461092148896895e-4	48	spearman
GOBP_SMOOTH_MUSCLE_CELL_PROLIFERATION	0.6405775075987842	9.403600366107347e-7	1.0461092148896895e-4	48	spearman
GOBP_NEGATIVE_REGULATION_OF_CHEMOKINE_C_X_C_MOTIF_LIGAND_2_PRODUCTION	0.6402518454190186	9.562218747661906e-7	1.0461092148896895e-4	48	spearman
GOBP_BRANCHING_INVOLVED_IN_BLOOD_VESSEL_MORPHOGENESIS	0.6400347372991749	9.669342905774966e-7	1.0461092148896895e-4	48	spearman
GOBP_POSITIVE_REGULATION_OF_PROTEIN_METABOLIC_PROCESS	0.6400347372991749	9.669342905774966e-7	1.0461092148896895e-4	48	spearman
GOBP_POSITIVE_REGULATION_OF_HORMONE_BIOSYNTHETIC_PROCESS	0.6399261832392531	9.72332252245112e-7	1.0461092148896895e-4	48	spearman
GOBP_REGULATION_OF_BONE_MINERALIZATION	0.6382978723404256	1.056739378562865e-6	1.1114913037880353e-4	48	spearman
GOBP_GLOMERULAR_MESANGIUM_DEVELOPMENT	0.63797221016066	1.0744179526231134e-6	1.1114913037880353e-4	48	spearman
GOCC_CELL_TIP	0.63797221016066	1.0744179526231134e-6	1.1114913037880353e-4	48	spearman
GOCC_CILIARY_TIP	0.6378636561007381	1.0803716500179238e-6	1.1114913037880353e-4	48	spearman
GOBP_EPITHELIAL_CELL_CELL_ADHESION	0.6377551020408163	1.0863560079185474e-6	1.1114913037880353e-4	48	spearman
GOBP_MUSCLE_CELL_FATE_COMMITMENT	0.6374294398610508	1.1044945020708136e-6	1.1190781187971855e-4	48	spearman
GOBP_RESPONSE_TO_THYROID_HORMONE	0.6362353452019106	1.1734389640209926e-6	1.177500868127219e-4	48	spearman
GOBP_MACROPHAGE_CYTOKINE_PRODUCTION	0.634607034303083	1.2739135706707282e-6	1.266148764144735e-4	48	spearman
GOBP_POSITIVE_REGULATION_OF_MEMBRANE_PROTEIN_ECTODOMAIN_PROTEOLYSIS	0.6329787234042553	1.3823350687702793e-6	1.3499218094035624e-4	48	spearman
GOBP_NEGATIVE_REGULATION_OF_EPITHELIAL_CELL_PROLIFERATION	0.6326530612244898	1.4050229576643009e-6	1.3499218094035624e-4	48	spearman
GOCC_GOLGI_LUMEN	0.6324359531046461	1.4203398847979019e-6	1.3499218094035624e-4	48	spearman
GOBP_BUNDLE_OF_HIS_CELL_TO_PURKINJE_MYOCYTE_COMMUNICATION	0.6323273990447242	1.4280563840289485e-6	1.3499218094035624e-4	48	spearman
GOBP_RESPIRATORY_GASEOUS_EXCHANGE_BY_RESPIRATORY_SYSTEM	0.6323273990447242	1.4280563840289485e-6	1.3499218094035624e-4	48	spearman
GOBP_CAMP_PKA_SIGNAL_TRANSDUCTION	0.6322188449848024	1.4358118133748126e-6	1.3499218094035624e-4	48	spearman
GOCC_LATE_ENDOSOME_LUMEN	0.631133304385584	1.5155473971617376e-6	1.3887368735383932e-4	48	spearman
GOBP_ASYMMETRIC_CELL_DIVISION	0.6309161962657404	1.5319800587247233e-6	1.3887368735383932e-4	48	spearman
GOMF_RIBOSOMAL_PROTEIN_S6_KINASE_ACTIVITY	0.6309161962657404	1.5319800587247233e-6	1.3887368735383932e-4	48	spearman
GOMF_INSULIN_RECEPTOR_BINDING	0.6308076422058185	1.5402583037570075e-6	1.3887368735383932e-4	48	spearman
GOBP_MYELOID_LEUKOCYTE_CYTOKINE_PRODUCTION	0.6305905340859749	1.5569395765043313e-6	1.3887368735383932e-4	48	spearman
GOMF_GALACTOSYLTRANSFERASE_ACTIVITY	0.6305905340859749	1.5569395765043313e-6	1.3887368735383932e-4	48	spearman
GOBP_LOW_DENSITY_LIPOPROTEIN_PARTICLE_REMODELING	0.6303734259661312	1.573788507751825e-6	1.3918692260083088e-4	48	spearman
GOBP_RIBOSOME_DISASSEMBLY	0.6288536691272253	1.6965572469244495e-6	1.4509373067709758e-4	48	spearman
GOBP_NEGATIVE_REGULATION_OF_PLATELET_ACTIVATION	0.6287451150673035	1.7056581282247508e-6	1.4509373067709758e-4	48	spearman
GOBP_REGULATION_OF_BLOOD_VOLUME_BY_RENIN_ANGIOTENSIN	0.6287451150673035	1.7056581282247508e-6	1.4509373067709758e-4	48	spearman
GOCC_CELL_CELL_CONTACT_ZONE	0.6286365610073816	1.7148043212250647e-6	1.4509373067709758e-4	48	spearman
GOBP_POSITIVE_REGULATION_OF_CARDIAC_EPITHELIAL_TO_MESENCHYMAL_TRANSITION	0.6285280069474598	1.7239960333422863e-6	1.4509373067709758e-4	48	spearman
GOCC_PHOTORECEPTOR_RIBBON_SYNAPSE	0.6285280069474598	1.7239960333422863e-6	1.4509373067709758e-4	48	spearman
GOBP_REGULATION_OF_BILE_ACID_BIOSYNTHETIC_PROCESS	0.6283108988276161	1.7425168489071206e-6	1.450973708974599e-4	48	spearman
GOBP_FUCOSYLATION	0.6282023447676943	1.751846371510152e-6	1.450973708974599e-4	48	spearman
GOBP_HORMONE_METABOLIC_PROCESS	0.6273339122883196	1.8281693186358047e-6	1.5022657487624613e-4	48	spearman
GOBP_REGULATION_OF_BLOOD_PRESSURE	0.6267911419887104	1.877426656925707e-6	1.5306894212247405e-4	48	spearman
GOBP_CELLULAR_RESPONSE_TO_REACTIVE_OXYGEN_SPECIES	0.6260312635692575	1.948458842949651e-6	1.5533618056301975e-4	48	spearman
GOBP_RETINAL_METABOLIC_PROCESS	0.6260312635692575	1.948458842949651e-6	1.5533618056301975e-4	48	spearman
GOCC_TRANSCRIPTION_FACTOR_TFIIH_HOLO_COMPLEX	0.6259227095093357	1.958807527932105e-6	1.5533618056301975e-4	48	spearman
GOBP_BEHAVIORAL_RESPONSE_TO_COCAINE	0.6258141554494139	1.9692072059800297e-6	1.5533618056301975e-4	48	spearman
GOMF_OXIDOREDUCTASE_ACTIVITY_ACTING_ON_PAIRED_DONORS_WITH_INCORPORATION_OR_REDUCTION_OF_MOLECULAR_OXYGEN_REDUCED_IRON_SULFUR_PROTEIN_AS_ONE_DONOR_AND_INCORPORATION_OF_ONE_ATOM_OF_OXYGEN	0.6257056013894919	1.979658107980225e-6	1.5533618056301975e-4	48	spearman
GOBP_RESPONSE_TO_LITHIUM_ION	0.625054277029961	2.043452272537402e-6	1.5880254699482434e-4	48	spearman
GOBP_DAMP_METABOLIC_PROCESS	0.624945722970039	2.0542682871120436e-6	1.5880254699482434e-4	48	spearman
GOBP_OLIGOSACCHARIDE_METABOLIC_PROCESS	0.6245115067303517	2.0980658004722915e-6	1.609956962774179e-4	48	spearman
GOCC_NUCLEAR_STRESS_GRANULE	0.6242943986105081	2.120288007893603e-6	1.6151332591516523e-4	48	spearman
GOBP_REGULATION_OF_RESPIRATORY_GASEOUS_EXCHANGE	0.6237516283108988	2.1768025962404017e-6	1.6461675285771616e-4	48	spearman
GOBP_ENDOTHELIAL_CELL_MIGRATION	0.6231003039513677	2.246464169423513e-6	1.6714427445450145e-4	48	spearman
GOBP_REGULATION_OF_STEROID_BIOSYNTHETIC_PROCESS	0.6229917498914459	2.2582735433197303e-6	1.6714427445450145e-4	48	spearman
GOMF_BETA_1_3_GALACTOSYLTRANSFERASE_ACTIVITY	0.6229917498914459	2.2582735433197303e-6	1.6714427445450145e-4	48	spearman
GOBP_RESPONSE_TO_REACTIVE_OXYGEN_SPECIES	0.6223404255319149	2.330347816550067e-6	1.712641536163134e-4	48	spearman
GOCC_RIBBON_SYNAPSE	0.6221233174120712	2.35484284062443e-6	1.7155477415050922e-4	48	spearman
GOBP_RESPONSE_TO_ISCHEMIA	0.6220147633521493	2.367179712310591e-6	1.7155477415050922e-4	48	spearman
GOBP_CLUSTERING_OF_VOLTAGE_GATED_SODIUM_CHANNELS	0.6216891011723839	2.4045509636572937e-6	1.724970236565681e-4	48	spearman
GOBP_REGULATION_OF_CYTOPLASMIC_MRNA_PROCESSING_BODY_ASSEMBLY	0.621580547112462	2.4171291540738246e-6	1.724970236565681e-4	48	spearman
GOBP_POSITIVE_REGULATION_OF_MAMMARY_GLAND_EPITHELIAL_CELL_PROLIFERATION	0.6214719930525402	2.4297683477879944e-6	1.724970236565681e-4	48	spearman
GOBP_PROTEIN_LOCALIZATION_TO_GOLGI_MEMBRANE	0.6212548849326965	2.45523083269766e-6	1.7312695250022147e-4	48	spearman
GOBP_IMP_CATABOLIC_PROCESS	0.6209292227529309	2.493888911060945e-6	1.746726488310874e-4	48	spearman
GOMF_EXOGENOUS_PROTEIN_BINDING	0.6206035605731655	2.5331108420453646e-6	1.7617555504579731e-4	48	spearman
GOMF_GLUCOSIDASE_ACTIVITY	0.6202778983934	2.5729041688648675e-6	1.7617555504579731e-4	48	spearman
GOBP_SULFATION	0.6201693443334781	2.586296904887587e-6	1.7617555504579731e-4	48	spearman
GOBP_NEGATIVE_REGULATION_OF_COAGULATION	0.6200607902735563	2.5997542618870054e-6	1.7617555504579731e-4	48	spearman
GOBP_REGULATION_OF_ATTACHMENT_OF_MITOTIC_SPINDLE_MICROTUBULES_TO_KINETOCHORE	0.6200607902735563	2.5997542618870054e-6	1.7617555504579731e-4	48	spearman
GOBP_POSITIVE_REGULATION_OF_FERTILIZATION	0.6197351280937907	2.6405169262238456e-6	1.7622443722019259e-4	48	spearman
GOMF_OXIDOREDUCTASE_ACTIVITY_ACTING_ON_A_SULFUR_GROUP_OF_DONORS	0.6197351280937907	2.6405169262238456e-6	1.7622443722019259e-4	48	spearman
GOBP_IMP_METABOLIC_PROCESS	0.619518019973947	2.6680204178603326e-6	1.7622443722019259e-4	48	spearman
GOCC_JUNCTIONAL_SARCOPLASMIC_RETICULUM_MEMBRANE	0.619518019973947	2.6680204178603326e-6	1.7622443722019259e-4	48	spearman
GOBP_N_TERMINAL_PROTEIN_AMINO_ACID_ACETYLATION	0.6190838037342596	2.7238260180367005e-6	1.7877892027818242e-4	48	spearman
GOBP_BONE_MINERALIZATION	0.6186495874945723	2.7807121993469525e-6	1.8137195320240497e-4	48	spearman
GOBP_POSITIVE_REGULATION_OF_PROTEIN_AUTOPHOSPHORYLATION	0.6182153712548849	2.8386981378395527e-6	1.8400406066145075e-4	48	spearman
GOBP_CHOLANGIOCYTE_PROLIFERATION	0.6177811550151976	2.8978033171467854e-6	1.864879142932626e-4	48	spearman
GOMF_CALCIUM_ACTIVATED_POTASSIUM_CHANNEL_ACTIVITY	0.6176726009552758	2.912756806228613e-6	1.864879142932626e-4	48	spearman
GOBP_MITOTIC_SISTER_CHROMATID_COHESION	0.6173469387755102	2.9580475328536724e-6	1.88056018642158e-4	48	spearman
GOMF_TRANSFORMING_GROWTH_FACTOR_BETA_BINDING	0.6172383847155883	2.9732889110728314e-6	1.88056018642158e-4	48	spearman
GOBP_POSITIVE_REGULATION_OF_MYELOID_LEUKOCYTE_CYTOKINE_PRODUCTION_INVOLVED_IN_IMMUNE_RESPONSE	0.6170212765957447	3.0039902738511344e-6	1.8868856024106787e-4	48	spearman
GOBP_COBALAMIN_METABOLIC_PROCESS	0.6169127225358229	3.0194508969201165e-6	1.8868856024106787e-4	48	spearman
GOBP_ARACHIDONATE_METABOLIC_PROCESS	0.6166956144159792	3.050593632184774e-6	1.8949997110404942e-4	48	spearman
GOCC_PROTEIN_PHOSPHATASE_4_COMPLEX	0.6162613981762918	3.113774131813446e-6	1.9213029757158447e-4	48	spearman
GOCC_INTRACILIARY_TRANSPORT_PARTICLE_B	0.61615284411637	3.1297576262140053e-6	1.9213029757158447e-4	48	spearman
GOBP_REGULATION_OF_MDA_5_SIGNALING_PATHWAY	0.6159357359965263	3.1619529648815144e-6	1.929715856228274e-4	48	spearman
GOBP_VESTIBULOCOCHLEAR_NERVE_MORPHOGENESIS	0.615392965696917	3.2437889116620074e-6	1.966787748476193e-4	48	spearman
GOMF_OXIDOREDUCTASE_ACTIVITY_ACTING_ON_A_SULFUR_GROUP_OF_DONORS_NAD_P_AS_ACCEPTOR	0.6152844116369952	3.260389809183417e-6	1.966787748476193e-4	48	spearman
GOBP_TONGUE_MORPHOGENESIS	0.6145245332175423	3.378818787589471e-6	2.0265145326025125e-4	48	spearman
GOBP_BILE_ACID_METABOLIC_PROCESS	0.614090316977855	3.44826943863475e-6	2.0550841248682334e-4	48	spearman
GOBP_RENAL_SYSTEM_VASCULATURE_DEVELOPMENT	0.6139817629179332	3.465837542897749e-6	2.0550841248682334e-4	48	spearman
GOBP_NEGATIVE_REGULATION_OF_MACROPHAGE_CHEMOTAXIS	0.6135475466782457	3.5369424382836345e-6	2.085397247792543e-4	48	spearman
GOBP_CELLULAR_RESPONSE_TO_LIPID	0.6133304385584021	3.5729994259629357e-6	2.0948214611993932e-4	48	spearman
GOBP_EXTRACELLULAR_MATRIX_DISASSEMBLY	0.6130047763786366	3.627723782849323e-6	2.113949250236339e-4	48	spearman
GOBP_DCMP_METABOLIC_PROCESS	0.6128962223187147	3.6461370739990515e-6	2.113949250236339e-4	48	spearman
GOBP_INTERLEUKIN_11_MEDIATED_SIGNALING_PATHWAY	0.6125705601389492	3.7018976615944994e-6	2.1344201102983532e-4	48	spearman
GOBP_NEGATIVE_REGULATION_OF_TOLL_LIKE_RECEPTOR_4_SIGNALING_PATHWAY	0.6123534520191055	3.739509060254414e-6	2.144259151253575e-4	48	spearman
GOBP_TRICARBOXYLIC_ACID_TRANSPORT	0.6121363438992619	3.777474120491667e-6	2.1541923454344828e-4	48	spearman
GOBP_MYELOID_CELL_HOMEOSTASIS	0.6119192357794182	3.815795888207184e-6	2.1634062080522147e-4	48	spearman
GOMF_PROTEIN_BINDING_INVOLVED_IN_HETEROTYPIC_CELL_CELL_ADHESION	0.6118106817194963	3.835091495684742e-6	2.1634062080522147e-4	48	spearman
GOBP_REGULATION_OF_EXCRETION	0.6114850195397308	3.893521848255194e-6	2.172876684940706e-4	48	spearman
GOBP_REGULATION_OF_RENAL_SODIUM_EXCRETION	0.6114850195397308	3.893521848255194e-6	2.172876684940706e-4	48	spearman
GOBP_NEGATIVE_REGULATION_OF_MACROPHAGE_MIGRATION	0.6110508033000435	3.972711784205003e-6	2.20527766914699e-4	48	spearman
GOBP_CELLULAR_RESPONSE_TO_CALCIUM_ION	0.6105080330004342	4.073796394756215e-6	2.2494253532103628e-4	48	spearman
GOCC_CILIARY_TRANSITION_FIBER	0.6102909248805906	4.1148929740328466e-6	2.2601591093161465e-4	48	spearman
GOMF_PROTEIN_TYROSINE_KINASE_INHIBITOR_ACTIVITY	0.6097481545809814	4.219319719397635e-6	2.3031108420675525e-4	48	spearman
GOBP_UNSATURATED_FATTY_ACID_METABOLIC_PROCESS	0.6096396005210595	4.24049726991386e-6	2.3031108420675525e-4	48	spearman
GOCC_INTEGRATOR_COMPLEX	0.6095310464611376	4.261773189798301e-6	2.3031108420675525e-4	48	spearman
GOCC_SPERM_HEAD	0.6094224924012158	4.2831478974812995e-6	2.3031108420675525e-4	48	spearman
GOBP_NEGATIVE_REGULATION_OF_NUCLEOTIDE_METABOLIC_PROCESS	0.609205384281372	4.326195358000519e-6	2.3031108420675525e-4	48	spearman
GOBP_MHC_CLASS_II_BIOSYNTHETIC_PROCESS	0.6090968302214502	4.347868955750186e-6	2.3031108420675525e-4	48	spearman
GOBP_REGULATION_OF_RESPIRATORY_SYSTEM_PROCESS	0.6090968302214502	4.347868955750186e-6	2.3031108420675525e-4	48	spearman
GOCC_CELL_SUBSTRATE_JUNCTION	0.6089882761615284	4.369643031136215e-6	2.3031108420675525e-4	48	spearman
GOBP_NEUROTRANSMITTER_LOADING_INTO_SYNAPTIC_VESICLE	0.6086626139817629	4.435572396445416e-6	2.326055340022984e-4	48	spearman
GOMF_NADPLUS_PROTEIN_MONO_ADP_RIBOSYLTRANSFERASE_ACTIVITY	0.6085540599218411	4.457752663899931e-6	2.326055340022984e-4	48	spearman
GOBP_ERBB4_ERBB4_SIGNALING_PATHWAY	0.6083369518019974	4.502421513370368e-6	2.3376751698275206e-4	48	spearman
GOMF_FATTY_ACID_OMEGA_HYDROXYLASE_ACTIVITY	0.60790273556231	4.593004701522547e-6	2.3729008448064012e-4	48	spearman
GOBP_DETECTION_OF_CALCIUM_ION	0.6077941815023882	4.615912543097943e-6	2.3729883398901542e-4	48	spearman
GOBP_EMBRYONIC_DIGESTIVE_TRACT_DEVELOPMENT	0.6074685193226227	4.6852720846792796e-6	2.3853886544992765e-4	48	spearman
GOBP_POSITIVE_REGULATION_OF_SYNAPTIC_VESICLE_EXOCYTOSIS	0.6073599652627009	4.708605431456985e-6	2.3853886544992765e-4	48	spearman
GOMF_LAMININ_BINDING	0.6073599652627009	4.708605431456985e-6	2.3853886544992765e-4	48	spearman
GOBP_POSITIVE_REGULATION_OF_CARDIAC_MUSCLE_CONTRACTION	0.606600086843248	4.874974395337034e-6	2.4472305386286856e-4	48	spearman
GOBP_CMP_CATABOLIC_PROCESS	0.6064915327833261	4.899180540512359e-6	2.4472305386286856e-4	48	spearman
GOBP_CELL_ADHESION_INVOLVED_IN_HEART_MORPHOGENESIS	0.6062744246634825	4.947926826855622e-6	2.4472305386286856e-4	48	spearman
GOBP_RETINA_VASCULATURE_DEVELOPMENT_IN_CAMERA_TYPE_EYE	0.6062744246634825	4.947926826855622e-6	2.4472305386286856e-4	48	spearman
GOCC_SHELTERIN_COMPLEX	0.6062744246634825	4.947926826855622e-6	2.4472305386286856e-4	48	spearman
GOBP_DNA_REPLICATION_SYNTHESIS_OF_PRIMER	0.6059487624837169	5.021888282128962e-6	2.4720955713348043e-4	48	spearman
GOBP_CELLULAR_RESPONSE_TO_NUTRIENT	0.605840208423795	5.046768529414797e-6	2.472679641923607e-4	48	spearman
GOBP_NEGATIVE_REGULATION_OF_PROGRAMMED_CELL_DEATH	0.6056231003039514	5.09687152174228e-6	2.4855584673318896e-4	48	spearman
GOBP_INTRACELLULAR_POTASSIUM_ION_HOMEOSTASIS	0.6055145462440296	5.122095224572936e-6	2.4862411983089843e-4	48	spearman
GOBP_OLEFINIC_COMPOUND_BIOSYNTHETIC_PROCESS	0.6051888840642641	5.198460944525755e-6	2.493446683992531e-4	48	spearman
GOBP_BONE_MINERALIZATION_INVOLVED_IN_BONE_MATURATION	0.6049717759444203	5.249955124503424e-6	2.493446683992531e-4	48	spearman
GOMF_EXTRACELLULAR_MATRIX_STRUCTURAL_CONSTITUENT_CONFERRING_TENSILE_STRENGTH	0.6048632218844985	5.275878791261629e-6	2.493446683992531e-4	48	spearman
GOBP_NEGATIVE_REGULATION_OF_SMOOTH_MUSCLE_CELL_PROLIFERATION	0.6047546678245767	5.301920832064845e-6	2.493446683992531e-4	48	spearman
GOBP_REGULATORY_NCRNA_MEDIATED_GENE_SILENCING	0.6047546678245767	5.301920832064845e-6	2.493446683992531e-4	48	spearman
GOCC_RNA_POLYMERASE_II_HOLOENZYME	0.6047546678245767	5.301920832064845e-6	2.493446683992531e-4	48	spearman
GOBP_NEGATIVE_REGULATION_OF_PROTEIN_SECRETION	0.6046461137646548	5.32808174137921e-6	2.493446683992531e-4	48	spearman
GOBP_POSITIVE_REGULATION_OF_SYNAPSE_MATURATION	0.6046461137646548	5.32808174137921e-6	2.493446683992531e-4	48	spearman
GOBP_VASODILATION	0.6045375597047329	5.354362015531903e-6	2.4945590175933457e-4	48	spearman
GOBP_POSITIVE_REGULATION_OF_MRNA_3_END_PROCESSING	0.6043204515848892	5.407282653003277e-6	2.496920432156734e-4	48	spearman
GOBP_PROSTANOID_BIOSYNTHETIC_PROCESS	0.6043204515848892	5.407282653003277e-6	2.496920432156734e-4	48	spearman
GOBP_NEUROEPITHELIAL_CELL_DIFFERENTIATION	0.6041033434650456	5.460686752552558e-6	2.510472552847511e-4	48	spearman
GOBP_LIPID_HOMEOSTASIS	0.6037776812852801	5.541708235237856e-6	2.5365468045150116e-4	48	spearman
GOBP_MITOCHONDRIAL_CALCIUM_ION_HOMEOSTASIS	0.6035605731654363	5.596338723809933e-6	2.550366415793907e-4	48	spearman
GOBP_PROSTATE_GLANDULAR_ACINUS_MORPHOGENESIS	0.6034520191055145	5.623840358207282e-6	2.5517564338370087e-4	48	spearman
GOCC_ZONULA_ADHERENS	0.6032349109856708	5.679218993279963e-6	2.5657285460549655e-4	48	spearman
GOMF_CARBOHYDRATE_PROTON_SYMPORTER_ACTIVITY	0.603126356925749	5.707097034190047e-6	2.5672096831382473e-4	48	spearman
GOBP_INSULIN_METABOLIC_PROCESS	0.6029092488059054	5.763233177952331e-6	2.5813348259704085e-4	48	spearman
GOBP_T_CELL_HOMEOSTASIS	0.6023664785062961	5.905815202723081e-6	2.6338926263084643e-4	48	spearman
GOBP_RENAL_VESICLE_FORMATION	0.6020408163265306	5.992922894950933e-6	2.6613678013492735e-4	48	spearman
GOBP_ORGANELLE_INHERITANCE	0.6019322622666088	6.022221771804108e-6	2.663046881802867e-4	48	spearman
GOBP_RESPONSE_TO_ETHER	0.6014980460269214	6.140746720832361e-6	2.704001383063566e-4	48	spearman
GOBP_CARDIAC_MUSCLE_CELL_FATE_COMMITMENT	0.6012809379070777	6.200814567307525e-6	2.71897902623619e-4	48	spearman
GOBP_POSITIVE_REGULATION_OF_EXECUTION_PHASE_OF_APOPTOSIS	0.6011723838471559	6.231051774622583e-6	2.72080570376407e-4	48	spearman
GOBP_INSULIN_PROCESSING	0.601063829787234	6.261425249612505e-6	2.7226764127065043e-4	48	spearman
GOBP_REGULATION_OF_PRIMARY_MIRNA_PROCESSING	0.6009552757273122	6.291935553585469e-6	2.724590848017343e-4	48	spearman
GOBP_OVULATION_FROM_OVARIAN_FOLLICLE	0.6007381676074686	6.353368904123659e-6	2.739824705927046e-4	48	spearman
GOBP_REGULATION_OF_SYSTEMIC_ARTERIAL_BLOOD_PRESSURE_BY_NOREPINEPHRINE_EPINEPHRINE	0.6005210594876249	6.415356358439683e-6	2.7459711369366615e-4	48	spearman
GOBP_CELLULAR_RESPONSE_TO_HISTAMINE	0.600412505427703	6.446559300014202e-6	2.7459711369366615e-4	48	spearman
GOMF_TYPE_I_TRANSFORMING_GROWTH_FACTOR_BETA_RECEPTOR_BINDING	0.600412505427703	6.446559300014202e-6	2.7459711369366615e-4	48	spearman
GOCC_CLATHRIN_COATED_VESICLE_MEMBRANE	0.5999782891880157	6.572779244781799e-6	2.7792958143360157e-4	48	spearman
GOBP_GASTRIC_MOTILITY	0.5998697351280938	6.604689171668569e-6	2.7792958143360157e-4	48	spearman
GOBP_POSITIVE_REGULATION_OF_MHC_CLASS_II_BIOSYNTHETIC_PROCESS	0.5998697351280938	6.604689171668569e-6	2.7792958143360157e-4	48	spearman
GOBP_NEGATIVE_REGULATION_OF_EXCITATORY_POSTSYNAPTIC_POTENTIAL	0.599761181068172	6.636742240757935e-6	2.781567952793165e-4	48	spearman
GOCC_COATED_VESICLE_MEMBRANE	0.5994355188884064	6.733766179351433e-6	2.8109433539084624e-4	48	spearman
GOBP_APOPTOTIC_PROCESS	0.599001302648719	6.865171264723414e-6	2.854379574448349e-4	48	spearman
GOBP_POSITIVE_REGULATION_OF_STEM_CELL_PROLIFERATION	0.5988927485887972	6.898390776268381e-6	2.8568097675054293e-4	48	spearman
GOBP_NEGATIVE_REGULATION_OF_AXON_EXTENSION	0.5985670864090317	6.998942746324742e-6	2.869586520001666e-4	48	spearman
GOBP_DIPEPTIDE_TRANSMEMBRANE_TRANSPORT	0.5984585323491098	7.032759910422811e-6	2.869586520001666e-4	48	spearman
GOMF_ALDEHYDE_DEHYDROGENASE_NAD_P_PLUS_ACTIVITY	0.5984585323491098	7.032759910422811e-6	2.869586520001666e-4	48	spearman
GOBP_CARDIAC_MUSCLE_CELL_CARDIAC_MUSCLE_CELL_ADHESION	0.598349978289188	7.06672801495236e-6	2.869586520001666e-4	48	spearman
GOCC_SYNAPTIC_VESICLE_MEMBRANE	0.598349978289188	7.06672801495236e-6	2.869586520001666e-4	48	spearman
GOMF_CXCR3_CHEMOKINE_RECEPTOR_BINDING	0.5982414242292662	7.100847675317274e-6	2.872265362000429e-4	48	spearman
GOBP_NEGATIVE_REGULATION_OF_BLOOD_VESSEL_ENDOTHELIAL_CELL_PROLIFERATION_INVOLVED_IN_SPROUTING_ANGIOGENESIS	0.5976986539296569	7.273741012125866e-6	2.9308402008704844e-4	48	spearman
GOBP_REGULATION_OF_MUSCLE_CONTRACTION	0.5974815458098133	7.343981030754773e-6	2.9364668979676935e-4	48	spearman
GOCC_ENDOCYTIC_VESICLE	0.5974815458098133	7.343981030754773e-6	2.9364668979676935e-4	48	spearman
GOBP_PYRIDINE_CONTAINING_COMPOUND_BIOSYNTHETIC_PROCESS	0.5971558836300478	7.450516861095304e-6	2.956410416820935e-4	48	spearman
GOMF_PHOSPHOLIPASE_ACTIVITY	0.5971558836300478	7.450516861095304e-6	2.956410416820935e-4	48	spearman
GOBP_URIDINE_TRANSMEMBRANE_TRANSPORT	0.5963960052105949	7.704677313761805e-6	3.029069253847439e-4	48	spearman
GOCC_CILIARY_TRANSITION_ZONE	0.596287451150673	7.741632820413271e-6	3.029069253847439e-4	48	spearman
GOMF_CHROMO_SHADOW_DOMAIN_BINDING	0.596287451150673	7.741632820413271e-6	3.029069253847439e-4	48	spearman
GOBP_PYRIMIDINE_NUCLEOSIDE_TRIPHOSPHATE_BIOSYNTHETIC_PROCESS	0.5961788970907512	7.778752012563373e-6	3.029069253847439e-4	48	spearman
GOMF_ASPARTIC_ENDOPEPTIDASE_ACTIVITY_INTRAMEMBRANE_CLEAVING	0.5961788970907512	7.778752012563373e-6	3.029069253847439e-4	48	spearman
GOBP_REGULATION_OF_GLUTAMATE_SECRETION_NEUROTRANSMISSION	0.5960703430308294	7.816035552135406e-6	3.0322731234975873e-4	48	spearman
GOBP_REGULATION_OF_GLUCOSYLCERAMIDE_CATABOLIC_PROCESS	0.5958532349109857	7.891098333270564e-6	3.050055637259689e-4	48	spearman
GOBP_DIRECT_OSSIFICATION	0.595636126791142	7.966826507440199e-6	3.067963152459259e-4	48	spearman
GOBP_CYCLIC_NUCLEOTIDE_TRANSPORT	0.5953104646113765	8.081678165464399e-6	3.100749754955385e-4	48	spearman
GOMF_THIOREDOXIN_DISULFIDE_REDUCTASE_NADPH_ACTIVITY	0.594984802431611	8.198057408544607e-6	3.1338801141234985e-4	48	spearman
GOBP_G1_TO_G0_TRANSITION	0.5948762483716892	8.237193149982271e-6	3.1373484566866777e-4	48	spearman
GOBP_EMBRYONIC_SKELETAL_JOINT_DEVELOPMENT	0.5947676943117672	8.276501371703592e-6	3.140857029639952e-4	48	spearman
GOBP_PURINE_DEOXYRIBONUCLEOTIDE_CATABOLIC_PROCESS	0.5945505861919236	8.355638033660377e-6	3.159399946350713e-4	48	spearman
GOBP_GMP_BIOSYNTHETIC_PROCESS	0.5940078158923143	8.556546966753349e-6	3.2236867922396376e-4	48	spearman
GOMF_PYRUVATE_DEHYDROGENASE_ACETYL_TRANSFERRING_PHOSPHATASE_ACTIVITY	0.5936821537125488	8.679223884931408e-6	3.2581431821274886e-4	48	spearman
GOBP_NEURONAL_ION_CHANNEL_CLUSTERING	0.593573599652627	8.72047573512674e-6	3.2618955115334286e-4	48	spearman
GOBP_OLIGODENDROCYTE_PROGENITOR_PROLIFERATION	0.5934650455927052	8.761908558227491e-6	3.2656884897736465e-4	48	spearman
GOBP_NEGATIVE_REGULATION_OF_NUCLEOTIDE_CATABOLIC_PROCESS	0.5931393834129396	8.887300121873208e-6	3.3006357320949757e-4	48	spearman
GOBP_MUSCLE_CELL_MIGRATION	0.5929222752930959	8.971812712188775e-6	3.320207002283761e-4	48	spearman
GOBP_STEROID_METABOLIC_PROCESS	0.5925966131133305	9.099973642908736e-6	3.343919892161816e-4	48	spearman
GOMF_CELL_ADHESIVE_PROTEIN_BINDING_INVOLVED_IN_BUNDLE_OF_HIS_CELL_PURKINJE_MYOCYTE_COMMUNICATION	0.5925966131133305	9.099973642908736e-6	3.343919892161816e-4	48	spearman
GOBP_NEGATIVE_REGULATION_OF_INTRINSIC_APOPTOTIC_SIGNALING_PATHWAY_IN_RESPONSE_TO_DNA_DAMAGE	0.5923795049934868	9.186350959369481e-6	0.00033520544969223743	48	spearman
GOMF_HISTONE_H4K12_ACETYLTRANSFERASE_ACTIVITY	0.5923795049934868	9.186350959369481e-6	0.00033520544969223743	48	spearman
GOBP_GLOMERULAR_MESANGIAL_CELL_PROLIFERATION	0.5920538428137212	9.317336967063521e-6	3.376240575981768e-4	48	spearman
GOBP_MALE_MATING_BEHAVIOR	0.5920538428137212	9.317336967063521e-6	3.376240575981768e-4	48	spearman
GOBP_NEGATIVE_REGULATION_OF_TRIGLYCERIDE_METABOLIC_PROCESS	0.5918367346938775	9.405616482834408e-6	3.396436457261588e-4	48	spearman
GOBP_SULFUR_AMINO_ACID_BIOSYNTHETIC_PROCESS	0.5917281806339557	9.450045178652898e-6	3.4007128098076427e-4	48	spearman
GOBP_RESPONSE_TO_NUTRIENT_LEVELS	0.5916196265740339	9.49466752154871e-6	3.4050292183808364e-4	48	spearman
GOBP_HAIR_FOLLICLE_PLACODE_FORMATION	0.5912939643942684	9.629704144025526e-6	3.434334538777872e-4	48	spearman
GOBP_CHROMOSOME_CONDENSATION	0.5911854103343465	9.675108800313285e-6	3.434334538777872e-4	48	spearman
GOBP_METANEPHRIC_TUBULE_FORMATION	0.5911854103343465	9.675108800313285e-6	3.434334538777872e-4	48	spearman
GOBP_EMBRYONIC_CLEAVAGE	0.5907511940946591	9.858710509149514e-6	3.47586158356366e-4	48	spearman
GOMF_GLUTAMATE_GATED_CALCIUM_ION_CHANNEL_ACTIVITY	0.5907511940946591	9.858710509149514e-6	3.47586158356366e-4	48	spearman
GOBP_BLOOD_VESSEL_ENDOTHELIAL_CELL_MIGRATION	0.5905340859748155	9.95171225219124e-6	3.489783086345498e-4	48	spearman
GOBP_METHIONINE_METABOLIC_PROCESS	0.5904255319148937	9.998516125117898e-6	3.489783086345498e-4	48	spearman
GOCC_MEMBRANE_ATTACK_COMPLEX	0.5904255319148937	9.998516125117898e-6	3.489783086345498e-4	48	spearman
GOMF_SOLUTE_PROTON_SYMPORTER_ACTIVITY	0.5898827616152844	1.0235597606193568e-5	3.5606232206078693e-4	48	spearman
GOBP_POSITIVE_REGULATION_OF_SPROUTING_ANGIOGENESIS	0.5897742075553626	1.0283631988537498e-5	3.5654479545640304e-4	48	spearman
GOBP_NEGATIVE_REGULATION_OF_WOUND_HEALING	0.5894485453755971	1.0428985998723441e-5	3.603870790817147e-4	48	spearman
GOBP_REGULATION_OF_ENDOPEPTIDASE_ACTIVITY	0.5891228831958315	1.057623362551053e-5	3.642692215043825e-4	48	spearman
GOBP_POSITIVE_REGULATION_OF_MAST_CELL_ACTIVATION	0.5889057750759878	1.067546180492334e-5	3.652758012989507e-4	48	spearman
GOCC_TUBULAR_ENDOSOME	0.5889057750759878	1.067546180492334e-5	3.652758012989507e-4	48	spearman
GOBP_LEUKOTRIENE_CATABOLIC_PROCESS	0.5886886669561441	1.077554828885053e-5	3.6681576048237834e-4	48	spearman
GOBP_MESONEPHRIC_TUBULE_FORMATION	0.5885801128962223	1.0825915506762411e-5	3.6681576048237834e-4	48	spearman
GOBP_URETERIC_BUD_FORMATION	0.5885801128962223	1.0825915506762411e-5	3.6681576048237834e-4	48	spearman
GOBP_POSITIVE_REGULATION_OF_ALPHA_BETA_T_CELL_DIFFERENTIATION	0.5882544507164568	1.0978323272276987e-5	3.707759924578726e-4	48	spearman
GOBP_CENTROSOME_DUPLICATION	0.5881458966565349	1.1029564084416115e-5	3.7130493801602123e-4	48	spearman
GOBP_GAMMA_AMINOBUTYRIC_ACID_TRANSPORT	0.5879287885366913	1.1132708211274833e-5	3.7357216364265e-4	48	spearman
GOBP_ENDOCARDIAL_CELL_DIFFERENTIATION	0.5878202344767695	1.118461325897436e-5	3.7411097426492447e-4	48	spearman
GOBP_ACTIN_CROSSLINK_FORMATION	0.587386018237082	1.1394473705344286e-5	3.7991286769639926e-4	48	spearman
GOBP_CELL_PROLIFERATION_INVOLVED_IN_METANEPHROS_DEVELOPMENT	0.5871689101172384	1.150076039480054e-5	3.822354633125428e-4	48	spearman
GOBP_ALCOHOL_BIOSYNTHETIC_PROCESS	0.5869518019973947	1.16079608505303e-5	3.8457358551153724e-4	48	spearman
GOBP_CYCLIC_GMP_AMP_TRANSMEMBRANE_IMPORT_ACROSS_PLASMA_MEMBRANE	0.5868432479374729	1.1661905974347855e-5	3.8513813527941206e-4	48	spearman
GOBP_N_TERMINAL_PROTEIN_AMINO_ACID_MODIFICATION	0.5866261398176292	1.1770490508469317e-5	3.874979146573684e-4	48	spearman
GOBP_REGULATION_OF_DNA_DAMAGE_RESPONSE_SIGNAL_TRANSDUCTION_BY_P53_CLASS_MEDIATOR	0.5865175857577073	1.1825131726039467e-5	3.880725619275091e-4	48	spearman
GOBP_MODIFIED_AMINO_ACID_METABOLIC_PROCESS	0.5863004776378636	1.1935116604063072e-5	3.9045415949843956e-4	48	spearman
GOBP_CENTRIOLE_ELONGATION	0.58608336951802	1.2046044165462299e-5	3.9222065244357853e-4	48	spearman
GOBP_REGULATION_OF_BIOMINERAL_TISSUE_DEVELOPMENT	0.5859748154580982	1.2101863749217353e-5	3.9222065244357853e-4	48	spearman
GOMF_MONOATOMIC_ION_TRANSMEMBRANE_TRANSPORTER_ACTIVITY	0.5859748154580982	1.2101863749217353e-5	3.9222065244357853e-4	48	spearman
GOBP_SUBTELOMERIC_HETEROCHROMATIN_FORMATION	0.5858662613981763	1.2157921766372487e-5	3.9281755899028874e-4	48	spearman
GOBP_ATRIAL_CARDIAC_MUSCLE_TISSUE_MORPHOGENESIS	0.5856491532783327	1.2270756814291647e-5	3.9402344035060805e-4	48	spearman
GOCC_SYNAPSE	0.5856491532783327	1.2270756814291647e-5	3.9402344035060805e-4	48	spearman
GOBP_MEIOTIC_CHROMOSOME_SEGREGATION	0.5854320451584889	1.2384556768393734e-5	3.9586232692165617e-4	48	spearman
GOBP_GUANINE_NUCLEOTIDE_TRANSPORT	0.5853234910985671	1.2441820930462172e-5	3.9586232692165617e-4	48	spearman
GOMF_N_ACYLTRANSFERASE_ACTIVITY	0.5853234910985671	1.2441820930462172e-5	3.9586232692165617e-4	48	spearman
GOBP_NEGATIVE_REGULATION_OF_DENDRITE_DEVELOPMENT	0.5851063829787234	1.2557082343601468e-5	3.9831523202986293e-4	48	spearman
GOBP_CARDIAC_MUSCLE_CELL_MYOBLAST_DIFFERENTIATION	0.5849978289188016	1.2615081492101809e-5	3.9894239530780147e-4	48	spearman
GOBP_EXCRETION	0.5848892748588798	1.2673327539000497e-5	3.995735534652845e-4	48	spearman
GOBP_NEGATIVE_REGULATION_OF_EPITHELIAL_TO_MESENCHYMAL_TRANSITION	0.5846721667390361	1.2790564159178893e-5	4.0084783052609887e-4	48	spearman
GOBP_ORGANELLE_TRANSPORT_ALONG_MICROTUBULE	0.5846721667390361	1.2790564159178893e-5	4.0084783052609887e-4	48	spearman
GOBP_GANGLIOSIDE_METABOLIC_PROCESS	0.5843465045592705	1.2968294859674093e-5	4.052009735196373e-4	48	spearman
GOCC_TRIGLYCERIDE_RICH_PLASMA_LIPOPROTEIN_PARTICLE	0.5842379504993487	1.302804250977323e-5	4.0585269143878633e-4	48	spearman
GOMF_DISULFIDE_OXIDOREDUCTASE_ACTIVITY	0.5840208423795049	1.314829979201459e-5	4.0716812056220845e-4	48	spearman
GOMF_OXIDOREDUCTASE_ACTIVITY_ACTING_ON_PAIRED_DONORS_WITH_INCORPORATION_OR_REDUCTION_OF_MOLECULAR_OXYGEN_ANOTHER_COMPOUND_AS_ONE_DONOR_AND_INCORPORATION_OF_ONE_ATOM_OF_OXYGEN	0.5840208423795049	1.314829979201459e-5	4.0716812056220845e-4	48	spearman
GOCC_CILIARY_BASE	0.5839122883195831	1.320881138836516e-5	4.0783182144668286e-4	48	spearman
GOBP_CELLULAR_RESPONSE_TO_LUTEINIZING_HORMONE_STIMULUS	0.5835866261398176	1.3391889854976693e-5	4.098468109282603e-4	48	spearman
GOBP_HETEROTYPIC_CELL_CELL_ADHESION	0.5835866261398176	1.3391889854976693e-5	4.098468109282603e-4	48	spearman
GOBP_INTRACILIARY_ANTEROGRADE_TRANSPORT	0.5835866261398176	1.3391889854976693e-5	4.098468109282603e-4	48	spearman
GOMF_WD40_REPEAT_DOMAIN_BINDING	0.5833695180199739	1.3515238512912871e-5	4.124123658501717e-4	48	spearman
GOBP_HEMATOPOIETIC_STEM_CELL_MIGRATION_TO_BONE_MARROW	0.5830438558402085	1.3702226072729922e-5	4.168992166035261e-4	48	spearman
GOMF_ASPARTIC_TYPE_PEPTIDASE_ACTIVITY	0.5828267477203647	1.3828205959594947e-5	4.1849717187828926e-4	48	spearman
GOMF_STORE_OPERATED_CALCIUM_CHANNEL_ACTIVITY	0.5827181936604429	1.3891595411909863e-5	4.1849717187828926e-4	48	spearman
GOBP_REGULATION_OF_PIGMENTATION	0.582609639600521	1.395525256934119e-5	4.1849717187828926e-4	48	spearman
GOBP_REGULATION_OF_TRIGLYCERIDE_CATABOLIC_PROCESS	0.582609639600521	1.395525256934119e-5	4.1849717187828926e-4	48	spearman
GOMF_CHLORIDE_TRANSMEMBRANE_TRANSPORTER_ACTIVITY	0.582609639600521	1.395525256934119e-5	4.1849717187828926e-4	48	spearman
GOMF_ACETYLTRANSFERASE_ACTIVITY	0.5825010855405992	1.4019178460687198e-5	4.1920958858375815e-4	48	spearman
GOMF_CATALYTIC_ACTIVITY_ACTING_ON_A_GLYCOPROTEIN	0.5821754233608337	1.4212578879278109e-5	4.232980963623314e-4	48	spearman
GOBP_PRIMARY_AMINO_COMPOUND_BIOSYNTHETIC_PROCESS	0.5820668693009119	1.4277590065115048e-5	4.232980963623314e-4	48	spearman
GOBP_REGULATION_OF_SYSTEMIC_ARTERIAL_BLOOD_PRESSURE	0.5820668693009119	1.4277590065115048e-5	4.232980963623314e-4	48	spearman
GOMF_ADRENERGIC_RECEPTOR_BINDING	0.5815240990013026	1.4606776018652307e-5	4.318309193502988e-4	48	spearman
GOBP_NEGATIVE_REGULATION_OF_TRIGLYCERIDE_CATABOLIC_PROCESS	0.581306990881459	1.474039749943555e-5	4.3332616423692787e-4	48	spearman
GOBP_REGULATION_OF_LYMPHANGIOGENESIS	0.581306990881459	1.474039749943555e-5	4.3332616423692787e-4	48	spearman
GOCC_CLATHRIN_SCULPTED_VESICLE	0.5810898827616153	1.4875144416774264e-5	4.360590088018433e-4	48	spearman
GOBP_CYTOKINE_PRODUCTION_INVOLVED_IN_INFLAMMATORY_RESPONSE	0.5807642205818497	1.5079393857235943e-5	4.4068242141118066e-4	48	spearman
GOMF_CALCIUM_MONOATOMIC_CATION_ANTIPORTER_ACTIVITY	0.5805471124620061	1.5216992204624918e-5	4.4068242141118066e-4	48	spearman
GOBP_MICTURITION	0.5804385584020842	1.5286224276623937e-5	4.4068242141118066e-4	48	spearman
GOBP_NEGATIVE_REGULATION_OF_MONOCYTE_CHEMOTACTIC_PROTEIN_1_PRODUCTION	0.5804385584020842	1.5286224276623937e-5	4.4068242141118066e-4	48	spearman
GOBP_REGULATION_OF_WOUND_HEALING	0.5804385584020842	1.5286224276623937e-5	4.4068242141118066e-4	48	spearman
GOMF_ACETYLCHOLINE_BINDING	0.5804385584020842	1.5286224276623937e-5	4.4068242141118066e-4	48	spearman
GOCC_NEUROFILAMENT	0.5802214502822406	1.5425559724861043e-5	4.434742184260326e-4	48	spearman
GOBP_CERAMIDE_CATABOLIC_PROCESS	0.5800043421623969	1.5566064299398874e-5	4.450614987082922e-4	48	spearman
GOCC_PHAGOCYTIC_VESICLE_LUMEN	0.5800043421623969	1.5566064299398874e-5	4.450614987082922e-4	48	spearman
GOBP_CD27_SIGNALING_PATHWAY	0.5798957881024751	1.563675779342178e-5	4.458612140222669e-4	48	spearman
GOBP_PEPTIDE_BIOSYNTHETIC_PROCESS	0.5797872340425532	1.57077469178664e-5	4.466649777516451e-4	48	spearman
GOBP_RESPONSE_TO_UV_A	0.5796786799826313	1.5779032796926734e-5	4.4747278877371575e-4	48	spearman
GOBP_AXONAL_TRANSPORT_OF_MITOCHONDRION	0.5791359096830222	1.6139953126123046e-5	4.5445259430557957e-4	48	spearman
GOBP_BIOLOGICAL_PROCESS_INVOLVED_IN_INTERACTION_WITH_HOST	0.5790273556231003	1.6213043355528503e-5	4.5445259430557957e-4	48	spearman
GOBP_CARDIAC_NEURAL_CREST_CELL_MIGRATION_INVOLVED_IN_OUTFLOW_TRACT_MORPHOGENESIS	0.5790273556231003	1.6213043355528503e-5	4.5445259430557957e-4	48	spearman
GOBP_FOREBRAIN_DORSAL_VENTRAL_PATTERN_FORMATION	0.5790273556231003	1.6213043355528503e-5	4.5445259430557957e-4	48	spearman
GOBP_WOUND_HEALING	0.5789188015631784	1.6286438316432232e-5	4.5445259430557957e-4	48	spearman
GOMF_GALACTOSIDASE_ACTIVITY	0.5789188015631784	1.6286438316432232e-5	4.5445259430557957e-4	48	spearman
GOBP_SENSORY_PERCEPTION_OF_SWEET_TASTE	0.5788102475032566	1.636013916388545e-5	4.5529176617148945e-4	48	spearman
GOMF_ESTROGEN_RESPONSE_ELEMENT_BINDING	0.5783760312635692	1.6658024657242657e-5	4.6234879075261797e-4	48	spearman
GOMF_ENZYME_INHIBITOR_ACTIVITY	0.5780503690838037	1.6884707767359517e-5	4.6616087370413733e-4	48	spearman
GOMF_FUCOSYLTRANSFERASE_ACTIVITY	0.5780503690838037	1.6884707767359517e-5	4.6616087370413733e-4	48	spearman
GOBP_REGULATION_OF_SISTER_CHROMATID_COHESION	0.57783326096396	1.7037404212810257e-5	4.6790092201286275e-4	48	spearman
GOCC_9PLUS0_MOTILE_CILIUM	0.57783326096396	1.7037404212810257e-5	4.6790092201286275e-4	48	spearman
GOBP_NEGATIVE_REGULATION_OF_RAC_PROTEIN_SIGNAL_TRANSDUCTION	0.5776161528441164	1.719137127795129e-5	4.693165486266384e-4	48	spearman
GOBP_REGULATION_OF_APOPTOTIC_SIGNALING_PATHWAY	0.5775075987841946	1.7268834292126213e-5	4.693165486266384e-4	48	spearman
GOBP_REGULATION_OF_GOLGI_ORGANIZATION	0.5775075987841946	1.7268834292126213e-5	4.693165486266384e-4	48	spearman
GOBP_REGULATION_OF_PROGRAMMED_CELL_DEATH	0.5775075987841946	1.7268834292126213e-5	4.693165486266384e-4	48	spearman
GOCC_ADHERENS_JUNCTION	0.5773990447242727	1.7346618568369865e-5	4.7020600358313745e-4	48	spearman
GOBP_RESPIRATORY_BURST_INVOLVED_IN_DEFENSE_RESPONSE	0.5772904906643508	1.742472531750301e-5	4.7078075632242414e-4	48	spearman
GOBP_REGULATION_OF_LENS_FIBER_CELL_DIFFERENTIATION	0.577181936604429	1.7503155754417456e-5	4.7078075632242414e-4	48	spearman
GOBP_TELOMERE_MAINTENANCE_VIA_SEMI_CONSERVATIVE_REPLICATION	0.577181936604429	1.7503155754417456e-5	4.7078075632242414e-4	48	spearman
GOBP_CHROMOSOME_SEGREGATION	0.5769648284845853	1.766099257158737e-5	4.7350084151462785e-4	48	spearman
GOBP_NEGATIVE_REGULATION_OF_CELL_SUBSTRATE_JUNCTION_ORGANIZATION	0.5768562744246635	1.7740401402090792e-5	4.7350084151462785e-4	48	spearman
GOMF_STRUCTURAL_CONSTITUENT_OF_POSTSYNAPTIC_ACTIN_CYTOSKELETON	0.5768562744246635	1.7740401402090792e-5	4.7350084151462785e-4	48	spearman
GOMF_VOLTAGE_GATED_MONOATOMIC_ION_CHANNEL_ACTIVITY_INVOLVED_IN_REGULATION_OF_PRESYNAPTIC_MEMBRANE_POTENTIAL	0.5767477203647416	1.7820138820895445e-5	4.7441573656853284e-4	48	spearman
GOBP_POSITIVE_REGULATION_OF_GONAD_DEVELOPMENT	0.5763135041250543	1.8142399149892094e-5	4.817661005808496e-4	48	spearman
GOBP_OOCYTE_CONSTRUCTION	0.5760963960052106	1.8305533162668276e-5	4.821433448558638e-4	48	spearman
GOBP_RESPONSE_TO_WOUNDING	0.5760963960052106	1.8305533162668276e-5	4.821433448558638e-4	48	spearman
GOMF_CUPRIC_ION_BINDING	0.5760963960052106	1.8305533162668276e-5	4.821433448558638e-4	48	spearman
GOBP_REGULATION_OF_COAGULATION	0.5759878419452887	1.8387605524399558e-5	4.821433448558638e-4	48	spearman
GOCC_PRONUCLEUS	0.5759878419452887	1.8387605524399558e-5	4.821433448558638e-4	48	spearman
GOBP_C21_STEROID_HORMONE_BIOSYNTHETIC_PROCESS	0.5758792878853669	1.847001647453024e-5	4.830904559603949e-4	48	spearman
GOBP_REGULATION_OF_BILE_ACID_SECRETION	0.5756621797655233	1.8635859219867764e-5	4.8620956704634996e-4	48	spearman
GOMF_PROTEIN_DISULFIDE_REDUCTASE_NAD_P_H_ACTIVITY	0.5753365175857578	1.888719461166661e-5	4.912860653510313e-4	48	spearman
GOBP_POSITIVE_REGULATION_OF_NUCLEOTIDE_BIOSYNTHETIC_PROCESS	0.5752279635258359	1.897166388812434e-5	4.912860653510313e-4	48	spearman
GOBP_TOLERANCE_INDUCTION_DEPENDENT_UPON_IMMUNE_RESPONSE	0.5752279635258359	1.897166388812434e-5	4.912860653510313e-4	48	spearman
GOMF_TRANSMEMBRANE_RECEPTOR_PROTEIN_TYROSINE_KINASE_ACTIVATOR_ACTIVITY	0.575119409465914	1.9056480724818858e-5	4.922609723866574e-4	48	spearman
GOBP_NEGATIVE_REGULATION_OF_SYSTEMIC_ARTERIAL_BLOOD_PRESSURE	0.5747937472861485	1.9313029606448213e-5	4.971981869502468e-4	48	spearman
GOBP_HORMONE_BIOSYNTHETIC_PROCESS	0.5746851932262267	1.9399249715897274e-5	4.971981869502468e-4	48	spearman
GOBP_NEGATIVE_REGULATION_OF_VASOCONSTRICTION	0.5746851932262267	1.9399249715897274e-5	4.971981869502468e-4	48	spearman
GOBP_PLASMINOGEN_ACTIVATION	0.5745766391663049	1.9485823923213005e-5	4.971981869502468e-4	48	spearman
GOBP_RESPONSE_TO_LEAD_ION	0.5745766391663049	1.9485823923213005e-5	4.971981869502468e-4	48	spearman
GOMF_GLYCOSYLTRANSFERASE_ACTIVITY	0.574468085106383	1.957275354900061e-5	4.981981854570009e-4	48	spearman
GOBP_MITOTIC_CHROMOSOME_CONDENSATION	0.5743595310464612	1.9660039918254342e-5	4.9920237612385e-4	48	spearman
GOBP_MITOCHONDRIAL_DNA_METABOLIC_PROCESS	0.5741424229266174	1.983568820915884e-5	5.012233466120622e-4	48	spearman
GOBP_SYNAPTONEMAL_COMPLEX_ORGANIZATION	0.5741424229266174	1.983568820915884e-5	5.012233466120622e-4	48	spearman
GOBP_ACETATE_ESTER_METABOLIC_PROCESS	0.5740338688666956	1.992405280285739e-5	5.022401329725114e-4	48	spearman
GOCC_PHAGOPHORE_ASSEMBLY_SITE_MEMBRANE	0.5739253148067738	2.0012779484142784e-5	5.030770051489465e-4	48	spearman
GOBP_ADHESION_OF_SYMBIONT_TO_HOST_CELL	0.573816760746852	2.0101869600144754e-5	5.030770051489465e-4	48	spearman
GOBP_REGULATION_OF_CRISTAE_FORMATION	0.573816760746852	2.0101869600144754e-5	5.030770051489465e-4	48	spearman
GOMF_ARRESTIN_FAMILY_PROTEIN_BINDING	0.5735996526270082	2.0281145547154682e-5	5.063493658614982e-4	48	spearman
GOBP_GOLGI_RIBBON_FORMATION	0.5733825445071645	2.0461891510456742e-5	5.072216147342674e-4	48	spearman
GOBP_REGULATION_OF_REACTIVE_OXYGEN_SPECIES_METABOLIC_PROCESS	0.5733825445071645	2.0461891510456742e-5	5.072216147342674e-4	48	spearman
GOMF_METALLOENDOPEPTIDASE_INHIBITOR_ACTIVITY	0.5733825445071645	2.0461891510456742e-5	5.072216147342674e-4	48	spearman
GOBP_MICROTUBULE_BASED_MOVEMENT	0.5731654363873209	2.0644118428679658e-5	5.10526113558533e-4	48	spearman
GOBP_POSITIVE_REGULATION_OF_HEMATOPOIETIC_STEM_CELL_PROLIFERATION	0.573056882327399	2.073579068401283e-5	0.00051158087843583425	48	spearman
GOBP_REGULATION_OF_MYOBLAST_DIFFERENTIATION	0.5729483282674772	2.0827837312923138e-5	5.126398825416648e-4	48	spearman
GOBP_REGULATION_OF_LIPID_BIOSYNTHETIC_PROCESS	0.5727312201476336	2.101305924717284e-5	5.147706251255769e-4	48	spearman
GOCC_DENDRITE_TERMINUS	0.5727312201476336	2.101305924717284e-5	5.147706251255769e-4	48	spearman
GOBP_VENTRAL_MIDLINE_DEVELOPMENT	0.5726226660877116	2.110623734182779e-5	5.152230446559506e-4	48	spearman
GOBP_INHIBITORY_SYNAPSE_ASSEMBLY	0.5725141120277898	2.1199795388716985e-5	5.152230446559506e-4	48	spearman
GOBP_SPHINGOMYELIN_CATABOLIC_PROCESS	0.5725141120277898	2.1199795388716985e-5	5.152230446559506e-4	48	spearman
GOBP_FERMENTATION	0.5722970039079461	2.1388056968564143e-5	5.152230446559506e-4	48	spearman
GOBP_MAST_CELL_CHEMOTAXIS	0.5722970039079461	2.1388056968564143e-5	5.152230446559506e-4	48	spearman
GOBP_REGULATION_OF_OSTEOCLAST_PROLIFERATION	0.5722970039079461	2.1388056968564143e-5	5.152230446559506e-4	48	spearman
GOBP_BIOLOGICAL_PROCESS_INVOLVED_IN_SYMBIOTIC_INTERACTION	0.5721884498480243	2.1482763327803257e-5	5.152230446559506e-4	48	spearman
GOBP_RETROGRADE_TRANS_SYNAPTIC_SIGNALING	0.5721884498480243	2.1482763327803257e-5	5.152230446559506e-4	48	spearman
GOMF_EXTRACELLULAR_MATRIX_BINDING	0.5721884498480243	2.1482763327803257e-5	5.152230446559506e-4	48	spearman
GOBP_REGULATION_OF_CARDIAC_MUSCLE_CELL_ACTION_POTENTIAL	0.5720798957881025	2.1577855291864717e-5	5.152230446559506e-4	48	spearman
GOBP_NEGATIVE_REGULATION_OF_FIBRINOLYSIS	0.5719713417281806	2.1673334285546405e-5	5.152230446559506e-4	48	spearman
GOBP_PROTEIN_PROCESSING	0.5719713417281806	2.1673334285546405e-5	5.152230446559506e-4	48	spearman
GOMF_OXIDOREDUCTASE_ACTIVITY_ACTING_ON_THE_ALDEHYDE_OR_OXO_GROUP_OF_DONORS	0.5719713417281806	2.1673334285546405e-5	5.152230446559506e-4	48	spearman
GOBP_TRIGLYCERIDE_BIOSYNTHETIC_PROCESS	0.571754233608337	2.1865459084407667e-5	5.184893721304607e-4	48	spearman
GOBP_PEPTIDYL_TYROSINE_DEPHOSPHORYLATION	0.571645679548415	2.196210776266942e-5	5.184893721304607e-4	48	spearman
GOBP_DORSAL_AORTA_DEVELOPMENT	0.5715371254884932	2.2059149216742485e-5	5.184893721304607e-4	48	spearman
GOBP_NEGATIVE_REGULATION_OF_CGAS_STING_SIGNALING_PATHWAY	0.5715371254884932	2.2059149216742485e-5	5.184893721304607e-4	48	spearman
GOBP_REGULATION_OF_EXTRINSIC_APOPTOTIC_SIGNALING_PATHWAY_IN_ABSENCE_OF_LIGAND	0.5715371254884932	2.2059149216742485e-5	5.184893721304607e-4	48	spearman
GOBP_MOTOR_NEURON_AXON_GUIDANCE	0.5714285714285714	2.2156584894991485e-5	5.196092583463621e-4	48	spearman
GOBP_IRIS_MORPHOGENESIS	0.5712114633087277	2.235264474125701e-5	5.21861746129213e-4	48	spearman
GOBP_REGULATION_OF_MAST_CELL_ACTIVATION_INVOLVED_IN_IMMUNE_RESPONSE	0.5712114633087277	2.235264474125701e-5	5.21861746129213e-4	48	spearman
GOBP_ODONTOBLAST_DIFFERENTIATION	0.5708858011289623	2.264972767514327e-5	5.27617317004007e-4	48	spearman
GOBP_TRANS_SYNAPTIC_SIGNALING_BY_LIPID	0.5707772470690404	2.274955938124984e-5	5.287213434163419e-4	48	spearman
GOBP_INORGANIC_ANION_TRANSMEMBRANE_TRANSPORT	0.5705601389491967	2.2950437769988776e-5	5.287213434163419e-4	48	spearman
GOBP_NEGATIVE_REGULATION_OF_MORPHOGENESIS_OF_AN_EPITHELIUM	0.5705601389491967	2.2950437769988776e-5	5.287213434163419e-4	48	spearman
GOMF_ACETYLGLUCOSAMINYLTRANSFERASE_ACTIVITY	0.5705601389491967	2.2950437769988776e-5	5.287213434163419e-4	48	spearman
GOMF_N_ACETYLTRANSFERASE_ACTIVITY	0.5705601389491967	2.2950437769988776e-5	5.287213434163419e-4	48	spearman
GOBP_RESPONSE_TO_INDOLE_3_METHANOL	0.570343030829353	2.3152946063565515e-5	5.31042077185428e-4	48	spearman
GOCC_JUXTAPARANODE_REGION_OF_AXON	0.570343030829353	2.3152946063565515e-5	5.31042077185428e-4	48	spearman
GOBP_NEGATIVE_REGULATION_OF_D_GLUCOSE_TRANSMEMBRANE_TRANSPORT	0.5701259227095093	2.3357096253644625e-5	5.333799923479985e-4	48	spearman
GOBP_POSITIVE_REGULATION_OF_EPITHELIAL_CELL_MIGRATION	0.5701259227095093	2.3357096253644625e-5	5.333799923479985e-4	48	spearman
GOMF_PROTEIN_KINASE_C_BINDING	0.5699088145896657	2.356290041034447e-5	5.369048661186788e-4	48	spearman
GOCC_ANCHORING_JUNCTION	0.569691706469822	2.377037068267955e-5	5.404522624061956e-4	48	spearman
GOBP_CARDIAC_EPITHELIAL_TO_MESENCHYMAL_TRANSITION	0.5693660442900564	2.408472682932892e-5	5.464091504149491e-4	48	spearman
GOBP_SEPTIN_CYTOSKELETON_ORGANIZATION	0.5691489361702128	2.429641606446032e-5	5.488255369019651e-4	48	spearman
GOBP_SIGNAL_TRANSDUCTION_IN_ABSENCE_OF_LIGAND	0.5691489361702128	2.429641606446032e-5	5.488255369019651e-4	48	spearman
GOBP_REGULATION_OF_CELL_CYCLE_PROCESS	0.569040382110291	2.4402900876426308e-5	5.489415985910536e-4	48	spearman
GOBP_REGULATION_OF_EARLY_ENDOSOME_TO_LATE_ENDOSOME_TRANSPORT	0.5689318280503691	2.4509814564516806e-5	5.489415985910536e-4	48	spearman
GOBP_CENTRIOLE_ASSEMBLY	0.5688232739904472	2.461715869496101e-5	5.489415985910536e-4	48	spearman
GOBP_FLUID_TRANSPORT	0.5688232739904472	2.461715869496101e-5	5.489415985910536e-4	48	spearman
GOBP_PURINE_RIBONUCLEOSIDE_METABOLIC_PROCESS	0.5688232739904472	2.461715869496101e-5	5.489415985910536e-4	48	spearman
GOCC_INTERCALATED_DISC	0.5688232739904472	2.461715869496101e-5	5.489415985910536e-4	48	spearman
GOBP_MODIFIED_AMINO_ACID_BIOSYNTHETIC_PROCESS	0.5686061658706035	2.4833144573264812e-5	5.502307786976467e-4	48	spearman
GOMF_IODIDE_TRANSMEMBRANE_TRANSPORTER_ACTIVITY	0.5686061658706035	2.4833144573264812e-5	5.502307786976467e-4	48	spearman
GOMF_SIGNAL_RECOGNITION_PARTICLE_BINDING	0.5686061658706035	2.4833144573264812e-5	5.502307786976467e-4	48	spearman
GOBP_CALCITRIOL_BIOSYNTHETIC_PROCESS_FROM_CALCIOL	0.568280503690838	2.5160391157255708e-5	5.551244019389441e-4	48	spearman
GOBP_ORGANELLE_DISASSEMBLY	0.568280503690838	2.5160391157255708e-5	5.551244019389441e-4	48	spearman
GOCC_SARCOPLASMIC_RETICULUM_LUMEN	0.5681719496309162	2.5270351118396917e-5	5.563742284210764e-4	48	spearman
GOMF_ALPHA_GLUCOSIDASE_ACTIVITY	0.5680633955709943	2.5380752628679334e-5	5.576284935429422e-4	48	spearman
GOCC_ENDOPLASMIC_RETICULUM_LUMEN	0.5678462874511506	2.5602886731110736e-5	5.613271553064531e-4	48	spearman
GOBP_MODULATION_BY_SYMBIONT_OF_ENTRY_INTO_HOST	0.5677377333912288	2.571462255349587e-5	5.625949705834023e-4	48	spearman
GOBP_AMPA_SELECTIVE_GLUTAMATE_RECEPTOR_SIGNALING_PATHWAY	0.567629179331307	2.5826806385523266e-5	5.638672624253573e-4	48	spearman
GOMF_DEATH_RECEPTOR_ACTIVITY	0.5674120712114633	2.6052524596553474e-5	5.67607821899023e-4	48	spearman
GOBP_MESENCHYMAL_CELL_MIGRATION	0.5673035171515415	2.6166062247740264e-5	5.677110719696827e-4	48	spearman
GOBP_REGULATION_OF_CD8_POSITIVE_ALPHA_BETA_T_CELL_ACTIVATION	0.5673035171515415	2.6166062247740264e-5	5.677110719696827e-4	48	spearman
GOMF_CELL_CELL_ADHESION_MEDIATOR_ACTIVITY	0.5671949630916197	2.6280054452966397e-5	5.678232883460815e-4	48	spearman
GOMF_TAURINE_TRANSMEMBRANE_TRANSPORTER_ACTIVITY	0.5671949630916197	2.6280054452966397e-5	5.678232883460815e-4	48	spearman
GOBP_CELLULAR_RESPONSE_TO_THYROID_HORMONE_STIMULUS	0.5670864090316978	2.6394502861549864e-5	5.679443955940916e-4	48	spearman
GOMF_NEUROTROPHIN_RECEPTOR_ACTIVITY	0.5670864090316978	2.6394502861549864e-5	5.679443955940916e-4	48	spearman
GOCC_CILIARY_PLASM	0.5669778549717759	2.6509409128124442e-5	5.692431968335528e-4	48	spearman
GOCC_DENDRITIC_SPINE_HEAD	0.5666521927920104	2.6856891702198342e-5	5.755205786532688e-4	48	spearman
GOBP_MONOACYLGLYCEROL_CATABOLIC_PROCESS	0.5665436387320886	2.6973646053930626e-5	5.756584258053579e-4	48	spearman
GOMF_C4_DICARBOXYLATE_TRANSMEMBRANE_TRANSPORTER_ACTIVITY	0.5665436387320886	2.6973646053930626e-5	5.756584258053579e-4	48	spearman
GOMF_MONOOXYGENASE_ACTIVITY	0.5664350846721667	2.7090866617092127e-5	5.769801714611703e-4	48	spearman
GOBP_ICOSANOID_METABOLIC_PROCESS	0.5661094224924013	2.7445342470721506e-5	5.821536463911578e-4	48	spearman
GOMF_SECONDARY_ACTIVE_MONOCARBOXYLATE_TRANSMEMBRANE_TRANSPORTER_ACTIVITY	0.5661094224924013	2.7445342470721506e-5	5.821536463911578e-4	48	spearman
GOMF_AMINO_ACID_PROTON_SYMPORTER_ACTIVITY	0.5660008684324794	2.7564444802330973e-5	5.834940080266249e-4	48	spearman
GOBP_VITAMIN_B6_METABOLIC_PROCESS	0.5652409900130265	2.8411549098883868e-5	6.00208353028243e-4	48	spearman
GOBP_NEGATIVE_REGULATION_OF_CHOLESTEROL_BIOSYNTHETIC_PROCESS	0.5651324359531047	2.853449733412737e-5	6.003750285865992e-4	48	spearman
GOBP_NEGATIVE_REGULATION_OF_CHOLESTEROL_METABOLIC_PROCESS	0.5651324359531047	2.853449733412737e-5	6.003750285865992e-4	48	spearman
GOBP_ATRIOVENTRICULAR_VALVE_FORMATION	0.5650238818931829	2.8657934136892425e-5	6.005506037200991e-4	48	spearman
GOBP_ENDOCARDIAL_CUSHION_FORMATION	0.5650238818931829	2.8657934136892425e-5	6.005506037200991e-4	48	spearman
GOBP_ALDEHYDE_BIOSYNTHETIC_PROCESS	0.5648067737733391	2.8906280484563253e-5	6.033318862738042e-4	48	spearman
GOMF_PROTEIN_KINASE_A_CATALYTIC_SUBUNIT_BINDING	0.5648067737733391	2.8906280484563253e-5	6.033318862738042e-4	48	spearman
GOBP_INTRACILIARY_TRANSPORT	0.5644811115935736	2.928250840761785e-5	6.087495174141432e-4	48	spearman
GOCC_ENDOPLASMIC_RETICULUM_CHAPERONE_COMPLEX	0.5644811115935736	2.928250840761785e-5	6.087495174141432e-4	48	spearman
GOBP_REGULATION_OF_RESPONSE_TO_NUTRIENT_LEVELS	0.56426400347373	2.9535820069748353e-5	6.115790044601068e-4	48	spearman
GOMF_SPHINGOMYELIN_PHOSPHODIESTERASE_ACTIVITY	0.56426400347373	2.9535820069748353e-5	6.115790044601068e-4	48	spearman
GOBP_REGULATION_OF_PEPTIDASE_ACTIVITY	0.5640468953538863	2.9791142912005363e-5	6.151110843694774e-4	48	spearman
GOBP_LYSINE_METABOLIC_PROCESS	0.5638297872340425	3.0048491388309055e-5	6.151110843694774e-4	48	spearman
GOBP_REGULATION_OF_POSITIVE_CHEMOTAXIS	0.5638297872340425	3.0048491388309055e-5	6.151110843694774e-4	48	spearman
GOCC_CHYLOMICRON	0.5638297872340425	3.0048491388309055e-5	6.151110843694774e-4	48	spearman
GOBP_MINERALOCORTICOID_BIOSYNTHETIC_PROCESS	0.5637212331741207	3.0177929781254548e-5	6.151110843694774e-4	48	spearman
GOBP_MYELIN_MAINTENANCE	0.5637212331741207	3.0177929781254548e-5	6.151110843694774e-4	48	spearman
GOMF_HEXOSYLTRANSFERASE_ACTIVITY	0.5637212331741207	3.0177929781254548e-5	6.151110843694774e-4	48	spearman
GOMF_PHOSPHOLIPASE_ACTIVATOR_ACTIVITY	0.5637212331741207	3.0177929781254548e-5	6.151110843694774e-4	48	spearman
GOCC_INO80_TYPE_COMPLEX	0.5636126791141989	3.030788004470273e-5	6.165556260166036e-4	48	spearman
GOBP_REGULATION_OF_BLOOD_VESSEL_REMODELING	0.563504125054277	3.0438344011385763e-5	6.168049671899453e-4	48	spearman
GOCC_MANCHETTE	0.563504125054277	3.0438344011385763e-5	6.168049671899453e-4	48	spearman
GOBP_GLYCOSYLATION	0.5633955709943551	3.056932351985721e-5	6.182586439016081e-4	48	spearman
GOMF_PROCOLLAGEN_PROLINE_DIOXYGENASE_ACTIVITY	0.5632870169344333	3.0700820414506866e-5	6.197171409009548e-4	48	spearman
GOCC_MRE11_COMPLEX	0.5630699088145896	3.096537376917766e-5	6.238506576354018e-4	48	spearman
GOCC_CHROMAFFIN_GRANULE_MEMBRANE	0.5629613547546678	3.109843394730522e-5	6.253241939770275e-4	48	spearman
GOMF_CHROMATIN_PROTEIN_ADAPTOR_ACTIVITY	0.5626356925749023	3.150077091740078e-5	6.321962409499895e-4	48	spearman
GOBP_PROTEIN_UFMYLATION	0.5624185844550587	3.177164473959946e-5	6.351894339127586e-4	48	spearman
GOMF_OXIDOREDUCTASE_ACTIVITY_ACTING_ON_THE_ALDEHYDE_OR_OXO_GROUP_OF_DONORS_DISULFIDE_AS_ACCEPTOR	0.5624185844550587	3.177164473959946e-5	6.351894339127586e-4	48	spearman
GOBP_REGULATION_OF_FAT_CELL_DIFFERENTIATION	0.5623100303951367	3.1907882078332744e-5	6.366934175324675e-4	48	spearman
GOBP_NEGATIVE_REGULATION_OF_LEUKOCYTE_ADHESION_TO_VASCULAR_ENDOTHELIAL_CELL	0.5622014763352149	3.204465557167056e-5	6.382023388281563e-4	48	spearman
GOBP_POSITIVE_REGULATION_OF_FATTY_ACID_BETA_OXIDATION	0.5620929222752931	3.2181967129262535e-5	6.388061128912839e-4	48	spearman
GOBP_PYRIMIDINE_RIBONUCLEOTIDE_CATABOLIC_PROCESS	0.5619843682153712	3.231981866678784e-5	6.388061128912839e-4	48	spearman
GOCC_MICROTUBULE_MINUS_END	0.5619843682153712	3.231981866678784e-5	6.388061128912839e-4	48	spearman
GOCC_SITE_OF_DNA_DAMAGE	0.5619843682153712	3.231981866678784e-5	6.388061128912839e-4	48	spearman
GOMF_CARBOXYPEPTIDASE_ACTIVITY	0.5617672600955276	3.259714937459957e-5	6.430696613862403e-4	48	spearman
GOCC_PARANODAL_JUNCTION	0.5616587060356057	3.273663240653942e-5	6.446028222540479e-4	48	spearman
GOBP_POSITIVE_REGULATION_OF_VASCULATURE_DEVELOPMENT	0.5614415979157621	3.301724352630813e-5	6.480164922238119e-4	48	spearman
GOBP_CERAMIDE_1_PHOSPHATE_TRANSPORT	0.5613330438558402	3.3158375512410456e-5	6.480164922238119e-4	48	spearman
GOBP_MEMBRANE_REPOLARIZATION_DURING_ATRIAL_CARDIAC_MUSCLE_CELL_ACTION_POTENTIAL	0.5613330438558402	3.3158375512410456e-5	6.480164922238119e-4	48	spearman
GOBP_PHOTOTRANSDUCTION	0.5613330438558402	3.3158375512410456e-5	6.480164922238119e-4	48	spearman
GOBP_CELLULAR_RESPONSE_TO_HYDROGEN_PEROXIDE	0.5608988276161528	3.372845873169202e-5	6.566981256043618e-4	48	spearman
GOBP_NEGATIVE_REGULATION_OF_PROTEIN_LOCALIZATION_TO_CELL_PERIPHERY	0.5608988276161528	3.372845873169202e-5	6.566981256043618e-4	48	spearman
GOBP_REGULATION_OF_MEGAKARYOCYTE_DIFFERENTIATION	0.5603560573165437	3.445371062467261e-5	6.695696910225015e-4	48	spearman
GOMF_GLYCOSAMINOGLYCAN_BINDING	0.5601389491966999	3.47477975748587e-5	6.740297685710509e-4	48	spearman
GOBP_RESPONSE_TO_LIPID	0.5600303951367781	3.489570330441794e-5	6.743917771942698e-4	48	spearman
GOBP_STEROID_HORMONE_BIOSYNTHETIC_PROCESS	0.5600303951367781	3.489570330441794e-5	6.743917771942698e-4	48	spearman
GOBP_POSITIVE_REGULATION_OF_PROTEIN_CATABOLIC_PROCESS	0.5599218410768563	3.504418657934867e-5	6.760094845509847e-4	48	spearman
GOBP_FUNGIFORM_PAPILLA_DEVELOPMENT	0.5598132870169344	3.519324943939499e-5	6.763844404227001e-4	48	spearman
GOBP_FUNGIFORM_PAPILLA_MORPHOGENESIS	0.5598132870169344	3.519324943939499e-5	6.763844404227001e-4	48	spearman
GOBP_REGULATION_OF_PROTEIN_LOCALIZATION_TO_NUCLEOLUS	0.5597047329570126	3.534289393068118e-5	6.780118401849059e-4	48	spearman
GOBP_POLYPRENOL_METABOLIC_PROCESS	0.5595961788970908	3.549312210572772e-5	6.783996745336529e-4	48	spearman
GOBP_STEROL_HOMEOSTASIS	0.5595961788970908	3.549312210572772e-5	6.783996745336529e-4	48	spearman
GOCC_CYTOPLASMIC_SIDE_OF_MEMBRANE	0.5593790707772471	3.579533774927175e-5	6.796129151236281e-4	48	spearman
GOMF_OLIGOSACCHARYL_TRANSFERASE_ACTIVITY	0.5593790707772471	3.579533774927175e-5	6.796129151236281e-4	48	spearman
GOBP_CANNABINOID_SIGNALING_PATHWAY	0.5592705167173253	3.594732935494852e-5	6.796129151236281e-4	48	spearman
GOBP_NEGATIVE_REGULATION_OF_CELL_ADHESION_MOLECULE_PRODUCTION	0.5592705167173253	3.594732935494852e-5	6.796129151236281e-4	48	spearman
GOMF_KINETOCHORE_BINDING	0.5592705167173253	3.594732935494852e-5	6.796129151236281e-4	48	spearman
GOMF_RRNA_CYTOSINE_METHYLTRANSFERASE_ACTIVITY	0.5592705167173253	3.594732935494852e-5	6.796129151236281e-4	48	spearman
GOCC_FASCIA_ADHERENS	0.5591619626574034	3.6099912918778734e-5	6.812634560947104e-4	48	spearman
GOBP_REGULATION_OF_BRANCHING_INVOLVED_IN_PROSTATE_GLAND_MORPHOGENESIS	0.5590534085974815	3.625309052552371e-5	6.82919228744342e-4	48	spearman
GOMF_INOSITOL_1_4_5_TRISPHOSPHATE_BINDING	0.5589448545375597	3.6406864266445205e-5	6.845802441164363e-4	48	spearman
GOBP_5_PHOSPHORIBOSE_1_DIPHOSPHATE_METABOLIC_PROCESS	0.5588363004776379	3.6561236239321966e-5	6.850144728789301e-4	48	spearman
GOBP_MEMBRANE_LIPID_CATABOLIC_PROCESS	0.5588363004776379	3.6561236239321966e-5	6.850144728789301e-4	48	spearman
GOBP_REGULATION_OF_MORPHOGENESIS_OF_A_BRANCHING_STRUCTURE	0.558727746417716	3.67162085484671e-5	6.85907184613775e-4	48	spearman
GOBP_CELLULAR_RESPONSE_TO_CHEMICAL_STRESS	0.5586191923577941	3.687178330474586e-5	6.85907184613775e-4	48	spearman
GOBP_POSITIVE_REGULATION_OF_BONE_MINERALIZATION	0.5586191923577941	3.687178330474586e-5	6.85907184613775e-4	48	spearman
GOBP_POSITIVE_REGULATION_OF_SYNAPTIC_TRANSMISSION_GABAERGIC	0.5586191923577941	3.687178330474586e-5	6.85907184613775e-4	48	spearman
GOBP_EXTRACELLULAR_REGULATION_OF_SIGNAL_TRANSDUCTION	0.5582935301780286	3.734214346368129e-5	6.93421012788217e-4	48	spearman
GOBP_MDA_5_SIGNALING_PATHWAY	0.5581849761181068	3.7500149248796505e-5	6.938857403553907e-4	48	spearman
GOMF_RNA_CAP_BINDING	0.5581849761181068	3.7500149248796505e-5	6.938857403553907e-4	48	spearman
GOBP_REGULATION_OF_PLASMINOGEN_ACTIVATION	0.558076422058185	3.765876813426175e-5	6.943584880727131e-4	48	spearman
GOCC_DYSTROGLYCAN_COMPLEX	0.558076422058185	3.765876813426175e-5	6.943584880727131e-4	48	spearman
GOMF_GLYCOLIPID_MANNOSYLTRANSFERASE_ACTIVITY	0.5579678679982631	3.781800227062146e-5	6.948392107327563e-4	48	spearman
GOMF_N_N_DIMETHYLANILINE_MONOOXYGENASE_ACTIVITY	0.5579678679982631	3.781800227062146e-5	6.948392107327563e-4	48	spearman
GOBP_NEGATIVE_REGULATION_OF_ERK1_AND_ERK2_CASCADE	0.5578593139383413	3.797785381509463e-5	6.953278638847851e-4	48	spearman
GOMF_HORMONE_ACTIVITY	0.5578593139383413	3.797785381509463e-5	6.953278638847851e-4	48	spearman
GOMF_NADPH_OXIDASE_H202_FORMING_ACTIVITY	0.5574250976986539	3.862347745310752e-5	7.05910001227023e-4	48	spearman
GOMF_CYTOSKELETAL_ANCHOR_ACTIVITY	0.5572079895788102	3.895005030205879e-5	7.106341345319676e-4	48	spearman
GOBP_RENAL_SYSTEM_PROCESS_INVOLVED_IN_REGULATION_OF_SYSTEMIC_ARTERIAL_BLOOD_PRESSURE	0.5569908814589666	3.9279153945945585e-5	7.141415515329062e-4	48	spearman
GOCC_MICROTUBULE_ORGANIZING_CENTER_ATTACHMENT_SITE	0.5569908814589666	3.9279153945945585e-5	7.141415515329062e-4	48	spearman
GOCC_CLATHRIN_SCULPTED_GAMMA_AMINOBUTYRIC_ACID_TRANSPORT_VESICLE	0.5568823273990448	3.944466034841049e-5	7.159034354713251e-4	48	spearman
GOMF_3_5_RNA_HELICASE_ACTIVITY	0.556665219279201	3.9777593439129904e-5	7.206926477964579e-4	48	spearman
GOBP_SYMBIONT_ENTRY_INTO_HOST	0.5565566652192792	3.994502459790738e-5	7.224718833687372e-4	48	spearman
GOBP_NATURAL_KILLER_CELL_DIFFERENTIATION	0.5564481111593573	4.011310182414626e-5	7.242566273992914e-4	48	spearman
GOBP_NEGATIVE_REGULATION_OF_CARBOHYDRATE_METABOLIC_PROCESS	0.5562310030395137	4.045120349611124e-5	7.290997576604782e-4	48	spearman
GOBP_DORSAL_AORTA_MORPHOGENESIS	0.5561224489795918	4.0621232467767105e-5	7.296440310389286e-4	48	spearman
GOMF_BETA_N_ACETYLHEXOSAMINIDASE_ACTIVITY	0.5561224489795918	4.0621232467767105e-5	7.296440310389286e-4	48	spearman
GOBP_SKELETAL_MUSCLE_SATELLITE_CELL_ACTIVATION	0.55601389491967	4.0791916558781254e-5	7.314509299096928e-4	48	spearman
GOBP_NEGATIVE_REGULATION_OF_SMAD_PROTEIN_SIGNAL_TRANSDUCTION	0.5559053408597482	4.096325804957911e-5	7.320078099407664e-4	48	spearman
GOMF_PROTEIN_TYROSINE_KINASE_ACTIVATOR_ACTIVITY	0.5559053408597482	4.096325804957911e-5	7.320078099407664e-4	48	spearman
GOBP_ERYTHROCYTE_HOMEOSTASIS	0.5556882327399045	4.1307922387332566e-5	7.369050906567567e-4	48	spearman
GOBP_RRNA_3_END_PROCESSING	0.5555796786799826	4.1481249830299865e-5	7.387343399812447e-4	48	spearman
GOBP_NUCLEAR_CHROMOSOME_SEGREGATION	0.5553625705601389	4.182990680746078e-5	7.424097065351373e-4	48	spearman
GOCC_CAVEOLA	0.5553625705601389	4.182990680746078e-5	7.424097065351373e-4	48	spearman
GOBP_HIGH_DENSITY_LIPOPROTEIN_PARTICLE_ASSEMBLY	0.5552540165002171	4.2005240980156764e-5	7.429943980829084e-4	48	spearman
GOBP_POSITIVE_REGULATION_OF_OSSIFICATION	0.5552540165002171	4.2005240980156764e-5	7.429943980829084e-4	48	spearman
GOBP_AMP_BIOSYNTHETIC_PROCESS	0.5551454624402953	4.2181248713133586e-5	7.435870127876049e-4	48	spearman
GOBP_POSITIVE_REGULATION_OF_NUCLEOTIDE_CATABOLIC_PROCESS	0.5551454624402953	4.2181248713133586e-5	7.435870127876049e-4	48	spearman
GOBP_CARDIAC_NEURAL_CREST_CELL_DIFFERENTIATION_INVOLVED_IN_HEART_DEVELOPMENT	0.5550369083803735	4.235793234347241e-5	7.454424653228973e-4	48	spearman
GOCC_INTERPHOTORECEPTOR_MATRIX	0.5548198002605298	4.271333668040811e-5	7.504316188497289e-4	48	spearman
GOMF_L_GLUTAMATE_TRANSMEMBRANE_TRANSPORTER_ACTIVITY	0.554711246200608	4.2892062097071065e-5	7.523051429328297e-4	48	spearman
GOBP_POSITIVE_REGULATION_OF_MUSCLE_ADAPTATION	0.5546026921406861	4.307147283126567e-5	7.541843799783365e-4	48	spearman
GOBP_ADENOSINE_TRANSPORT	0.5543855840208424	4.343235975189627e-5	7.566946683986468e-4	48	spearman
GOBP_INNATE_IMMUNE_RESPONSE_IN_MUCOSA	0.5543855840208424	4.343235975189627e-5	7.566946683986468e-4	48	spearman
GOBP_L_CYSTINE_TRANSPORT	0.5543855840208424	4.343235975189627e-5	7.566946683986468e-4	48	spearman
GOBP_NEGATIVE_REGULATION_OF_MATRIX_METALLOPEPTIDASE_SECRETION	0.5542770299609205	4.361384070632414e-5	7.573278562582342e-4	48	spearman
GOBP_POSITIVE_REGULATION_OF_MACROPHAGE_DERIVED_FOAM_CELL_DIFFERENTIATION	0.5542770299609205	4.361384070632414e-5	7.573278562582342e-4	48	spearman
GOMF_5_3_DNA_HELICASE_ACTIVITY	0.5541684759009987	4.379601651430475e-5	7.592279540586117e-4	48	spearman
GOBP_SENSORY_PERCEPTION_OF_UMAMI_TASTE	0.5540599218410769	4.397888957808684e-5	7.611338169766405e-4	48	spearman
GOBP_CELL_CELL_ADHESION_MEDIATED_BY_CADHERIN	0.5538428137212332	4.434673711874894e-5	7.649628902004363e-4	48	spearman
GOBP_POSITIVE_REGULATION_OF_LEUKOCYTE_ADHESION_TO_VASCULAR_ENDOTHELIAL_CELL	0.5538428137212332	4.434673711874894e-5	7.649628902004363e-4	48	spearman
GOMF_PEPTIDYL_PROLINE_DIOXYGENASE_ACTIVITY	0.5537342596613114	4.4531716436879783e-5	7.668861266258704e-4	48	spearman
GOBP_REGULATION_OF_INTRINSIC_APOPTOTIC_SIGNALING_PATHWAY	0.5536257056013896	4.4717402693354024e-5	7.688151804083074e-4	48	spearman
GOBP_NEGATIVE_REGULATION_OF_IMMATURE_T_CELL_PROLIFERATION	0.5534085974815458	4.5090905785231336e-5	7.739616657478195e-4	48	spearman
GOBP_POSITIVE_REGULATION_OF_MUCUS_SECRETION	0.553300043421624	4.5278727521181796e-5	7.746373777230381e-4	48	spearman
GOMF_OPSIN_BINDING	0.553300043421624	4.5278727521181796e-5	7.746373777230381e-4	48	spearman
GOBP_REGULATION_OF_MAST_CELL_CHEMOTAXIS	0.5531914893617021	4.5467265996608424e-5	7.754523595166125e-4	48	spearman
GOBP_ERBB2_ERBB4_SIGNALING_PATHWAY	0.5530829353017802	4.5656523680468535e-5	7.754523595166125e-4	48	spearman
GOBP_GANGLIOSIDE_BIOSYNTHETIC_PROCESS_VIA_LACTOSYLCERAMIDE	0.5530829353017802	4.5656523680468535e-5	7.754523595166125e-4	48	spearman
GOBP_NEGATIVE_REGULATION_OF_MIRNA_METABOLIC_PROCESS	0.5530829353017802	4.5656523680468535e-5	7.754523595166125e-4	48	spearman
GOBP_NEGATIVE_REGULATION_OF_PROTEIN_LOCALIZATION	0.5529743812418584	4.5846503049228624e-5	7.754523595166125e-4	48	spearman
GOBP_NERVOUS_SYSTEM_PROCESS_INVOLVED_IN_REGULATION_OF_SYSTEMIC_ARTERIAL_BLOOD_PRESSURE	0.5529743812418584	4.5846503049228624e-5	7.754523595166125e-4	48	spearman
GOMF_MONOATOMIC_CATION_TRANSMEMBRANE_TRANSPORTER_ACTIVITY	0.5529743812418584	4.5846503049228624e-5	7.754523595166125e-4	48	spearman
GOBP_NEGATIVE_REGULATION_OF_SECONDARY_METABOLITE_BIOSYNTHETIC_PROCESS	0.5528658271819366	4.603720658688237e-5	7.761620160592964e-4	48	spearman
GOMF_SERINE_TYPE_EXOPEPTIDASE_ACTIVITY	0.5528658271819366	4.603720658688237e-5	7.761620160592964e-4	48	spearman
GOBP_AMP_CATABOLIC_PROCESS	0.5527572731220147	4.622863678497091e-5	7.76879313185115e-4	48	spearman
GOBP_BROWN_FAT_CELL_DIFFERENTIATION	0.5527572731220147	4.622863678497091e-5	7.76879313185115e-4	48	spearman
GOBP_SMOOTH_MUSCLE_CELL_CHEMOTAXIS	0.5526487190620929	4.642079614260222e-5	7.788543867270045e-4	48	spearman
GOBP_PRODUCTION_OF_MOLECULAR_MEDIATOR_INVOLVED_IN_INFLAMMATORY_RESPONSE	0.5525401650021711	4.661368716647132e-5	7.808353760341808e-4	48	spearman
GOBP_RECEPTOR_LOCALIZATION_TO_NON_MOTILE_CILIUM	0.5524316109422492	4.680731237087826e-5	7.828222947155217e-4	48	spearman
GOBP_CHOLESTEROL_STORAGE	0.5523230568823274	4.700167427774865e-5	7.835614580871964e-4	48	spearman
GOMF_TOXIC_SUBSTANCE_BINDING	0.5523230568823274	4.700167427774865e-5	7.835614580871964e-4	48	spearman
GOBP_REGULATION_OF_TELOMERE_CAPPING	0.5522145028224056	4.7196775416653874e-5	7.855590881151513e-4	48	spearman
GOCC_CLATHRIN_COAT_OF_COATED_PIT	0.55188884064264	4.7786539636381905e-5	7.941088019829325e-4	48	spearman
GOBP_FLAVONOID_METABOLIC_PROCESS	0.5517802865827182	4.7984623152731544e-5	7.943800546936155e-4	48	spearman
GOCC_DYSTROPHIN_ASSOCIATED_GLYCOPROTEIN_COMPLEX	0.5517802865827182	4.7984623152731544e-5	7.943800546936155e-4	48	spearman
GOBP_SPLICEOSOMAL_CONFORMATIONAL_CHANGES_TO_GENERATE_CATALYTIC_CONFORMATION	0.5516717325227963	4.8183458664340614e-5	7.943800546936155e-4	48	spearman
GOBP_SUCCINATE_TRANSMEMBRANE_TRANSPORT	0.5516717325227963	4.8183458664340614e-5	7.943800546936155e-4	48	spearman
GOMF_SUCCINATE_TRANSMEMBRANE_TRANSPORTER_ACTIVITY	0.5516717325227963	4.8183458664340614e-5	7.943800546936155e-4	48	spearman
GOBP_MACROPINOCYTOSIS	0.5515631784628745	4.838304874706625e-5	7.964124554012356e-4	48	spearman
GOBP_STRESS_FIBER_ASSEMBLY	0.551237516283109	4.898637229739474e-5	8.050736713316716e-4	48	spearman
GOMF_MONOATOMIC_ANION_TRANSMEMBRANE_TRANSPORTER_ACTIVITY	0.5511289622231872	4.918900657913849e-5	8.057809586580239e-4	48	spearman
GOBP_MICROTUBULE_CYTOSKELETON_ORGANIZATION_INVOLVED_IN_MITOSIS	0.5510204081632653	4.939240842844497e-5	8.057809586580239e-4	48	spearman
GOBP_REGULATION_OF_MAST_CELL_ACTIVATION	0.5510204081632653	4.939240842844497e-5	8.057809586580239e-4	48	spearman
GOMF_ALPHA_N_ACETYLNEURAMINATE_ALPHA_2_8_SIALYLTRANSFERASE_ACTIVITY	0.5510204081632653	4.939240842844497e-5	8.057809586580239e-4	48	spearman
GOBP_PYRIMIDINE_NUCLEOSIDE_TRIPHOSPHATE_METABOLIC_PROCESS	0.5509118541033434	4.959658046817495e-5	8.057809586580239e-4	48	spearman
GOBP_REGULATION_OF_MICROVILLUS_ORGANIZATION	0.5509118541033434	4.959658046817495e-5	8.057809586580239e-4	48	spearman
GOBP_PROTEIN_LOCALIZATION_TO_CHROMATIN	0.5508033000434216	4.980152532909404e-5	8.057809586580239e-4	48	spearman
GOBP_REGULATION_OF_BODY_FLUID_LEVELS	0.5508033000434216	4.980152532909404e-5	8.057809586580239e-4	48	spearman
GOBP_WNT_SIGNALING_PATHWAY_CALCIUM_MODULATING_PATHWAY	0.5508033000434216	4.980152532909404e-5	8.057809586580239e-4	48	spearman
GOCC_TRANSPORT_VESICLE_MEMBRANE	0.5508033000434216	4.980152532909404e-5	8.057809586580239e-4	48	spearman
GOBP_T_HELPER_CELL_LINEAGE_COMMITMENT	0.5506947459834998	5.000724564989312e-5	8.078569900964158e-4	48	spearman
GOBP_RETICULOPHAGY	0.5505861919235779	5.0213744077207294e-5	8.086892487495915e-4	48	spearman
GOMF_PHOSPHATE_ION_BINDING	0.5505861919235779	5.0213744077207294e-5	8.086892487495915e-4	48	spearman
GOBP_NEGATIVE_REGULATION_OF_PROTEIN_MATURATION	0.5504776378636561	5.0421023265637095e-5	8.095289212310595e-4	48	spearman
GOBP_NOREPINEPHRINE_SECRETION	0.5504776378636561	5.0421023265637095e-5	8.095289212310595e-4	48	spearman
GOBP_SATELLITE_CELL_ACTIVATION_INVOLVED_IN_SKELETAL_MUSCLE_REGENERATION	0.5503690838037343	5.0629085877768424e-5	8.103759819331154e-4	48	spearman
GOBP_UBIQUITIN_DEPENDENT_PROTEIN_CATABOLIC_PROCESS_VIA_THE_MULTIVESICULAR_BODY_SORTING_PATHWAY	0.5503690838037343	5.0629085877768424e-5	8.103759819331154e-4	48	spearman
GOMF_DEATH_DOMAIN_BINDING	0.5502605297438125	5.083793458419258e-5	8.124727187145999e-4	48	spearman
GOMF_INOSITOL_TRISPHOSPHATE_KINASE_ACTIVITY	0.5501519756838906	5.104757206352834e-5	8.145756300534889e-4	48	spearman
GOBP_REGULATION_OF_CARDIAC_EPITHELIAL_TO_MESENCHYMAL_TRANSITION	0.5500434216239688	5.125800100244009e-5	8.154397842400378e-4	48	spearman
GOCC_AXONEMAL_B_TUBULE_INNER_SHEATH	0.5500434216239688	5.125800100244009e-5	8.154397842400378e-4	48	spearman
GOBP_REGULATION_OF_ODONTOBLAST_DIFFERENTIATION	0.5499348675640469	5.146922409566104e-5	8.163112806418215e-4	48	spearman
GOBP_REVERSIBLE_DIFFERENTIATION	0.5499348675640469	5.146922409566104e-5	8.163112806418215e-4	48	spearman
GOBP_DENSE_CORE_GRANULE_EXOCYTOSIS	0.5497177594442032	5.189406356441567e-5	8.218003753539331e-4	48	spearman
GOCC_PLATELET_DENSE_GRANULE	0.5496092053842814	5.210768536993566e-5	8.239330371524978e-4	48	spearman
GOBP_POSITIVE_REGULATION_OF_SMOOTH_MUSCLE_CELL_PROLIFERATION	0.5495006513243595	5.2322112189777296e-5	8.260719558434431e-4	48	spearman
GOBP_POTASSIUM_ION_HOMEOSTASIS	0.5492835432045159	5.2753391822127554e-5	8.316229562775274e-4	48	spearman
GOBP_REGULATION_OF_MONOCYTE_DIFFERENTIATION	0.5490664350846722	5.318792444290585e-5	8.359475594671166e-4	48	spearman
GOMF_AMMONIA_LYASE_ACTIVITY	0.5490664350846722	5.318792444290585e-5	8.359475594671166e-4	48	spearman
GOMF_UNIPORTER_ACTIVITY	0.5489578810247504	5.3406417529155954e-5	8.365293585602974e-4	48	spearman
GOBP_EXONUCLEOLYTIC_TRIMMING_TO_GENERATE_MATURE_3_END_OF_5_8S_RRNA_FROM_TRICISTRONIC_RRNA_TRANSCRIPT_SSU_RRNA_5_8S_RRNA_LSU_RRNA	0.5488493269648285	5.362573216527778e-5	8.365293585602974e-4	48	spearman
GOBP_GLYCOLYTIC_PROCESS_THROUGH_GLUCOSE_6_PHOSPHATE	0.5488493269648285	5.362573216527778e-5	8.365293585602974e-4	48	spearman
GOBP_REGULATORY_NCRNA_PROCESSING	0.5488493269648285	5.362573216527778e-5	8.365293585602974e-4	48	spearman
GOBP_VASCULAR_ENDOTHELIAL_GROWTH_FACTOR_RECEPTOR_2_SIGNALING_PATHWAY	0.5488493269648285	5.362573216527778e-5	8.365293585602974e-4	48	spearman
GOCC_NUCLEAR_PORE_OUTER_RING	0.5487407729049066	5.384587113610817e-5	8.374597782062963e-4	48	spearman
GOMF_FIBRONECTIN_BINDING	0.5487407729049066	5.384587113610817e-5	8.374597782062963e-4	48	spearman
GOBP_CONSTITUTIVE_SECRETORY_PATHWAY	0.5486322188449848	5.40668372348014e-5	8.393424840460618e-4	48	spearman
GOBP_N_GLYCAN_PROCESSING	0.548523664785063	5.428863326284895e-5	8.393424840460618e-4	48	spearman
GOBP_REGULATION_OF_ENTRY_OF_BACTERIUM_INTO_HOST_CELL	0.548523664785063	5.428863326284895e-5	8.393424840460618e-4	48	spearman
GOCC_PLATELET_ALPHA_GRANULE_LUMEN	0.548523664785063	5.428863326284895e-5	8.393424840460618e-4	48	spearman
GOBP_LONG_CHAIN_FATTY_ACID_METABOLIC_PROCESS	0.548415110725141	5.4511262030101386e-5	8.412542035914149e-4	48	spearman
GOBP_REGULATION_OF_LEUKOCYTE_ADHESION_TO_VASCULAR_ENDOTHELIAL_CELL	0.5483065566652192	5.47347263547883e-5	8.412542035914149e-4	48	spearman
GOCC_LEWY_BODY	0.5483065566652192	5.47347263547883e-5	8.412542035914149e-4	48	spearman
GOMF_CHLORIDE_CHANNEL_ACTIVITY	0.5483065566652192	5.47347263547883e-5	8.412542035914149e-4	48	spearman
GOMF_ALPHA_2A_ADRENERGIC_RECEPTOR_BINDING	0.5481980026052974	5.495902906354106e-5	8.419620311964519e-4	48	spearman
GOMF_EPOXIDE_HYDROLASE_ACTIVITY	0.5481980026052974	5.495902906354106e-5	8.419620311964519e-4	48	spearman
GOBP_POSITIVE_REGULATION_OF_MAST_CELL_CHEMOTAXIS	0.5480894485453756	5.5184172991411756e-5	8.419620311964519e-4	48	spearman
GOBP_RESPONSE_TO_GONADOTROPIN_RELEASING_HORMONE	0.5480894485453756	5.5184172991411756e-5	8.419620311964519e-4	48	spearman
GOMF_STEROID_HYDROXYLASE_ACTIVITY	0.5480894485453756	5.5184172991411756e-5	8.419620311964519e-4	48	spearman
GOBP_NEGATIVE_REGULATION_OF_MICROGLIAL_CELL_ACTIVATION	0.5479808944854537	5.5410160981897713e-5	8.429452478237384e-4	48	spearman
GOBP_PURINE_CONTAINING_COMPOUND_SALVAGE	0.5479808944854537	5.5410160981897713e-5	8.429452478237384e-4	48	spearman
GOMF_PYRIMIDINE_NUCLEOBASE_TRANSMEMBRANE_TRANSPORTER_ACTIVITY	0.5478723404255319	5.563699588696026e-5	8.451640306787734e-4	48	spearman
GOCC_EARP_COMPLEX	0.5477637863656101	5.5864680567046856e-5	8.473892534850305e-4	48	spearman
GOBP_CHONDROCYTE_DIFFERENTIATION_INVOLVED_IN_ENDOCHONDRAL_BONE_MORPHOGENESIS	0.5476552323056882	5.6093217891111946e-5	8.483895969733975e-4	48	spearman
GOBP_PHENOTYPIC_SWITCHING	0.5476552323056882	5.6093217891111946e-5	8.483895969733975e-4	48	spearman
GOMF_HISTONE_METHYLTRANSFERASE_BINDING	0.5475466782457664	5.6322610736638475e-5	8.506262889255558e-4	48	spearman
GOMF_HISTONE_H4_ACETYLTRANSFERASE_ACTIVITY	0.5474381241858445	5.6552861989661456e-5	8.528694620290563e-4	48	spearman
GOBP_SUPEROXIDE_METABOLIC_PROCESS	0.5473295701259226	5.67839745447854e-5	8.551191318172878e-4	48	spearman
GOCC_MICOS_COMPLEX	0.5470039079461572	5.7482509097852155e-5	8.643911598633791e-4	48	spearman
GOBP_ADHESION_OF_SYMBIONT_TO_HOST	0.5468953538862353	5.77170959796286e-5	8.654247322462702e-4	48	spearman
GOBP_HYALURONAN_METABOLIC_PROCESS	0.5468953538862353	5.77170959796286e-5	8.654247322462702e-4	48	spearman
GOBP_POSITIVE_REGULATION_OF_EXTRINSIC_APOPTOTIC_SIGNALING_PATHWAY	0.5467867998263135	5.795255876586729e-5	8.677086130281077e-4	48	spearman
GOBP_NEUROTRANSMITTER_TRANSPORT	0.5465696917064699	5.8426123846414114e-5	8.722961780560483e-4	48	spearman
GOBP_POSITIVE_REGULATION_OF_RAS_PROTEIN_SIGNAL_TRANSDUCTION	0.5465696917064699	5.8426123846414114e-5	8.722961780560483e-4	48	spearman
GOBP_REGULATION_OF_GOLGI_TO_PLASMA_MEMBRANE_PROTEIN_TRANSPORT	0.5463525835866261	5.890322801622724e-5	8.769102533200392e-4	48	spearman
GOBP_SMOOTH_MUSCLE_CELL_MIGRATION	0.5463525835866261	5.890322801622724e-5	8.769102533200392e-4	48	spearman
GOBP_RESPONSE_TO_YEAST	0.5462440295267043	5.914311469692561e-5	8.790501123168983e-4	48	spearman
GOBP_EXTRACELLULAR_EXOSOME_ASSEMBLY	0.5461354754667824	5.9383895092316344e-5	8.790501123168983e-4	48	spearman
GOMF_G_PROTEIN_COUPLED_RECEPTOR_KINASE_ACTIVITY	0.5461354754667824	5.9383895092316344e-5	8.790501123168983e-4	48	spearman
GOMF_P53_BINDING	0.5461354754667824	5.9383895092316344e-5	8.790501123168983e-4	48	spearman
GOBP_NEGATIVE_REGULATION_OF_CHROMOSOME_SEGREGATION	0.5460269214068606	5.962557220155975e-5	8.801307941944519e-4	48	spearman
GOBP_PROTEIN_DEPALMITOYLATION	0.5460269214068606	5.962557220155975e-5	8.801307941944519e-4	48	spearman
GOBP_SECRETION_OF_LYSOSOMAL_ENZYMES	0.5459183673469388	5.9868149032670146e-5	8.812186224329275e-4	48	spearman
GOMF_ARYL_HYDROCARBON_RECEPTOR_BINDING	0.5459183673469388	5.9868149032670146e-5	8.812186224329275e-4	48	spearman
GOBP_THYROID_HORMONE_TRANSPORT	0.5455927051671733	6.060130807063981e-5	8.88251757057861e-4	48	spearman
GOBP_VENOUS_BLOOD_VESSEL_MORPHOGENESIS	0.5455927051671733	6.060130807063981e-5	8.88251757057861e-4	48	spearman
GOCC_TRANSCRIPTION_EXPORT_COMPLEX	0.5455927051671733	6.060130807063981e-5	8.88251757057861e-4	48	spearman
GOBP_POSITIVE_REGULATION_OF_DENDRITE_DEVELOPMENT	0.5453755970473296	6.109463491938566e-5	8.927365115411961e-4	48	spearman
GOMF_METALLODIPEPTIDASE_ACTIVITY	0.5453755970473296	6.109463491938566e-5	8.927365115411961e-4	48	spearman
GOBP_MICROTUBULE_BASED_PROCESS	0.5452670429874077	6.134267374868337e-5	8.927365115411961e-4	48	spearman
GOBP_REGULATION_OF_CENTRIOLE_REPLICATION	0.5452670429874077	6.134267374868337e-5	8.927365115411961e-4	48	spearman
GOBP_POSITIVE_REGULATION_OF_ENDOTHELIAL_CELL_MIGRATION	0.5451584889274859	6.15916336057552e-5	8.927365115411961e-4	48	spearman
GOBP_POSITIVE_REGULATION_OF_PHOSPHOLIPID_METABOLIC_PROCESS	0.5451584889274859	6.15916336057552e-5	8.927365115411961e-4	48	spearman
GOBP_VESICLE_MEDIATED_TRANSPORT_IN_SYNAPSE	0.5451584889274859	6.15916336057552e-5	8.927365115411961e-4	48	spearman
GOCC_EUKARYOTIC_TRANSLATION_INITIATION_FACTOR_2_COMPLEX	0.5451584889274859	6.15916336057552e-5	8.927365115411961e-4	48	spearman
GOBP_ENDOTHELIAL_CELL_FATE_COMMITMENT	0.545049934867564	6.1841517570257e-5	8.938754534116373e-4	48	spearman
GOBP_REGULATION_OF_BLOOD_BRAIN_BARRIER_PERMEABILITY	0.545049934867564	6.1841517570257e-5	8.938754534116373e-4	48	spearman
GOBP_CHEMOKINE_C_C_MOTIF_LIGAND_5_PRODUCTION	0.5448328267477204	6.234407018547001e-5	8.961745405724036e-4	48	spearman
GOBP_NEGATIVE_REGULATION_OF_CANONICAL_WNT_SIGNALING_PATHWAY	0.5448328267477204	6.234407018547001e-5	8.961745405724036e-4	48	spearman
GOBP_REGULATION_OF_TUBE_SIZE	0.5448328267477204	6.234407018547001e-5	8.961745405724036e-4	48	spearman
GOMF_PHOSPHATIDYLINOSITOL_3_4_5_TRISPHOSPHATE_BINDING	0.5448328267477204	6.234407018547001e-5	8.961745405724036e-4	48	spearman
GOCC_CHROMOSOME_TELOMERIC_REPEAT_REGION	0.5446157186278767	6.28503564130763e-5	9.00970219130308e-4	48	spearman
GOMF_UBIQUITIN_PROTEIN_TRANSFERASE_ACTIVATOR_ACTIVITY	0.5446157186278767	6.28503564130763e-5	9.00970219130308e-4	48	spearman
GOBP_ADULT_FEEDING_BEHAVIOR	0.5445071645679549	6.3104907427282e-5	9.0214084097413e-4	48	spearman
GOCC_CORNIFIED_ENVELOPE	0.5445071645679549	6.3104907427282e-5	9.0214084097413e-4	48	spearman
GOMF_HISTONE_H3_ACETYLTRANSFERASE_ACTIVITY	0.5443986105080331	6.336040121780124e-5	9.045542368111816e-4	48	spearman
GOBP_ERBB4_SIGNALING_PATHWAY	0.5442900564481112	6.361684092815146e-5	9.057371786169013e-4	48	spearman
GOCC_COHESIN_COMPLEX	0.5442900564481112	6.361684092815146e-5	9.057371786169013e-4	48	spearman
GOBP_POSITIVE_REGULATION_OF_CHOLESTEROL_METABOLIC_PROCESS	0.5441815023881893	6.387422971106384e-5	9.081627537665698e-4	48	spearman
GOBP_FATTY_ACYL_COA_BIOSYNTHETIC_PROCESS	0.5440729483282675	6.41325707285055e-5	9.093580273406025e-4	48	spearman
GOBP_NEGATIVE_REGULATION_OF_MONOCYTE_CHEMOTAXIS	0.5440729483282675	6.41325707285055e-5	9.093580273406025e-4	48	spearman
GOBP_NEGATIVE_REGULATION_OF_SODIUM_ION_TRANSMEMBRANE_TRANSPORT	0.5439643942683456	6.439186715170424e-5	9.105603327848042e-4	48	spearman
GOBP_POSITIVE_REGULATION_OF_NEUROEPITHELIAL_CELL_DIFFERENTIATION	0.5439643942683456	6.439186715170424e-5	9.105603327848042e-4	48	spearman
GOBP_ANTERIOR_POSTERIOR_AXON_GUIDANCE	0.543747286148502	6.491333894671491e-5	9.142180907529241e-4	48	spearman
GOBP_PEPTIDYL_SERINE_AUTOPHOSPHORYLATION	0.543747286148502	6.491333894671491e-5	9.142180907529241e-4	48	spearman
GOMF_COA_TRANSFERASE_ACTIVITY	0.543747286148502	6.491333894671491e-5	9.142180907529241e-4	48	spearman
GOBP_INTERLEUKIN_21_PRODUCTION	0.5434216239687365	6.570279199804553e-5	9.240894033579558e-4	48	spearman
GOBP_COLLAGEN_FIBRIL_ORGANIZATION	0.5432045158488927	6.62339618134341e-5	9.290559482325246e-4	48	spearman
GOCC_ENDOCYTIC_VESICLE_MEMBRANE	0.5432045158488927	6.62339618134341e-5	9.290559482325246e-4	48	spearman
GOBP_NEGATIVE_REGULATION_OF_SODIUM_ION_TRANSPORT	0.5429874077290491	6.676905608495933e-5	9.353045225538732e-4	48	spearman
GOBP_RESPONSE_TO_VITAMIN	0.5428788536691272	6.703808303670477e-5	9.378142554571729e-4	48	spearman
GOBP_MALE_GAMETE_GENERATION	0.5427702996092053	6.730810089540083e-5	9.403311123753721e-4	48	spearman
GOCC_VESICLE_LUMEN	0.5426617455492835	6.757911294518467e-5	9.428551105560791e-4	48	spearman
GOBP_CHROMOSOME_SEPARATION	0.5425531914893617	6.785112247975343e-5	9.45386267287993e-4	48	spearman
GOBP_REGULATION_OF_VASOCONSTRICTION	0.5424446374294398	6.812413280238783e-5	9.479245999009593e-4	48	spearman
GOMF_SECONDARY_ACTIVE_TRANSMEMBRANE_TRANSPORTER_ACTIVITY	0.542336083369518	6.83981472259754e-5	9.504701257660176e-4	48	spearman
GOBP_CELLULAR_RESPONSE_TO_VITAMIN	0.5422275293095962	6.86731690730352e-5	9.50494950193893e-4	48	spearman
GOBP_PROGESTERONE_METABOLIC_PROCESS	0.5422275293095962	6.86731690730352e-5	9.50494950193893e-4	48	spearman
GOBP_REGULATION_OF_NITRIC_OXIDE_MEDIATED_SIGNAL_TRANSDUCTION	0.5422275293095962	6.86731690730352e-5	9.50494950193893e-4	48	spearman
GOBP_EPITHELIAL_STRUCTURE_MAINTENANCE	0.5421189752496743	6.894920167573994e-5	9.530514817059894e-4	48	spearman
GOBP_POSITIVE_REGULATION_OF_CD8_POSITIVE_ALPHA_BETA_T_CELL_ACTIVATION	0.5419018671298307	6.950431252518835e-5	9.58186268841302e-4	48	spearman
GOMF_MONOCARBOXYLATE_SODIUM_SYMPORTER_ACTIVITY	0.5419018671298307	6.950431252518835e-5	9.58186268841302e-4	48	spearman
GOBP_NEGATIVE_REGULATION_OF_CYTOKINESIS	0.5416847590099869	7.006350662568593e-5	9.633501385318291e-4	48	spearman
GOCC_JUNCTIONAL_MEMBRANE_COMPLEX	0.5416847590099869	7.006350662568593e-5	9.633501385318291e-4	48	spearman
GOBP_LIPOXIN_A4_METABOLIC_PROCESS	0.5415762049500651	7.034464332876086e-5	9.646737158724683e-4	48	spearman
GOMF_ATP_DEPENDENT_PROTEIN_BINDING	0.5415762049500651	7.034464332876086e-5	9.646737158724683e-4	48	spearman
GOBP_FEMALE_MEIOSIS_CHROMOSOME_SEGREGATION	0.5414676508901433	7.06268109845819e-5	9.672721777363474e-4	48	spearman
GOBP_AMIDE_METABOLIC_PROCESS	0.5412505427702996	7.119425276597327e-5	9.737656905186068e-4	48	spearman
GOBP_CELL_COMMUNICATION_INVOLVED_IN_CARDIAC_CONDUCTION	0.5409248805905341	7.205323291451517e-5	9.842245270888486e-4	48	spearman
GOBP_POSITIVE_REGULATION_OF_PROGRAMMED_CELL_DEATH	0.5408163265306123	7.234165804095296e-5	9.855842602028526e-4	48	spearman
GOBP_PYRIDINE_CONTAINING_COMPOUND_CATABOLIC_PROCESS	0.5408163265306123	7.234165804095296e-5	9.855842602028526e-4	48	spearman
GOBP_PROTEIN_LOCALIZATION_TO_CHROMOSOME	0.5405992184107685	7.292167665336717e-5	9.908992416074736e-4	48	spearman
GOBP_T_HELPER_17_CELL_DIFFERENTIATION	0.5405992184107685	7.292167665336717e-5	9.908992416074736e-4	48	spearman
GOBP_NEGATIVE_REGULATION_OF_ENDOPLASMIC_RETICULUM_STRESS_INDUCED_INTRINSIC_APOPTOTIC_SIGNALING_PATHWAY	0.540273556231003	7.379967766866354e-5	0.001000225241753471	48	spearman
GOBP_NEGATIVE_REGULATION_OF_TELOMERE_CAPPING	0.540273556231003	7.379967766866354e-5	0.001000225241753471	48	spearman
GOBP_NEURON_GLIAL_CELL_SIGNALING	0.540179662043858	7.40546093136928e-5	0.0010010801849711115	48	spearman
GOMF_G_PROTEIN_COUPLED_RECEPTOR_ACTIVITY_INVOLVED_IN_REGULATION_OF_POSTSYNAPTIC_MEMBRANE_POTENTIAL	0.540179662043858	7.40546093136928e-5	0.0010010801849711115	48	spearman
GOBP_CHEMOSENSORY_BEHAVIOR	0.5400564481111594	7.43903679095107e-5	0.001004318084739526	48	spearman
GOCC_RNA_POLYMERASE_COMPLEX	0.5399478940512376	7.468733045958469e-5	0.0010070245228375012	48	spearman
GOBP_ARTERY_MORPHOGENESIS	0.5398393399913157	7.498537601328945e-5	0.0010084373506117122	48	spearman
GOBP_PROSTATE_GLAND_GROWTH	0.5398393399913157	7.498537601328945e-5	0.0010084373506117122	48	spearman
GOBP_NEGATIVE_REGULATION_OF_ASTROCYTE_DIFFERENTIATION	0.5397307859313939	7.528450812124416e-5	0.0010111571772886796	48	spearman
GOBP_RESPONSE_TO_SYMBIONT	0.539622231871472	7.558473034428223e-5	0.0010112849306063197	48	spearman
GOBP_RESPONSE_TO_SYMBIOTIC_BACTERIUM	0.539622231871472	7.558473034428223e-5	0.0010112849306063197	48	spearman
GOMF_PROTEOGLYCAN_BINDING	0.539622231871472	7.558473034428223e-5	0.0010112849306063197	48	spearman
GOBP_REGULATION_OF_BMP_SIGNALING_PATHWAY	0.5394051237516283	7.618845943011171e-5	0.0010167554509113116	48	spearman
GOCC_BLEB	0.5394051237516283	7.618845943011171e-5	0.0010167554509113116	48	spearman
GOBP_REGULATION_OF_VASCULATURE_DEVELOPMENT	0.5392965696917065	7.649197346583176e-5	0.0010182018304711992	48	spearman
GOMF_C_METHYLTRANSFERASE_ACTIVITY	0.5392965696917065	7.649197346583176e-5	0.0010182018304711992	48	spearman
GOBP_LIPID_GLYCOSYLATION	0.5391880156317846	7.679659196253628e-5	0.001018359890369795	48	spearman
GOBP_MAINTENANCE_OF_PROTEIN_LOCATION_IN_MITOCHONDRION	0.5391880156317846	7.679659196253628e-5	0.001018359890369795	48	spearman
GOMF_KINASE_INHIBITOR_ACTIVITY	0.5391880156317846	7.679659196253628e-5	0.001018359890369795	48	spearman
GOBP_REGULATION_OF_INTEGRIN_MEDIATED_SIGNALING_PATHWAY	0.538970907511941	7.740915679823468e-5	0.0010225847599321229	48	spearman
GOMF_OXIDOREDUCTASE_ACTIVITY_ACTING_ON_PAIRED_DONORS_WITH_INCORPORATION_OR_REDUCTION_OF_MOLECULAR_OXYGEN_REDUCED_PTERIDINE_AS_ONE_DONOR_AND_INCORPORATION_OF_ONE_ATOM_OF_OXYGEN	0.538970907511941	7.740915679823468e-5	0.0010225847599321229	48	spearman
GOMF_SERINE_TYPE_CARBOXYPEPTIDASE_ACTIVITY	0.538970907511941	7.740915679823468e-5	0.0010225847599321229	48	spearman
GOBP_REGULATION_OF_ODONTOGENESIS	0.5387537993920973	7.802618295960855e-5	0.0010281328855637308	48	spearman
GOMF_RS_DOMAIN_BINDING	0.5387537993920973	7.802618295960855e-5	0.0010281328855637308	48	spearman
GOCC_CHROMAFFIN_GRANULE	0.5386452453321755	7.833637815243436e-5	0.0010309185906668412	48	spearman
GOBP_DORSAL_VENTRAL_NEURAL_TUBE_PATTERNING	0.5383195831524099	7.927373618237667e-5	0.0010406298249047584	48	spearman
GOMF_INORGANIC_ANION_TRANSMEMBRANE_TRANSPORTER_ACTIVITY	0.5383195831524099	7.927373618237667e-5	0.0010406298249047584	48	spearman
GOMF_NUCLEAR_THYROID_HORMONE_RECEPTOR_BINDING	0.538211029092488	7.958845862711327e-5	0.0010434486862218016	48	spearman
GOBP_SALIVA_SECRETION	0.5379939209726443	8.022133039110163e-5	0.0010504263537785905	48	spearman
GOBP_REGULATION_OF_PODOSOME_ASSEMBLY	0.5378853669127225	8.053948715485753e-5	0.0010532707869023723	48	spearman
GOBP_RESPONSE_TO_INTERLEUKIN_6	0.5376682587928788	8.117926113686782e-5	0.001060308847589928	48	spearman
GOMF_PROCOLLAGEN_PROLINE_4_DIOXYGENASE_ACTIVITY	0.5374511506730352	8.182367410399537e-5	0.0010660572571152256	48	spearman
GOMF_TROPOMYOSIN_BINDING	0.5374511506730352	8.182367410399537e-5	0.0010660572571152256	48	spearman
GOBP_METHIONINE_BIOSYNTHETIC_PROCESS	0.5371254884932696	8.279905777219598e-5	0.0010760784145836082	48	spearman
GOBP_POSITIVE_REGULATION_OF_BIOMINERAL_TISSUE_DEVELOPMENT	0.5371254884932696	8.279905777219598e-5	0.0010760784145836082	48	spearman
GOMF_CXCR_CHEMOKINE_RECEPTOR_BINDING	0.5370169344333477	8.312653798563945e-5	0.0010776503731902277	48	spearman
GOMF_G_RICH_STRAND_TELOMERIC_DNA_BINDING	0.5370169344333477	8.312653798563945e-5	0.0010776503731902277	48	spearman
GOBP_OUTFLOW_TRACT_SEPTUM_MORPHOGENESIS	0.5369083803734259	8.345520072571592e-5	0.001079229832433174	48	spearman
GOBP_REGULATION_OF_ANTIMICROBIAL_HUMORAL_RESPONSE	0.5369083803734259	8.345520072571592e-5	0.001079229832433174	48	spearman
GOBP_HEMOGLOBIN_METABOLIC_PROCESS	0.5367998263135041	8.378504982747353e-5	0.0010821544306924675	48	spearman
GOBP_ENDOTHELIAL_CELL_PROLIFERATION	0.5366912722535823	8.411608913685162e-5	0.0010840131534092614	48	spearman
GOBP_URINARY_TRACT_SMOOTH_MUSCLE_CONTRACTION	0.5365827181936604	8.444832251070617e-5	0.0010840131534092614	48	spearman
GOCC_ESCRT_I_COMPLEX	0.5365827181936604	8.444832251070617e-5	0.0010840131534092614	48	spearman
GOMF_ANTIOXIDANT_ACTIVITY	0.5365827181936604	8.444832251070617e-5	0.0010840131534092614	48	spearman
GOMF_PEPTIDASE_INHIBITOR_ACTIVITY	0.5365827181936604	8.444832251070617e-5	0.0010840131534092614	48	spearman
GOBP_COPPER_ION_HOMEOSTASIS	0.5364741641337386	8.478175381683555e-5	0.0010856225556226942	48	spearman
GOBP_RETROGRADE_TRANS_SYNAPTIC_SIGNALING_BY_LIPID	0.5364741641337386	8.478175381683555e-5	0.0010856225556226942	48	spearman
GOBP_ALPHA_LINOLENIC_ACID_METABOLIC_PROCESS	0.5363656100738168	8.511638693400627e-5	0.0010859102861164908	48	spearman
GOBP_NEGATIVE_REGULATION_OF_SIGNAL_TRANSDUCTION_IN_ABSENCE_OF_LIGAND	0.5363656100738168	8.511638693400627e-5	0.0010859102861164908	48	spearman
GOBP_POSITIVE_REGULATION_OF_TRIGLYCERIDE_BIOSYNTHETIC_PROCESS	0.5363656100738168	8.511638693400627e-5	0.0010859102861164908	48	spearman
GOBP_PLASMA_MEMBRANE_ORGANIZATION	0.536257056013895	8.545222575198001e-5	0.0010888637703878672	48	spearman
GOBP_NEGATIVE_REGULATION_OF_WNT_SIGNALING_PATHWAY	0.5361485019539731	8.57892741715379e-5	0.0010904955727821797	48	spearman
GOCC_MRNA_CLEAVAGE_AND_POLYADENYLATION_SPECIFICITY_FACTOR_COMPLEX	0.5361485019539731	8.57892741715379e-5	0.0010904955727821797	48	spearman
GOBP_PURINE_RIBONUCLEOSIDE_SALVAGE	0.5359313938341294	8.646701547379828e-5	0.0010964395789605818	48	spearman
GOCC_ALPHA_KETOACID_DEHYDROGENASE_COMPLEX	0.5359313938341294	8.646701547379828e-5	0.0010964395789605818	48	spearman
GOCC_CEREBELLAR_CLIMBING_FIBER_TO_PURKINJE_CELL_SYNAPSE	0.5358228397742075	8.68077162134018e-5	0.0010994239398095403	48	spearman
GOBP_ACYLGLYCEROL_TRANSPORT	0.5357142857142857	8.71496422684485e-5	0.001099750503885766	48	spearman
GOBP_CELLULAR_RESPONSE_TO_HYDROPEROXIDE	0.5357142857142857	8.71496422684485e-5	0.001099750503885766	48	spearman
GOMF_ACYLTRANSFERASE_ACTIVITY	0.5357142857142857	8.71496422684485e-5	0.001099750503885766	48	spearman
GOBP_PATTERN_SPECIFICATION_INVOLVED_IN_KIDNEY_DEVELOPMENT	0.5356057316543639	8.749279759521632e-5	0.0011027473861155526	48	spearman
GOBP_NMDA_SELECTIVE_GLUTAMATE_RECEPTOR_SIGNALING_PATHWAY	0.535497177594442	8.783718616116184e-5	0.001105752563061381	48	spearman
GOBP_REACTIVE_OXYGEN_SPECIES_METABOLIC_PROCESS	0.5353886235345202	8.818281194494627e-5	0.0011074317995877969	48	spearman
GOCC_MALE_GERM_CELL_NUCLEUS	0.5353886235345202	8.818281194494627e-5	0.0011074317995877969	48	spearman
GOBP_ENTERIC_NERVOUS_SYSTEM_DEVELOPMENT	0.5352800694745984	8.852967893646059e-5	0.001110451597813585	48	spearman
GOCC_NUCLEAR_CHROMOSOME	0.5351715154146766	8.887779113685625e-5	0.0011134797458634234	48	spearman
GOBP_GLYCOPROTEIN_METABOLIC_PROCESS	0.5350629613547547	8.922715255856491e-5	0.0011165162639102917	48	spearman
GOBP_DISTAL_CONVOLUTED_TUBULE_DEVELOPMENT	0.5349544072948328	8.957776722533394e-5	0.0011182219841669675	48	spearman
GOMF_PRE_MRNA_5_SPLICE_SITE_BINDING	0.5349544072948328	8.957776722533394e-5	0.0011182219841669675	48	spearman
GOBP_REGULATION_OF_TOLL_LIKE_RECEPTOR_9_SIGNALING_PATHWAY	0.5347372991749891	9.028277244573708e-5	0.0011256762404345427	48	spearman
GOBP_NUCLEOSIDE_MONOPHOSPHATE_CATABOLIC_PROCESS	0.5346287451150673	9.063717110365564e-5	0.0011260589495687503	48	spearman
GOMF_MONOATOMIC_ION_GATED_CHANNEL_ACTIVITY	0.5346287451150673	9.063717110365564e-5	0.0011260589495687503	48	spearman
GOMF_SEROTONIN_GATED_MONOATOMIC_CATION_CHANNEL_ACTIVITY	0.5346287451150673	9.063717110365564e-5	0.0011260589495687503	48	spearman
GOBP_ALCOHOL_METABOLIC_PROCESS	0.5344116369952236	9.134978086122499e-5	0.0011281968201985134	48	spearman
GOBP_MAINTENANCE_OF_LENS_TRANSPARENCY	0.5344116369952236	9.134978086122499e-5	0.0011281968201985134	48	spearman
GOBP_SARCOPLASMIC_RETICULUM_CALCIUM_ION_TRANSPORT	0.5344116369952236	9.134978086122499e-5	0.0011281968201985134	48	spearman
GOBP_SIGNALING_RECEPTOR_LIGAND_PRECURSOR_PROCESSING	0.5344116369952236	9.134978086122499e-5	0.0011281968201985134	48	spearman
GOCC_RIPOPTOSOME	0.5344116369952236	9.134978086122499e-5	0.0011281968201985134	48	spearman
GOBP_NEGATIVE_REGULATION_OF_ERBB_SIGNALING_PATHWAY	0.53419452887538	9.20675011364811e-5	0.001133038256910751	48	spearman
GOBP_REGULATION_OF_INTRINSIC_APOPTOTIC_SIGNALING_PATHWAY_IN_RESPONSE_TO_DNA_DAMAGE	0.53419452887538	9.20675011364811e-5	0.001133038256910751	48	spearman
GOBP_VESICLE_TARGETING_ROUGH_ER_TO_CIS_GOLGI	0.53419452887538	9.20675011364811e-5	0.001133038256910751	48	spearman
GOBP_GLUCOSE_CATABOLIC_PROCESS_TO_LACTATE	0.5339774207555363	9.279036480492926e-5	0.0011379086334949962	48	spearman
GOCC_H3_HISTONE_ACETYLTRANSFERASE_COMPLEX	0.5339774207555363	9.279036480492926e-5	0.0011379086334949962	48	spearman
GOMF_TRANSCRIPTION_REGULATOR_INHIBITOR_ACTIVITY	0.5339774207555363	9.279036480492926e-5	0.0011379086334949962	48	spearman
GOBP_SEQUESTERING_OF_EXTRACELLULAR_LIGAND_FROM_RECEPTOR	0.5338688666956144	9.315373573571314e-5	0.001141023927391904	48	spearman
GOBP_MICROTUBULE_CYTOSKELETON_ORGANIZATION	0.5336517585757707	9.388437654008906e-5	0.0011459384252308414	48	spearman
GOMF_MONOACYLGLYCEROL_LIPASE_ACTIVITY	0.5336517585757707	9.388437654008906e-5	0.0011459384252308414	48	spearman
GOMF_SULFUR_AMINO_ACID_TRANSMEMBRANE_TRANSPORTER_ACTIVITY	0.5336517585757707	9.388437654008906e-5	0.0011459384252308414	48	spearman
GOBP_PEPTIDYL_LYSINE_ACETYLATION	0.5335432045158489	9.425165474847412e-5	0.0011490774170035934	48	spearman
GOBP_MYELOID_DENDRITIC_CELL_CYTOKINE_PRODUCTION	0.5333260963960053	9.499014770224155e-5	0.0011540362996747297	48	spearman
GOBP_REGULATION_OF_AMYLOID_BETA_CLEARANCE	0.5333260963960053	9.499014770224155e-5	0.0011540362996747297	48	spearman
GOMF_NAD_P_H_DEHYDROGENASE_QUINONE_ACTIVITY	0.5333260963960053	9.499014770224155e-5	0.0011540362996747297	48	spearman
GOBP_EPITHELIAL_TO_MESENCHYMAL_TRANSITION_INVOLVED_IN_ENDOCARDIAL_CUSHION_FORMATION	0.5332175423360834	9.536137085262935e-5	0.001155855129173101	48	spearman
GOBP_NEGATIVE_REGULATION_OF_PHOSPHOLIPID_METABOLIC_PROCESS	0.5332175423360834	9.536137085262935e-5	0.001155855129173101	48	spearman
GOBP_ADULT_BEHAVIOR	0.5330004342162397	9.610779160115846e-5	0.001160019082645618	48	spearman
GOBP_CMP_METABOLIC_PROCESS	0.5330004342162397	9.610779160115846e-5	0.001160019082645618	48	spearman
GOBP_REGULATION_OF_MUSCLE_SYSTEM_PROCESS	0.5330004342162397	9.610779160115846e-5	0.001160019082645618	48	spearman
GOBP_AMYLOID_BETA_CLEARANCE	0.5328918801563178	9.648299767500925e-5	0.001160019082645618	48	spearman
GOBP_CD8_POSITIVE_ALPHA_BETA_T_CELL_PROLIFERATION	0.5328918801563178	9.648299767500925e-5	0.001160019082645618	48	spearman
GOBP_INTRINSIC_APOPTOTIC_SIGNALING_PATHWAY	0.5328918801563178	9.648299767500925e-5	0.001160019082645618	48	spearman
GOBP_METANEPHRIC_GLOMERULUS_DEVELOPMENT	0.5328918801563178	9.648299767500925e-5	0.001160019082645618	48	spearman
GOBP_SMALL_MOLECULE_BIOSYNTHETIC_PROCESS	0.5325662179765523	9.761664979807306e-5	0.0011709509853938972	48	spearman
GOCC_APICAL_CORTEX	0.5325662179765523	9.761664979807306e-5	0.0011709509853938972	48	spearman
GOBP_NEGATIVE_REGULATION_OF_OSTEOBLAST_PROLIFERATION	0.5324576639166304	9.799722607098842e-5	0.0011728200129321503	48	spearman
GOMF_ACTIVIN_BINDING	0.5324576639166304	9.799722607098842e-5	0.0011728200129321503	48	spearman
GOMF_SYMPORTER_ACTIVITY	0.5323491098567086	9.837915562206635e-5	0.001176042231468367	48	spearman
GOBP_GERM_CELL_MIGRATION	0.5322405557967868	9.876244276660657e-5	0.0011765808820916736	48	spearman
GOBP_POSITIVE_REGULATION_OF_MACROPHAGE_ACTIVATION	0.5322405557967868	9.876244276660657e-5	0.0011765808820916736	48	spearman
GOMF_HISTONE_H3K9ME2_3_READER_ACTIVITY	0.5322405557967868	9.876244276660657e-5	0.0011765808820916736	48	spearman
GOBP_POSITIVE_REGULATION_OF_COAGULATION	0.5321320017368649	9.914709183192759e-5	0.0011771320254357182	48	spearman
GOBP_VESICLE_COATING	0.5321320017368649	9.914709183192759e-5	0.0011771320254357182	48	spearman
GOMF_SOLUTE_MONOATOMIC_CATION_SYMPORTER_ACTIVITY	0.5321320017368649	9.914709183192759e-5	0.0011771320254357182	48	spearman
GOBP_NON_CANONICAL_NF_KAPPAB_SIGNAL_TRANSDUCTION	0.5319148936170213	9.992049309445419e-5	0.0011822792130767846	48	spearman
GOBP_ONCOGENE_INDUCED_CELL_SENESCENCE	0.5319148936170213	9.992049309445419e-5	0.0011822792130767846	48	spearman
GOBP_PERISTALSIS	0.5319148936170213	9.992049309445419e-5	0.0011822792130767846	48	spearman
GOBP_PRESYNAPTIC_DENSE_CORE_VESICLE_EXOCYTOSIS	0.5318063395570994	1.0030925400664549e-4	0.0011855349658135362	48	spearman
GOBP_MACROMOLECULE_DEPALMITOYLATION	0.5316977854971776	1.0069939426964617e-4	0.001187456359997771	48	spearman
GOMF_PALMITOYL_PROTEIN_HYDROLASE_ACTIVITY	0.5316977854971776	1.0069939426964617e-4	0.001187456359997771	48	spearman
GOBP_NEGATIVE_REGULATION_OF_MONOCYTE_DIFFERENTIATION	0.5315892314372558	1.0109091827129168e-4	0.0011893853698750846	48	spearman
GOMF_PASSIVE_TRANSMEMBRANE_TRANSPORTER_ACTIVITY	0.5315892314372558	1.0109091827129168e-4	0.0011893853698750846	48	spearman
GOBP_REGULATION_OF_RESPONSE_TO_TUMOR_CELL	0.531480677377334	1.01483830411603e-4	0.0011926635745219468	48	spearman
GOBP_L_GLUTAMATE_TRANSMEMBRANE_TRANSPORT	0.531372123317412	1.0187813510281982e-4	0.001194606986441604	48	spearman
GOBP_NEGATIVE_REGULATION_OF_VASCULAR_ENDOTHELIAL_CELL_PROLIFERATION	0.531372123317412	1.0187813510281982e-4	0.001194606986441604	48	spearman
GOBP_NEGATIVE_REGULATION_OF_FERTILIZATION	0.5312635692574902	1.02273836769424e-4	0.0011965580274951892	48	spearman
GOMF_HYDRO_LYASE_ACTIVITY	0.5312635692574902	1.02273836769424e-4	0.0011965580274951892	48	spearman
GOBP_POSITIVE_REGULATION_OF_BMP_SIGNALING_PATHWAY	0.5310464611376465	1.0306944878810882e-4	0.001201824321287937	48	spearman
GOMF_RETINAL_DEHYDROGENASE_ACTIVITY	0.5310464611376465	1.0306944878810882e-4	0.001201824321287937	48	spearman
GOMF_SODIUM_CHANNEL_REGULATOR_ACTIVITY	0.5310464611376465	1.0306944878810882e-4	0.001201824321287937	48	spearman
GOBP_LONG_CHAIN_FATTY_ACID_TRANSPORT	0.5309379070777247	1.0346936805062903e-4	0.0012024569320449494	48	spearman
GOBP_POSITIVE_REGULATION_OF_STEROID_BIOSYNTHETIC_PROCESS	0.5309379070777247	1.0346936805062903e-4	0.0012024569320449494	48	spearman
GOCC_CLATHRIN_COATED_ENDOCYTIC_VESICLE_MEMBRANE	0.5309379070777247	1.0346936805062903e-4	0.0012024569320449494	48	spearman
GOBP_POSITIVE_REGULATION_OF_CENTRIOLE_ELONGATION	0.5308293530178029	1.0387070210946922e-4	0.001205778250516597	48	spearman
GOBP_PROTEIN_HOMOOLIGOMERIZATION	0.530720798957881	1.0427345545075693e-4	0.0012077666826682567	48	spearman
GOBP_PYRIMIDINE_RIBONUCLEOSIDE_TRIPHOSPHATE_BIOSYNTHETIC_PROCESS	0.530720798957881	1.0427345545075693e-4	0.0012077666826682567	48	spearman
GOBP_FOAM_CELL_DIFFERENTIATION	0.5306122448979592	1.046776325730325e-4	0.0012084245282435477	48	spearman
GOBP_REGULATION_OF_SYNAPTIC_TRANSMISSION_DOPAMINERGIC	0.5306122448979592	1.046776325730325e-4	0.0012084245282435477	48	spearman
GOCC_EXTRINSIC_COMPONENT_OF_ORGANELLE_MEMBRANE	0.5306122448979592	1.046776325730325e-4	0.0012084245282435477	48	spearman
GOBP_MONOATOMIC_ION_TRANSMEMBRANE_TRANSPORT	0.5302865827181936	1.0589875179801933e-4	0.0012211705787448948	48	spearman
GOBP_REGULATION_OF_VASCULAR_ASSOCIATED_SMOOTH_MUSCLE_CONTRACTION	0.5301780286582718	1.0630866927894804e-4	0.001224544450987971	48	spearman
GOBP_GRANULOCYTE_DIFFERENTIATION	0.5299609205384281	1.071328481971721e-4	0.0012326774021892922	48	spearman
GOCC_CLATHRIN_COMPLEX	0.5298523664785063	1.075471187943406e-4	0.0012347213770492172	48	spearman
GOMF_SERINE_HYDROLASE_ACTIVITY	0.5298523664785063	1.075471187943406e-4	0.0012347213770492172	48	spearman
GOBP_RRNA_5_END_PROCESSING	0.5297438124185845	1.0796284961118481e-4	0.0012381321962003568	48	spearman
GOBP_ATRIAL_CARDIAC_MUSCLE_CELL_TO_AV_NODE_CELL_COMMUNICATION	0.5296352583586627	1.08380045259267e-4	0.0012401909564974895	48	spearman
GOBP_MACROPHAGE_CHEMOTAXIS	0.5296352583586627	1.08380045259267e-4	0.0012401909564974895	48	spearman
GOBP_POSITIVE_REGULATION_OF_THE_FORCE_OF_HEART_CONTRACTION	0.529418150238819	1.092188495589384e-4	0.0012470546105000887	48	spearman
GOBP_TOLL_LIKE_RECEPTOR_3_SIGNALING_PATHWAY	0.529418150238819	1.092188495589384e-4	0.0012470546105000887	48	spearman
GOBP_REGULATION_OF_ERYTHROCYTE_DIFFERENTIATION	0.5293095961788971	1.0964046749728307e-4	0.0012491352825345482	48	spearman
GOBP_REGULATION_OF_TRIGLYCERIDE_METABOLIC_PROCESS	0.5293095961788971	1.0964046749728307e-4	0.0012491352825345482	48	spearman
GOBP_CHORION_DEVELOPMENT	0.5292010421189752	1.1006356884043108e-4	0.0012498622463751239	48	spearman
GOBP_NEGATIVE_REGULATION_OF_VASCULAR_ASSOCIATED_SMOOTH_MUSCLE_CELL_PROLIFERATION	0.5292010421189752	1.1006356884043108e-4	0.0012498622463751239	48	spearman
GOBP_REGULATION_OF_NATURAL_KILLER_CELL_MEDIATED_IMMUNE_RESPONSE_TO_TUMOR_CELL	0.5292010421189752	1.1006356884043108e-4	0.0012498622463751239	48	spearman
GOBP_HEPARIN_PROTEOGLYCAN_BIOSYNTHETIC_PROCESS	0.5290924880590534	1.1048815826374985e-4	0.0012519591961351719	48	spearman
GOBP_PHOSPHORUS_METABOLIC_PROCESS	0.5290924880590534	1.1048815826374985e-4	0.0012519591961351719	48	spearman
GOBP_NEGATIVE_REGULATION_OF_PHOSPHORUS_METABOLIC_PROCESS	0.5289839339991316	1.1091424045545436e-4	0.001254063936503924	48	spearman
GOMF_UDP_GLYCOSYLTRANSFERASE_ACTIVITY	0.5289839339991316	1.1091424045545436e-4	0.001254063936503924	48	spearman
GOBP_REGULATION_OF_RESPONSE_TO_WOUNDING	0.5287668258792879	1.117709019612968e-4	0.0012610174409384794	48	spearman
GOCC_PEPTIDASE_INHIBITOR_COMPLEX	0.5287668258792879	1.117709019612968e-4	0.0012610174409384794	48	spearman
GOCC_SEX_CHROMATIN	0.5285497177594443	1.1263359112175711e-4	0.0012693781392512497	48	spearman
GOCC_CELL_BODY	0.5284411636995224	1.1306720793035609e-4	0.0012728903796776657	48	spearman
GOBP_CHOLINE_METABOLIC_PROCESS	0.5283326096396006	1.135023459080906e-4	0.0012750381936456764	48	spearman
GOBP_MONOATOMIC_ANION_HOMEOSTASIS	0.5283326096396006	1.135023459080906e-4	0.0012750381936456764	48	spearman
GOBP_FORMATION_OF_ANATOMICAL_BOUNDARY	0.5282240555796787	1.1393900983393596e-4	0.0012771938846691253	48	spearman
GOBP_REGULATION_OF_HORMONE_LEVELS	0.5282240555796787	1.1393900983393596e-4	0.0012771938846691253	48	spearman
GOBP_HEART_VALVE_FORMATION	0.5281155015197568	1.1437720449995379e-4	0.0012807301568256628	48	spearman
GOBP_POSITIVE_REGULATION_OF_CELL_ADHESION_MOLECULE_PRODUCTION	0.528006947459835	1.1481693471131866e-4	0.0012842760242736564	48	spearman
GOBP_PROTEIN_AUTO_ADP_RIBOSYLATION	0.5278983933999131	1.1525820528635199e-4	0.0012864541501265982	48	spearman
GOBP_PROTEIN_TRANSPORT_TO_VACUOLE_INVOLVED_IN_UBIQUITIN_DEPENDENT_PROTEIN_CATABOLIC_PROCESS_VIA_THE_MULTIVESICULAR_BODY_SORTING_PATHWAY	0.5278983933999131	1.1525820528635199e-4	0.0012864541501265982	48	spearman
GOBP_CELL_DIFFERENTIATION_INVOLVED_IN_PHENOTYPIC_SWITCHING	0.5277898393399912	1.1570102105654431e-4	0.001287266370731446	48	spearman
GOBP_MACROPHAGE_APOPTOTIC_PROCESS	0.5277898393399912	1.1570102105654431e-4	0.001287266370731446	48	spearman
GOBP_REGULATION_OF_PHENOTYPIC_SWITCHING	0.5277898393399912	1.1570102105654431e-4	0.001287266370731446	48	spearman
GOBP_HEMOSTASIS	0.5276812852800694	1.1614538686659348e-4	0.001290834139871959	48	spearman
GOBP_ATRIAL_SEPTUM_DEVELOPMENT	0.5274641771602258	1.1703878805124449e-4	0.001299379566066795	48	spearman
GOMF_BMP_RECEPTOR_BINDING	0.5271385149804603	1.1839063700708725e-4	0.0013129911666375797	48	spearman
GOBP_KERATINOCYTE_MIGRATION	0.5270299609205384	1.188444055380783e-4	0.0013166244333284345	48	spearman
GOBP_MONOATOMIC_CATION_TRANSMEMBRANE_TRANSPORT	0.5269214068606166	1.1929975839402065e-4	0.00131747331068783	48	spearman
GOBP_TOLL_LIKE_RECEPTOR_9_SIGNALING_PATHWAY	0.5269214068606166	1.1929975839402065e-4	0.00131747331068783	48	spearman
GOCC_ENDOLYSOSOME_LUMEN	0.5269214068606166	1.1929975839402065e-4	0.00131747331068783	48	spearman
GOBP_OLEFINIC_COMPOUND_METABOLIC_PROCESS	0.5268128528006947	1.1975670052632163e-4	0.0013197264273418082	48	spearman
GOBP_POSITIVE_REGULATION_OF_CALCIUM_MEDIATED_SIGNALING	0.5268128528006947	1.1975670052632163e-4	0.0013197264273418082	48	spearman
GOBP_MONOCARBOXYLIC_ACID_METABOLIC_PROCESS	0.5267042987407728	1.2021523689986134e-4	0.001321987578806062	48	spearman
GOBP_POSITIVE_REGULATION_OF_KERATINOCYTE_APOPTOTIC_PROCESS	0.5267042987407728	1.2021523689986134e-4	0.001321987578806062	48	spearman
GOBP_ENDOPLASMIC_RETICULUM_MEMBRANE_FUSION	0.5263786365610074	1.2160046131948926e-4	0.0013316079898532947	48	spearman
GOBP_INTERMEMBRANE_LIPID_TRANSFER	0.5263786365610074	1.2160046131948926e-4	0.0013316079898532947	48	spearman
GOBP_POSITIVE_REGULATION_OF_STEROID_HORMONE_BIOSYNTHETIC_PROCESS	0.5263786365610074	1.2160046131948926e-4	0.0013316079898532947	48	spearman
GOMF_PROTEIN_GLUTAMINE_GAMMA_GLUTAMYLTRANSFERASE_ACTIVITY	0.5263786365610074	1.2160046131948926e-4	0.0013316079898532947	48	spearman
GOBP_ADRENAL_GLAND_DEVELOPMENT	0.5261615284411637	1.2253200710405767e-4	0.0013362006542716257	48	spearman
GOBP_EMBRYONIC_PATTERN_SPECIFICATION	0.5261615284411637	1.2253200710405767e-4	0.0013362006542716257	48	spearman
GOBP_HEMATOPOIETIC_STEM_CELL_DIFFERENTIATION	0.5261615284411637	1.2253200710405767e-4	0.0013362006542716257	48	spearman
GOCC_ESCRT_COMPLEX	0.5261615284411637	1.2253200710405767e-4	0.0013362006542716257	48	spearman
GOMF_PROTEIN_N_ACETYLTRANSFERASE_ACTIVITY	0.52594442032132	1.234700501631169e-4	0.0013450244712967514	48	spearman
GOBP_CELLULAR_RESPONSE_TO_LEPTIN_STIMULUS	0.5258358662613982	1.2394152082931018e-4	0.0013473476160152929	48	spearman
GOBP_POSITIVE_REGULATION_OF_DNA_RECOMBINATION	0.5258358662613982	1.2394152082931018e-4	0.0013473476160152929	48	spearman
GOMF_AP_1_ADAPTOR_COMPLEX_BINDING	0.5257273122014763	1.2441463103206579e-4	0.0013510833396988956	48	spearman
GOBP_NEGATIVE_REGULATION_OF_VASCULATURE_DEVELOPMENT	0.5255102040816326	1.2536579046630374e-4	0.0013585850356244507	48	spearman
GOBP_REGULATION_OF_GLUCONEOGENESIS	0.5255102040816326	1.2536579046630374e-4	0.0013585850356244507	48	spearman
GOBP_REGULATION_OF_RAS_PROTEIN_SIGNAL_TRANSDUCTION	0.5254016500217108	1.2584384994186742e-4	0.0013609392932573351	48	spearman
GOBP_SNARE_COMPLEX_ASSEMBLY	0.5254016500217108	1.2584384994186742e-4	0.0013609392932573351	48	spearman
GOCC_BLOC_1_COMPLEX	0.525293095961789	1.263235694422162e-4	0.00136471301314593	48	spearman
GOCC_MCRD_MEDIATED_MRNA_STABILITY_COMPLEX	0.5251845419018671	1.268049541240908e-4	0.0013656723438999086	48	spearman
GOCC_NUCLEOSOME	0.5251845419018671	1.268049541240908e-4	0.0013656723438999086	48	spearman
GOMF_PSEUDOURIDINE_SYNTHASE_ACTIVITY	0.5251845419018671	1.268049541240908e-4	0.0013656723438999086	48	spearman
GOBP_NEGATIVE_REGULATION_OF_NOREPINEPHRINE_SECRETION	0.5249674337820235	1.277727397290873e-4	0.001372833333545033	48	spearman
GOBP_NEGATIVE_REGULATION_OF_RESPONSE_TO_WOUNDING	0.5249674337820235	1.277727397290873e-4	0.001372833333545033	48	spearman
GOBP_POSITIVE_REGULATION_OF_GLIAL_CELL_DIFFERENTIATION	0.5248588797221017	1.282591510354932e-4	0.001372833333545033	48	spearman
GOCC_AZUROPHIL_GRANULE_LUMEN	0.5248588797221017	1.282591510354932e-4	0.001372833333545033	48	spearman
GOCC_CLATHRIN_COATED_VESICLE	0.5248588797221017	1.282591510354932e-4	0.001372833333545033	48	spearman
GOMF_ACTIN_MONOMER_BINDING	0.5248588797221017	1.282591510354932e-4	0.001372833333545033	48	spearman
GOMF_MACROMOLECULAR_CONFORMATION_ISOMERASE_ACTIVITY	0.5246417716022579	1.2923703671949998e-4	0.0013796890817539893	48	spearman
GOBP_MEMBRANELESS_ORGANELLE_ASSEMBLY	0.5245332175423361	1.2972852156465305e-4	0.0013796890817539893	48	spearman
GOCC_CDC73_PAF1_COMPLEX	0.5245332175423361	1.2972852156465305e-4	0.0013796890817539893	48	spearman
GOCC_CENTRIOLE	0.5245332175423361	1.2972852156465305e-4	0.0013796890817539893	48	spearman
GOCC_COATED_VESICLE	0.5245332175423361	1.2972852156465305e-4	0.0013796890817539893	48	spearman
GOCC_G_PROTEIN_COUPLED_RECEPTOR_DIMERIC_COMPLEX	0.5245332175423361	1.2972852156465305e-4	0.0013796890817539893	48	spearman
GOBP_BRAINSTEM_DEVELOPMENT	0.5244246634824142	1.302217080804599e-4	0.0013796890817539893	48	spearman
GOBP_NEGATIVE_REGULATION_OF_MAST_CELL_ACTIVATION	0.5244246634824142	1.302217080804599e-4	0.0013796890817539893	48	spearman
GOBP_REGULATION_OF_CELL_CYCLE	0.5244246634824142	1.302217080804599e-4	0.0013796890817539893	48	spearman
GOCC_CLATHRIN_SCULPTED_MONOAMINE_TRANSPORT_VESICLE	0.5244246634824142	1.302217080804599e-4	0.0013796890817539893	48	spearman
GOBP_REGULATION_OF_NITRIC_OXIDE_SYNTHASE_ACTIVITY	0.5243161094224924	1.307166015360213e-4	0.0013835278434380512	48	spearman
GOBP_REGULATION_OF_ATRIAL_CARDIAC_MUSCLE_CELL_MEMBRANE_REPOLARIZATION	0.5242075553625706	1.312132072146245e-4	0.0013859727029269446	48	spearman
GOMF_ACID_AMINO_ACID_LIGASE_ACTIVITY	0.5242075553625706	1.312132072146245e-4	0.0013859727029269446	48	spearman
GOBP_AGGREPHAGY	0.5240990013026487	1.3171153041377284e-4	0.0013870247541858055	48	spearman
GOBP_POSITIVE_REGULATION_OF_CYTOKINE_PRODUCTION_INVOLVED_IN_INFLAMMATORY_RESPONSE	0.5240990013026487	1.3171153041377284e-4	0.0013870247541858055	48	spearman
GOBP_POSITIVE_REGULATION_OF_RESPONSE_TO_TUMOR_CELL	0.5240990013026487	1.3171153041377284e-4	0.0013870247541858055	48	spearman
GOBP_POSITIVE_REGULATION_OF_CELL_MATRIX_ADHESION	0.5239904472427269	1.3221157644522185e-4	0.0013908871086515476	48	spearman
GOBP_CELL_CYCLE_PROCESS	0.5238818931828051	1.3271335063500672e-4	0.0013933566672303121	48	spearman
GOBP_POSITIVE_REGULATION_OF_PODOSOME_ASSEMBLY	0.5238818931828051	1.3271335063500672e-4	0.0013933566672303121	48	spearman
GOBP_SECONDARY_ALCOHOL_METABOLIC_PROCESS	0.5237733391228833	1.3321685832347416e-4	0.0013958344713491731	48	spearman
GOMF_PEPTIDYL_PROLINE_4_DIOXYGENASE_ACTIVITY	0.5237733391228833	1.3321685832347416e-4	0.0013958344713491731	48	spearman
GOMF_UBIQUITIN_LIKE_PROTEIN_SPECIFIC_ENDOPEPTIDASE_ACTIVITY	0.5236647850629614	1.337221048653195e-4	0.0013997230555410974	48	spearman
GOBP_CELLULAR_RESPONSE_TO_LEUCINE_STARVATION	0.5235562310030395	1.342290956296096e-4	0.0014036220861629316	48	spearman
GOBP_ARTERY_DEVELOPMENT	0.5234476769431177	1.3473783599982176e-4	0.0014061240564941398	48	spearman
GOBP_SMOOTHENED_SIGNALING_PATHWAY_INVOLVED_IN_DORSAL_VENTRAL_NEURAL_TUBE_PATTERNING	0.5234476769431177	1.3473783599982176e-4	0.0014061240564941398	48	spearman
GOBP_POSITIVE_REGULATION_OF_MITOCHONDRIAL_FUSION	0.5233391228831958	1.3524833137387339e-4	0.0014100415446730696	48	spearman
GOBP_ENTEROENDOCRINE_CELL_DIFFERENTIATION	0.5231220147633522	1.3627460879755756e-4	0.001417908093131915	48	spearman
GOMF_FERROUS_IRON_TRANSMEMBRANE_TRANSPORTER_ACTIVITY	0.5231220147633522	1.3627460879755756e-4	0.001417908093131915	48	spearman
GOBP_NEGATIVE_REGULATION_OF_ATP_DEPENDENT_ACTIVITY	0.5230134607034304	1.3679040171551282e-4	0.001419030449605459	48	spearman
GOBP_NUCLEOSIDE_TRANSMEMBRANE_TRANSPORT	0.5230134607034304	1.3679040171551282e-4	0.001419030449605459	48	spearman
GOBP_NUCLEOSIDE_TRANSPORT	0.5230134607034304	1.3679040171551282e-4	0.001419030449605459	48	spearman
GOBP_DNA_REPLICATION_INITIATION	0.5229049066435084	1.3730797137402132e-4	0.001420164508681156	48	spearman
GOBP_ESTABLISHMENT_OF_MITOCHONDRION_LOCALIZATION	0.5229049066435084	1.3730797137402132e-4	0.001420164508681156	48	spearman
GOBP_PYRIMIDINE_NUCLEOSIDE_MONOPHOSPHATE_CATABOLIC_PROCESS	0.5229049066435084	1.3730797137402132e-4	0.001420164508681156	48	spearman
GOMF_LIPASE_ACTIVITY	0.5227963525835866	1.378273232436752e-4	0.0014224675447114664	48	spearman
GOBP_MACROPHAGE_ACTIVATION_INVOLVED_IN_IMMUNE_RESPONSE	0.5226877985236648	1.3834846280971047e-4	0.0014224675447114664	48	spearman
GOBP_T_CELL_LINEAGE_COMMITMENT	0.5226877985236648	1.3834846280971047e-4	0.0014224675447114664	48	spearman
GOCC_CCR4_NOT_CORE_COMPLEX	0.5226877985236648	1.3834846280971047e-4	0.0014224675447114664	48	spearman
GOMF_LIPASE_ACTIVATOR_ACTIVITY	0.5226877985236648	1.3834846280971047e-4	0.0014224675447114664	48	spearman
GOMF_MONOATOMIC_ANION_CHANNEL_ACTIVITY	0.5226877985236648	1.3834846280971047e-4	0.0014224675447114664	48	spearman
GOBP_CELLULAR_OXIDANT_DETOXIFICATION	0.5225792444637429	1.3887139557202096e-4	0.0014250362676397352	48	spearman
GOBP_PROTEIN_LIPID_COMPLEX_ASSEMBLY	0.5225792444637429	1.3887139557202096e-4	0.0014250362676397352	48	spearman
GOBP_G_PROTEIN_COUPLED_SEROTONIN_RECEPTOR_SIGNALING_PATHWAY	0.5224706904038211	1.39396127045201e-4	0.0014262137076899192	48	spearman
GOBP_PHOSPHOLIPID_CATABOLIC_PROCESS	0.5224706904038211	1.39396127045201e-4	0.0014262137076899192	48	spearman
GOBP_VACUOLAR_PROTON_TRANSPORTING_V_TYPE_ATPASE_COMPLEX_ASSEMBLY	0.5224706904038211	1.39396127045201e-4	0.0014262137076899192	48	spearman
GOCC_PLATELET_ALPHA_GRANULE	0.5223621363438993	1.3992266275857313e-4	0.0014301987351111353	48	spearman
GOCC_CARBOXY_TERMINAL_DOMAIN_PROTEIN_KINASE_COMPLEX	0.5222535822839774	1.404510082562223e-4	0.0014325992996072035	48	spearman
GOMF_ADENINE_TRANSMEMBRANE_TRANSPORTER_ACTIVITY	0.5222535822839774	1.404510082562223e-4	0.0014325992996072035	48	spearman
GOBP_NEGATIVE_REGULATION_OF_ESTABLISHMENT_OF_PROTEIN_LOCALIZATION	0.5221450282240555	1.4098116909702933e-4	0.0014325992996072035	48	spearman
GOBP_POSITIVE_REGULATION_OF_AMYLOID_FIBRIL_FORMATION	0.5221450282240555	1.4098116909702933e-4	0.0014325992996072035	48	spearman
GOBP_REGULATION_OF_CELL_MIGRATION_INVOLVED_IN_SPROUTING_ANGIOGENESIS	0.5221450282240555	1.4098116909702933e-4	0.0014325992996072035	48	spearman
GOMF_HISTONE_H2AX_KINASE_ACTIVITY	0.5221450282240555	1.4098116909702933e-4	0.0014325992996072035	48	spearman
GOBP_SISTER_CHROMATID_SEGREGATION	0.5220364741641337	1.4151315085469932e-4	0.0014336577034365088	48	spearman
GOCC_FEMALE_PRONUCLEUS	0.5220364741641337	1.4151315085469932e-4	0.0014336577034365088	48	spearman
GOBP_CELLULAR_RESPONSE_TO_VIRUS	0.5219279201042119	1.4204695911779896e-4	0.0014336577034365088	48	spearman
GOBP_L_KYNURENINE_METABOLIC_PROCESS	0.5219279201042119	1.4204695911779896e-4	0.0014336577034365088	48	spearman
GOBP_MAINTENANCE_OF_ANIMAL_ORGAN_IDENTITY	0.5219279201042119	1.4204695911779896e-4	0.0014336577034365088	48	spearman
GOBP_POSITIVE_REGULATION_OF_CHOLESTEROL_STORAGE	0.5219279201042119	1.4204695911779896e-4	0.0014336577034365088	48	spearman
GOCC_TRANSCRIPTION_FACTOR_TFTC_COMPLEX	0.5219279201042119	1.4204695911779896e-4	0.0014336577034365088	48	spearman
GOBP_CELL_CYCLE	0.5217108119843682	1.4312007758904773e-4	0.0014403096718604651	48	spearman
GOBP_CHROMOSOME_ORGANIZATION	0.5217108119843682	1.4312007758904773e-4	0.0014403096718604651	48	spearman
GOCC_MONOATOMIC_ION_CHANNEL_COMPLEX	0.5217108119843682	1.4312007758904773e-4	0.0014403096718604651	48	spearman
GOCC_PIGMENT_GRANULE	0.5216022579244464	1.4365939904892167e-4	0.0014443444012278868	48	spearman
GOBP_CELL_CYCLE_CHECKPOINT_SIGNALING	0.5214937038645245	1.44200569517742e-4	0.0014469972533530343	48	spearman
GOBP_INNER_MITOCHONDRIAL_MEMBRANE_ORGANIZATION	0.5214937038645245	1.44200569517742e-4	0.0014469972533530343	48	spearman
GOBP_POSITIVE_REGULATION_OF_LIPID_CATABOLIC_PROCESS	0.5213851498046027	1.4474359465886235e-4	0.0014496584969864563	48	spearman
GOMF_PROTEIN_HOMODIMERIZATION_ACTIVITY	0.5213851498046027	1.4474359465886235e-4	0.0014496584969864563	48	spearman
GOMF_HISTONE_H4K16_ACETYLTRANSFERASE_ACTIVITY	0.5212765957446809	1.4528848015069653e-4	0.0014537205933390883	48	spearman
GOBP_N_TERMINAL_PROTEIN_LIPIDATION	0.521168041684759	1.4583523168674236e-4	0.0014563985434285583	48	spearman
GOBP_UROGENITAL_SYSTEM_DEVELOPMENT	0.521168041684759	1.4583523168674236e-4	0.0014563985434285583	48	spearman
GOCC_OOPLASM	0.5210594876248371	1.463838549756261e-4	0.0014603875585851034	48	spearman
GOBP_MAINTENANCE_OF_PROTEIN_LOCATION_IN_EXTRACELLULAR_REGION	0.5209509335649153	1.469343557411229e-4	0.0014603875585851034	48	spearman
GOBP_MOTOR_BEHAVIOR	0.5209509335649153	1.469343557411229e-4	0.0014603875585851034	48	spearman
GOCC_ISWI_TYPE_COMPLEX	0.5209509335649153	1.469343557411229e-4	0.0014603875585851034	48	spearman
GOMF_GROWTH_FACTOR_BINDING	0.5209509335649153	1.469343557411229e-4	0.0014603875585851034	48	spearman
GOBP_CELLULAR_RESPONSE_TO_ETHER	0.5208423795049935	1.4748673972220087e-4	0.0014630908894875364	48	spearman
GOBP_REGULATION_OF_ACTIN_FILAMENT_BASED_MOVEMENT	0.5208423795049935	1.4748673972220087e-4	0.0014630908894875364	48	spearman
GOBP_SUCKLING_BEHAVIOR	0.5207338254450716	1.480410126730481e-4	0.00146580266437944	48	spearman
GOMF_CARBOXYLESTERASE_ACTIVITY	0.5207338254450716	1.480410126730481e-4	0.00146580266437944	48	spearman
GOBP_POSITIVE_REGULATION_OF_INTEGRIN_MEDIATED_SIGNALING_PATHWAY	0.520516717325228	1.4915524857711044e-4	0.0014754352361618242	48	spearman
GOBP_ANGIOTENSIN_ACTIVATED_SIGNALING_PATHWAY	0.5204081632653061	1.49715223115108e-4	0.0014781722501696	48	spearman
GOMF_HISTONE_DEACETYLASE_BINDING	0.5204081632653061	1.49715223115108e-4	0.0014781722501696	48	spearman
GOBP_ACYLGLYCEROL_HOMEOSTASIS	0.5202996092053843	1.502771097925085e-4	0.0014809177694000179	48	spearman
GOCC_DERLIN_1_RETROTRANSLOCATION_COMPLEX	0.5202996092053843	1.502771097925085e-4	0.0014809177694000179	48	spearman
GOBP_COMPLEMENT_RECEPTOR_MEDIATED_SIGNALING_PATHWAY	0.5200825010855405	1.5140664290411857e-4	0.001489236310412235	48	spearman
GOMF_NEUROLIGIN_FAMILY_PROTEIN_BINDING	0.5200825010855405	1.5140664290411857e-4	0.001489236310412235	48	spearman
GOBP_ACTIN_FILAMENT_POLYMERIZATION	0.5198653929656969	1.525438947435583e-4	0.0014961918097215923	48	spearman
GOBP_FORMATION_OF_TRANSLATION_PREINITIATION_COMPLEX	0.5198653929656969	1.525438947435583e-4	0.0014961918097215923	48	spearman
GOBP_OTIC_VESICLE_DEVELOPMENT	0.5198653929656969	1.525438947435583e-4	0.0014961918097215923	48	spearman
GOMF_G_PROTEIN_COUPLED_NEUROTRANSMITTER_RECEPTOR_ACTIVITY	0.5196482848458532	1.5368891239026872e-4	0.0015060070325867085	48	spearman
GOCC_SIGNAL_PEPTIDASE_COMPLEX	0.5195397307859314	1.5426434817170283e-4	0.0015102277087428618	48	spearman
GOBP_GANGLIOSIDE_BIOSYNTHETIC_PROCESS	0.5194311767260096	1.5484174317258452e-4	0.0015116262224032669	48	spearman
GOBP_NUCLEOLUS_ORGANIZATION	0.5194311767260096	1.5484174317258452e-4	0.0015116262224032669	48	spearman
GOMF_HISTONE_H3K9_TRIMETHYLTRANSFERASE_ACTIVITY	0.5194311767260096	1.5484174317258452e-4	0.0015116262224032669	48	spearman
GOBP_REGULATION_OF_CIRCADIAN_SLEEP_WAKE_CYCLE	0.5193226226660878	1.554211033480224e-4	0.001514448771745996	48	spearman
GOMF_LACTATE_DEHYDROGENASE_ACTIVITY	0.5193226226660878	1.554211033480224e-4	0.001514448771745996	48	spearman
GOBP_G_PROTEIN_COUPLED_GLUTAMATE_RECEPTOR_SIGNALING_PATHWAY	0.5191055145462441	1.5658574312149744e-4	0.0015243738947909955	48	spearman
GOCC_VACUOLAR_LUMEN	0.5189969604863222	1.571710347083444e-4	0.00152864577652962	48	spearman
GOMF_NEUROPEPTIDE_RECEPTOR_BINDING	0.5188884064264003	1.5775831544743746e-4	0.0015329290316661614	48	spearman
GOBP_POSITIVE_REGULATION_OF_RECEPTOR_SIGNALING_PATHWAY_VIA_STAT	0.5187798523664785	1.583475913726814e-4	0.0015357950404881998	48	spearman
GOMF_MRNA_METHYLTRANSFERASE_ACTIVITY	0.5187798523664785	1.583475913726814e-4	0.0015357950404881998	48	spearman
GOBP_CARDIOBLAST_PROLIFERATION	0.5186712983065567	1.5893886853384395e-4	0.0015386697885150238	48	spearman
GOMF_GABA_A_RECEPTOR_ACTIVITY	0.5186712983065567	1.5893886853384395e-4	0.0015386697885150238	48	spearman
GOBP_EXECUTION_PHASE_OF_APOPTOSIS	0.5185627442466348	1.5953215299658772e-4	0.0015401272420651152	48	spearman
GOCC_NATA_COMPLEX	0.5185627442466348	1.5953215299658772e-4	0.0015401272420651152	48	spearman
GOMF_HISTONE_H3_READER_ACTIVITY	0.5185627442466348	1.5953215299658772e-4	0.0015401272420651152	48	spearman
GOBP_CD4_POSITIVE_OR_CD8_POSITIVE_ALPHA_BETA_T_CELL_LINEAGE_COMMITMENT	0.518454190186713	1.6012745084250505e-4	0.0015415960119855928	48	spearman
GOBP_CELLULAR_RESPONSE_TO_TESTOSTERONE_STIMULUS	0.518454190186713	1.6012745084250505e-4	0.0015415960119855928	48	spearman
GOBP_MAMMARY_GLAND_ALVEOLUS_DEVELOPMENT	0.518454190186713	1.6012745084250505e-4	0.0015415960119855928	48	spearman
GOBP_CHROMOSOME_ORGANIZATION_INVOLVED_IN_MEIOTIC_CELL_CYCLE	0.5183456361267912	1.607247681691522e-4	0.0015430760631216858	48	spearman
GOBP_REGULATION_OF_SMOOTH_MUSCLE_CELL_CHEMOTAXIS	0.5183456361267912	1.607247681691522e-4	0.0015430760631216858	48	spearman
GOMF_CELL_ADHESION_MOLECULE_BINDING	0.5183456361267912	1.607247681691522e-4	0.0015430760631216858	48	spearman
GOBP_VESICLE_TARGETING_TO_FROM_OR_WITHIN_GOLGI	0.5182370820668694	1.6132411109008626e-4	0.001547406639095717	48	spearman
GOBP_CELL_ADHESION_MOLECULE_PRODUCTION	0.5180199739470257	1.625288982492361e-4	0.0015561023689257137	48	spearman
GOBP_SPINDLE_LOCALIZATION	0.5180199739470257	1.625288982492361e-4	0.0015561023689257137	48	spearman
GOBP_REGULATION_OF_ENDOSOME_TO_PLASMA_MEMBRANE_PROTEIN_TRANSPORT	0.5179114198871038	1.6313435479486642e-4	0.001560467577121197	48	spearman
GOBP_DICARBOXYLIC_ACID_TRANSPORT	0.5178028658271819	1.6374186154968046e-4	0.0015634126872209198	48	spearman
GOBP_OPTIC_NERVE_MORPHOGENESIS	0.5178028658271819	1.6374186154968046e-4	0.0015634126872209198	48	spearman
GOMF_NADPLUS_PROTEIN_ASPARTATE_ADP_RIBOSYLTRANSFERASE_ACTIVITY	0.5176943117672601	1.6435142470774562e-4	0.0015677984170475625	48	spearman
GOCC_LOW_DENSITY_LIPOPROTEIN_PARTICLE	0.5175857577073382	1.6496305047933478e-4	0.0015721957943400347	48	spearman
GOBP_SODIUM_ION_EXPORT_ACROSS_PLASMA_MEMBRANE	0.5174772036474163	1.6557674509095843e-4	0.0015766048465047828	48	spearman
GOBP_PHOSPHATIDYLCHOLINE_BIOSYNTHETIC_PROCESS	0.5173686495874945	1.661925147854074e-4	0.0015795856869767865	48	spearman
GOBP_VERY_LONG_CHAIN_FATTY_ACID_BIOSYNTHETIC_PROCESS	0.5173686495874945	1.661925147854074e-4	0.0015795856869767865	48	spearman
GOBP_POSITIVE_REGULATION_OF_GLYCOPROTEIN_METABOLIC_PROCESS	0.5172600955275727	1.6681036582178103e-4	0.0015825754342873696	48	spearman
GOBP_TRANSCRIPTION_ELONGATION_COUPLED_CHROMATIN_REMODELING	0.5172600955275727	1.6681036582178103e-4	0.0015825754342873696	48	spearman
GOBP_SYNAPTIC_VESICLE_CYTOSKELETAL_TRANSPORT	0.517042987407729	1.680523370384522e-4	0.0015929102537087076	48	spearman
GOBP_EXTRACELLULAR_MATRIX_CELL_SIGNALING	0.5168258792878854	1.6930270914130197e-4	0.0015975072989137678	48	spearman
GOBP_L_LYSINE_TRANSPORT	0.5168258792878854	1.6930270914130197e-4	0.0015975072989137678	48	spearman
GOBP_ORNITHINE_TRANSPORT	0.5168258792878854	1.6930270914130197e-4	0.0015975072989137678	48	spearman
GOBP_POSITIVE_REGULATION_OF_NITRIC_OXIDE_METABOLIC_PROCESS	0.5168258792878854	1.6930270914130197e-4	0.0015975072989137678	48	spearman
GOMF_L_LYSINE_TRANSMEMBRANE_TRANSPORTER_ACTIVITY	0.5168258792878854	1.6930270914130197e-4	0.0015975072989137678	48	spearman
GOBP_NEGATIVE_REGULATION_OF_SIGNAL_TRANSDUCTION_BY_P53_CLASS_MEDIATOR	0.5167173252279635	1.6993106134708454e-4	0.001597658158755112	48	spearman
GOBP_REGULATION_OF_EPITHELIAL_TO_MESENCHYMAL_TRANSITION_INVOLVED_IN_ENDOCARDIAL_CUSHION_FORMATION	0.5167173252279635	1.6993106134708454e-4	0.001597658158755112	48	spearman
GOBP_REGULATION_OF_L_GLUTAMATE_IMPORT_ACROSS_PLASMA_MEMBRANE	0.5167173252279635	1.6993106134708454e-4	0.001597658158755112	48	spearman
GOMF_ACTIVE_TRANSMEMBRANE_TRANSPORTER_ACTIVITY	0.5167173252279635	1.6993106134708454e-4	0.001597658158755112	48	spearman
GOBP_GLYCOSIDE_METABOLIC_PROCESS	0.5166087711680417	1.7056153279386112e-4	0.0015992633928452243	48	spearman
GOBP_REGULATION_OF_FEEDING_BEHAVIOR	0.5166087711680417	1.7056153279386112e-4	0.0015992633928452243	48	spearman
GOCC_STEREOCILIUM_MEMBRANE	0.5166087711680417	1.7056153279386112e-4	0.0015992633928452243	48	spearman
GOBP_REGULATION_OF_PLATELET_DERIVED_GROWTH_FACTOR_RECEPTOR_BETA_SIGNALING_PATHWAY	0.5165002171081198	1.7119412985588137e-4	0.001602315640516572	48	spearman
GOBP_TRANSDIFFERENTIATION	0.5165002171081198	1.7119412985588137e-4	0.001602315640516572	48	spearman
GOBP_POSITIVE_REGULATION_OF_FAT_CELL_DIFFERENTIATION	0.516391663048198	1.718288589239886e-4	0.0016039409407251745	48	spearman
GOBP_REGULATION_OF_FERTILIZATION	0.516391663048198	1.718288589239886e-4	0.0016039409407251745	48	spearman
GOBP_TELOMERE_LOCALIZATION	0.516391663048198	1.718288589239886e-4	0.0016039409407251745	48	spearman
GOBP_REGULATION_OF_ASTROCYTE_ACTIVATION	0.5162831089882761	1.7246572640565355e-4	0.0016084471141817698	48	spearman
GOBP_PEPTIDE_METABOLIC_PROCESS	0.5161745549283543	1.7310473872500352e-4	0.0016115263633667588	48	spearman
GOBP_REGULATION_OF_SENSORY_PERCEPTION	0.5161745549283543	1.7310473872500352e-4	0.0016115263633667588	48	spearman
GOBP_RELEASE_OF_SEQUESTERED_CALCIUM_ION_INTO_CYTOSOL_BY_ENDOPLASMIC_RETICULUM	0.5160660008684325	1.7374590232287082e-4	0.0016160536868462386	48	spearman
GOMF_DNA_RNA_HYBRID_BINDING	0.5159574468085106	1.7438922365681412e-4	0.0016205929991830027	48	spearman
GOBP_NEGATIVE_REGULATION_OF_ASTROCYTE_ACTIVATION	0.5156317846287451	1.7633219890244786e-4	0.0016357358468852851	48	spearman
GOBP_REGULATION_OF_VASCULAR_PERMEABILITY	0.5156317846287451	1.7633219890244786e-4	0.0016357358468852851	48	spearman
GOMF_BETA_GALACTOSIDASE_ACTIVITY	0.5155232305688233	1.7698421609220566e-4	0.001640326180406979	48	spearman
GOMF_UBIQUINONE_BINDING	0.5154146765089014	1.7763842355807914e-4	0.0016449286497356823	48	spearman
GOBP_DNA_STRAND_RESECTION_INVOLVED_IN_REPLICATION_FORK_PROCESSING	0.5153061224489796	1.7829482785877476e-4	0.0016495432832749765	48	spearman
GOBP_NEGATIVE_REGULATION_OF_NEUROINFLAMMATORY_RESPONSE	0.5150890143291359	1.796142532844021e-4	0.0016573424821184973	48	spearman
GOBP_VENTRAL_SPINAL_CORD_INTERNEURON_DIFFERENTIATION	0.5150890143291359	1.796142532844021e-4	0.0016573424821184973	48	spearman
GOMF_ALPHA_CATENIN_BINDING	0.5150890143291359	1.796142532844021e-4	0.0016573424821184973	48	spearman
GOBP_REGULATION_OF_RECEPTOR_SIGNALING_PATHWAY_VIA_STAT	0.5149804602692141	1.8027728761180192e-4	0.0016619909660042093	48	spearman
GOBP_NEGATIVE_REGULATION_OF_FILOPODIUM_ASSEMBLY	0.5148719062092922	1.8094254517903054e-4	0.0016651820118944998	48	spearman
GOBP_POSITIVE_REGULATION_OF_CILIUM_ASSEMBLY	0.5148719062092922	1.8094254517903054e-4	0.0016651820118944998	48	spearman
GOBP_NOTOCHORD_MORPHOGENESIS	0.5147633521493704	1.8161003263006566e-4	0.0016683823068022582	48	spearman
GOCC_RUFFLE_MEMBRANE	0.5147633521493704	1.8161003263006566e-4	0.0016683823068022582	48	spearman
GOMF_PHOSPHATIDIC_ACID_BINDING	0.5146547980894486	1.8227975662604804e-4	0.001673062040588775	48	spearman
GOCC_UDP_N_ACETYLGLUCOSAMINE_TRANSFERASE_COMPLEX	0.5145462440295268	1.829517238453189e-4	0.0016762811150568466	48	spearman
GOMF_FOLIC_ACID_BINDING	0.5145462440295268	1.829517238453189e-4	0.0016762811150568466	48	spearman
GOBP_ENDOCRINE_PROCESS	0.514329135909683	1.843024147532951e-4	0.001685696757550734	48	spearman
GOMF_L_ASPARTATE_TRANSMEMBRANE_TRANSPORTER_ACTIVITY	0.514329135909683	1.843024147532951e-4	0.001685696757550734	48	spearman
GOBP_NUCLEOBASE_TRANSPORT	0.5142205818497612	1.8498115188499975e-4	0.0016889442704040747	48	spearman
GOBP_REGULATION_OF_CYCLIN_DEPENDENT_PROTEIN_SERINE_THREONINE_KINASE_ACTIVITY	0.5142205818497612	1.8498115188499975e-4	0.0016889442704040747	48	spearman
GOBP_REGULATION_OF_PROTEIN_LOCALIZATION_TO_ENDOSOME	0.5141120277898393	1.8566215912606498e-4	0.0016922011289428945	48	spearman
GOMF_METAL_CATION_MONOATOMIC_CATION_ANTIPORTER_ACTIVITY	0.5141120277898393	1.8566215912606498e-4	0.0016922011289428945	48	spearman
GOBP_NUCLEOTIDE_BINDING_OLIGOMERIZATION_DOMAIN_CONTAINING_2_SIGNALING_PATHWAY	0.5138949196699957	1.8703101101321548e-4	0.0017017049964550275	48	spearman
GOBP_POSITIVE_REGULATION_OF_SISTER_CHROMATID_COHESION	0.5138949196699957	1.8703101101321548e-4	0.0017017049964550275	48	spearman
GOBP_PURINE_RIBONUCLEOSIDE_CATABOLIC_PROCESS	0.5137863656100738	1.8771886924134415e-4	0.00170647571376539	48	spearman
GOBP_GLOMERULUS_DEVELOPMENT	0.513677811550152	1.8840902474300057e-4	0.0017097709410590905	48	spearman
GOMF_VINCULIN_BINDING	0.513677811550152	1.8840902474300057e-4	0.0017097709410590905	48	spearman
GOMF_HYDROLASE_ACTIVITY_HYDROLYZING_O_GLYCOSYL_COMPOUNDS	0.5135692574902302	1.8910148435295217e-4	0.0017145639363226838	48	spearman
GOBP_ASPARAGINE_METABOLIC_PROCESS	0.5134607034303084	1.897962549235275e-4	0.0017163897022373768	48	spearman
GOBP_NEGATIVE_REGULATION_OF_B_CELL_ACTIVATION	0.5134607034303084	1.897962549235275e-4	0.0017163897022373768	48	spearman
GOBP_NEGATIVE_REGULATION_OF_INTRINSIC_APOPTOTIC_SIGNALING_PATHWAY	0.5134607034303084	1.897962549235275e-4	0.0017163897022373768	48	spearman
GOBP_TYPE_B_PANCREATIC_CELL_DIFFERENTIATION	0.5133521493703865	1.9049334332466215e-4	0.0017197132620555141	48	spearman
GOCC_APICAL_PART_OF_CELL	0.5133521493703865	1.9049334332466215e-4	0.0017197132620555141	48	spearman
GOMF_AMIDINE_LYASE_ACTIVITY	0.5132435953104646	1.9119275644392228e-4	0.001724535528304903	48	spearman
GOBP_ESTABLISHMENT_OF_PROTEIN_LOCALIZATION_TO_CHROMATIN	0.5131350412505428	1.918945011865518e-4	0.0017249018211738627	48	spearman
GOBP_MITOCHONDRION_ENDOPLASMIC_RETICULUM_MEMBRANE_TETHERING	0.5131350412505428	1.918945011865518e-4	0.0017249018211738627	48	spearman
GOBP_POSITIVE_REGULATION_OF_GLUCOSE_METABOLIC_PROCESS	0.5131350412505428	1.918945011865518e-4	0.0017249018211738627	48	spearman
GOMF_EPIDERMAL_GROWTH_FACTOR_RECEPTOR_BINDING	0.5131350412505428	1.918945011865518e-4	0.0017249018211738627	48	spearman
GOBP_CELLULAR_RESPONSE_TO_OXYGEN_CONTAINING_COMPOUND	0.5130264871906209	1.9259858447550482e-4	0.0017252865472844362	48	spearman
GOBP_ICOSANOID_BIOSYNTHETIC_PROCESS	0.5130264871906209	1.9259858447550482e-4	0.0017252865472844362	48	spearman
GOBP_POSITIVE_REGULATION_OF_ODONTOGENESIS	0.5130264871906209	1.9259858447550482e-4	0.0017252865472844362	48	spearman
GOCC_REPLISOME	0.5130264871906209	1.9259858447550482e-4	0.0017252865472844362	48	spearman
GOBP_DEVELOPMENTAL_MATURATION	0.5129179331306991	1.9330501325148588e-4	0.0017271670533326256	48	spearman
GOBP_POSITIVE_REGULATION_OF_CYTOKINE_PRODUCTION_INVOLVED_IN_IMMUNE_RESPONSE	0.5129179331306991	1.9330501325148588e-4	0.0017271670533326256	48	spearman
GOMF_PROTEIN_SERINE_THREONINE_KINASE_ACTIVATOR_ACTIVITY	0.5129179331306991	1.9330501325148588e-4	0.0017271670533326256	48	spearman
GOBP_GLYCOLYTIC_PROCESS_THROUGH_FRUCTOSE_6_PHOSPHATE	0.5128093790707773	1.940137944729799e-4	0.0017290588890862667	48	spearman
GOBP_PLATELET_ACTIVATION	0.5128093790707773	1.940137944729799e-4	0.0017290588890862667	48	spearman
GOBP_PYRIMIDINE_DEOXYRIBONUCLEOSIDE_MONOPHOSPHATE_METABOLIC_PROCESS	0.5128093790707773	1.940137944729799e-4	0.0017290588890862667	48	spearman
GOBP_LYMPHOCYTE_MIGRATION_INTO_LYMPHOID_ORGANS	0.5127008250108553	1.9472493511630027e-4	0.0017339158898239842	48	spearman
GOMF_G_QUADRUPLEX_DNA_BINDING	0.5125922709509335	1.954384421756169e-4	0.0017387856628684893	48	spearman
GOBP_POSITIVE_REGULATION_OF_NATURAL_KILLER_CELL_CYTOKINE_PRODUCTION	0.5123751628310899	1.9687258360843044e-4	0.0017485636447128342	48	spearman
GOBP_REACTIVE_NITROGEN_SPECIES_METABOLIC_PROCESS	0.5123751628310899	1.9687258360843044e-4	0.0017485636447128342	48	spearman
GOBP_NEGATIVE_REGULATION_OF_CHROMOSOME_ORGANIZATION	0.5121580547112462	1.9831627508339118e-4	0.0017598883050767605	48	spearman
GOMF_LYSOPHOSPHATIDIC_ACID_BINDING	0.5120495006513244	1.9904171976292017e-4	0.0017648253079403865	48	spearman
GOBP_NEGATIVE_REGULATION_OF_GLIAL_CELL_DIFFERENTIATION	0.5119409465914025	1.9976957320059973e-4	0.0017697752681845999	48	spearman
GOBP_RESPONSE_TO_EPIDERMAL_GROWTH_FACTOR	0.5118323925314806	2.0049984251666609e-4	0.0017747382158642302	48	spearman
GOCC_REPLICATION_FORK	0.5117238384715588	2.0123253484950342e-4	0.0017797141810927267	48	spearman
GOBP_EPITHELIAL_CELL_PROLIFERATION_INVOLVED_IN_MAMMARY_GLAND_DUCT_ELONGATION	0.5115067303517151	2.0270521721008235e-4	0.0017881924317873369	48	spearman
GOBP_OLIGOPEPTIDE_TRANSPORT	0.5115067303517151	2.0270521721008235e-4	0.0017881924317873369	48	spearman
GOMF_ATPASE_COUPLED_MONOATOMIC_CATION_TRANSMEMBRANE_TRANSPORTER_ACTIVITY	0.5115067303517151	2.0270521721008235e-4	0.0017881924317873369	48	spearman
GOBP_REGULATION_OF_BRANCHING_INVOLVED_IN_MAMMARY_GLAND_DUCT_MORPHOGENESIS	0.5113981762917933	2.0344522160573584e-4	0.0017932046728694757	48	spearman
GOBP_EGG_ACTIVATION	0.5112896222318715	2.0418767775406605e-4	0.0017967138322440414	48	spearman
GOBP_FUCOSE_METABOLIC_PROCESS	0.5112896222318715	2.0418767775406605e-4	0.0017967138322440414	48	spearman
GOBP_MEMBRANE_LIPID_METABOLIC_PROCESS	0.5111810681719496	2.0493259288482382e-4	0.0018002327772272905	48	spearman
GOCC_SMOOTH_ENDOPLASMIC_RETICULUM_MEMBRANE	0.5111810681719496	2.0493259288482382e-4	0.0018002327772272905	48	spearman
GOBP_HEPARIN_PROTEOGLYCAN_METABOLIC_PROCESS	0.5110725141120278	2.0567997424614085e-4	0.0018052785628534281	48	spearman
GOBP_REGULATION_OF_CHROMOSOME_SEGREGATION	0.510963960052106	2.0642982910458102e-4	0.001810337560113788	48	spearman
GOBP_MEMBRANE_TUBULATION	0.5107468519322622	2.0793698847140272e-4	0.0018204953118184219	48	spearman
GOCC_MITOCHONDRIAL_CRISTA	0.5107468519322622	2.0793698847140272e-4	0.0018204953118184219	48	spearman
GOBP_NEGATIVE_REGULATION_OF_EPITHELIAL_CELL_DIFFERENTIATION	0.5106382978723404	2.0869430760536142e-4	0.0018255941275520135	48	spearman
GOBP_SNRNA_TRANSCRIPTION_BY_RNA_POLYMERASE_III	0.5105297438124186	2.0945412948767197e-4	0.0018307062774986138	48	spearman
GOBP_RECOMBINATIONAL_REPAIR	0.5104211897524967	2.10216461477583e-4	0.0018342968160368362	48	spearman
GOCC_ENDOSOME_LUMEN	0.5104211897524967	2.10216461477583e-4	0.0018342968160368362	48	spearman
GOBP_INTERLEUKIN_1_MEDIATED_SIGNALING_PATHWAY	0.5103126356925749	2.1098131095299304e-4	0.0018348341342545296	48	spearman
GOBP_LIPOXIN_METABOLIC_PROCESS	0.5103126356925749	2.1098131095299304e-4	0.0018348341342545296	48	spearman
GOBP_REGULATION_OF_RESPIRATORY_GASEOUS_EXCHANGE_BY_NERVOUS_SYSTEM_PROCESS	0.5103126356925749	2.1098131095299304e-4	0.0018348341342545296	48	spearman
GOBP_RESPONSE_TO_CYCLOHEXIMIDE	0.5103126356925749	2.1098131095299304e-4	0.0018348341342545296	48	spearman
GOBP_GMP_SALVAGE	0.5102040816326531	2.1174868531049275e-4	0.0018369154446386553	48	spearman
GOBP_REGULATION_OF_BONE_REMODELING	0.5102040816326531	2.1174868531049275e-4	0.0018369154446386553	48	spearman
GOMF_TRANSFORMING_GROWTH_FACTOR_BETA_RECEPTOR_ACTIVITY_TYPE_I	0.5102040816326531	2.1174868531049275e-4	0.0018369154446386553	48	spearman
GOBP_NEGATIVE_REGULATION_OF_COLLAGEN_METABOLIC_PROCESS	0.5100955275727312	2.1251859196540408e-4	0.0018420631443114258	48	spearman
GOMF_ADENYLATE_CYCLASE_REGULATOR_ACTIVITY	0.5098784194528876	2.1406603192261674e-4	0.0018539361901613511	48	spearman
GOMF_SUMO_TRANSFERASE_ACTIVITY	0.5097698653929656	2.1484358014954954e-4	0.0018591273652078764	48	spearman
GOBP_RESPONSE_TO_HISTAMINE	0.5096613113330438	2.156236905232375e-4	0.0018612480019028176	48	spearman
GOCC_PROTEIN_COMPLEX_INVOLVED_IN_CELL_CELL_ADHESION	0.5096613113330438	2.156236905232375e-4	0.0018612480019028176	48	spearman
GOMF_FIBRINOGEN_BINDING	0.5096613113330438	2.156236905232375e-4	0.0018612480019028176	48	spearman
GOBP_CELLULAR_RESPONSE_TO_NUTRIENT_LEVELS	0.5093356491532783	2.1797946971510254e-4	0.0018753781912174857	48	spearman
GOBP_METANEPHRIC_GLOMERULAR_MESANGIUM_DEVELOPMENT	0.5093356491532783	2.1797946971510254e-4	0.0018753781912174857	48	spearman
GOBP_METANEPHRIC_GLOMERULUS_VASCULATURE_DEVELOPMENT	0.5093356491532783	2.1797946971510254e-4	0.0018753781912174857	48	spearman
GOBP_POST_CHAPERONIN_TUBULIN_FOLDING_PATHWAY	0.5093356491532783	2.1797946971510254e-4	0.0018753781912174857	48	spearman
GOBP_D_AMINO_ACID_TRANSPORT	0.5092270950933565	2.1876990396104976e-4	0.0018775351297183516	48	spearman
GOBP_D_ASPARTATE_TRANSMEMBRANE_TRANSPORT	0.5092270950933565	2.1876990396104976e-4	0.0018775351297183516	48	spearman
GOMF_SODIUM_PROTON_ANTIPORTER_ACTIVITY	0.5092270950933565	2.1876990396104976e-4	0.0018775351297183516	48	spearman
GOBP_NEGATIVE_REGULATION_OF_TYPE_I_INTERFERON_MEDIATED_SIGNALING_PATHWAY	0.5091185410334347	2.1956293809146708e-4	0.0018812469802319792	48	spearman
GOBP_RESPONSE_TO_HYPEROXIA	0.5091185410334347	2.1956293809146708e-4	0.0018812469802319792	48	spearman
GOBP_UNSATURATED_FATTY_ACID_BIOSYNTHETIC_PROCESS	0.5090099869735129	2.2035857971109348e-4	0.0018849689654630915	48	spearman
GOMF_SH2_DOMAIN_BINDING	0.5090099869735129	2.2035857971109348e-4	0.0018849689654630915	48	spearman
GOCC_ENDOPLASMIC_RETICULUM_PLASMA_MEMBRANE_CONTACT_SITE	0.508901432913591	2.2115683644382316e-4	0.001888701100759197	48	spearman
GOMF_HISTONE_READER_ACTIVITY	0.508901432913591	2.2115683644382316e-4	0.001888701100759197	48	spearman
GOBP_LYMPHOCYTE_HOMEOSTASIS	0.5086843247937473	2.2276122584016805e-4	0.0018961958832528498	48	spearman
GOBP_NEGATIVE_REGULATION_OF_SYNAPSE_ASSEMBLY	0.5086843247937473	2.2276122584016805e-4	0.0018961958832528498	48	spearman
GOBP_NUCLEOTIDE_SUGAR_BIOSYNTHETIC_PROCESS	0.5086843247937473	2.2276122584016805e-4	0.0018961958832528498	48	spearman
GOBP_SYNAPTIC_VESICLE_TRANSPORT	0.5086843247937473	2.2276122584016805e-4	0.0018961958832528498	48	spearman
GOBP_NEGATIVE_REGULATION_OF_OXIDATIVE_STRESS_INDUCED_INTRINSIC_APOPTOTIC_SIGNALING_PATHWAY	0.5085757707338254	2.2356737384769687e-4	0.0019015070199466704	48	spearman
GOBP_NEGATIVE_REGULATION_OF_INTEGRIN_MEDIATED_SIGNALING_PATHWAY	0.5084672166739036	2.2437616765623398e-4	0.0019068319915801774	48	spearman
GOBP_CALCIUM_ION_TRANSMEMBRANE_TRANSPORT	0.5083586626139818	2.2518761498603452e-4	0.0019106162195075254	48	spearman
GOBP_FATTY_ACID_DERIVATIVE_BIOSYNTHETIC_PROCESS	0.5083586626139818	2.2518761498603452e-4	0.0019106162195075254	48	spearman
GOBP_CRISTAE_FORMATION	0.5082501085540599	2.2600172357674597e-4	0.0019144107039341892	48	spearman
GOBP_NEURAL_CREST_CELL_DIFFERENTIATION	0.5082501085540599	2.2600172357674597e-4	0.0019144107039341892	48	spearman
GOBP_EMBRYONIC_HEART_TUBE_DEVELOPMENT	0.5081415544941381	2.2681850118744685e-4	0.0019197711909101339	48	spearman
GOMF_MACROMOLECULE_TRANSMEMBRANE_TRANSPORTER_ACTIVITY	0.5080330004342163	2.2763795559668204e-4	0.0019251456277204002	48	spearman
GOBP_NEGATIVE_REGULATION_OF_NUCLEOTIDE_BIOSYNTHETIC_PROCESS	0.5079244463742945	2.2846009460251188e-4	0.0019289721256244452	48	spearman
GOCC_SWR1_COMPLEX	0.5079244463742945	2.2846009460251188e-4	0.0019289721256244452	48	spearman
GOBP_DUMP_METABOLIC_PROCESS	0.5078158923143726	2.2928492602253484e-4	0.0019312489814133766	48	spearman
GOBP_NEGATIVE_REGULATION_OF_CELL_KILLING	0.5078158923143726	2.2928492602253484e-4	0.0019312489814133766	48	spearman
GOBP_POSITIVE_REGULATION_OF_T_CELL_MEDIATED_CYTOTOXICITY	0.5078158923143726	2.2928492602253484e-4	0.0019312489814133766	48	spearman
GOBP_LUNG_CELL_DIFFERENTIATION	0.5077073382544508	2.301124576939457e-4	0.001935095574934744	48	spearman
GOCC_MALE_PRONUCLEUS	0.5077073382544508	2.301124576939457e-4	0.001935095574934744	48	spearman
GOBP_BIOMINERAL_TISSUE_DEVELOPMENT	0.5075987841945289	2.3094269747356652e-4	0.0019373938833071867	48	spearman
GOBP_CELLULAR_RESPONSE_TO_OXIDISED_LOW_DENSITY_LIPOPROTEIN_PARTICLE_STIMULUS	0.5075987841945289	2.3094269747356652e-4	0.0019373938833071867	48	spearman
GOBP_HINDGUT_DEVELOPMENT	0.5075987841945289	2.3094269747356652e-4	0.0019373938833071867	48	spearman
GOBP_REGULATION_OF_ACTION_POTENTIAL	0.507490230134607	2.3177565323788212e-4	0.0019428198531650908	48	spearman
GOBP_L_GLUTAMATE_IMPORT_ACROSS_PLASMA_MEMBRANE	0.5073816760746852	2.32611332883091e-4	0.0019466975701426927	48	spearman
GOBP_POSITIVE_REGULATION_OF_MYELOID_CELL_DIFFERENTIATION	0.5073816760746852	2.32611332883091e-4	0.0019466975701426927	48	spearman
GOBP_ELASTIN_METABOLIC_PROCESS	0.5072731220147633	2.3344974432513405e-4	0.0019505856939768607	48	spearman
GOBP_PROTEIN_NITROSYLATION	0.5072731220147633	2.3344974432513405e-4	0.0019505856939768607	48	spearman
GOBP_INTERLEUKIN_17_PRODUCTION	0.5071645679548414	2.3429089549974113e-4	0.0019529231513061489	48	spearman
GOCC_INTERCELLULAR_BRIDGE	0.5071645679548414	2.3429089549974113e-4	0.0019529231513061489	48	spearman
GOCC_THO_COMPLEX	0.5071645679548414	2.3429089549974113e-4	0.0019529231513061489	48	spearman
GOBP_CONVERGENT_EXTENSION_INVOLVED_IN_GASTRULATION	0.5070560138949196	2.351347943624678e-4	0.001956831510340282	48	spearman
GOCC_PRESYNAPSE	0.5070560138949196	2.351347943624678e-4	0.001956831510340282	48	spearman
GOBP_ESTABLISHMENT_OF_PLANAR_POLARITY_OF_EMBRYONIC_EPITHELIUM	0.5069474598349978	2.3598144888874043e-4	0.001959190453940251	48	spearman
GOBP_GLYCOLIPID_CATABOLIC_PROCESS	0.5069474598349978	2.3598144888874043e-4	0.001959190453940251	48	spearman
GOBP_POSITIVE_REGULATION_OF_TORC1_SIGNALING	0.5069474598349978	2.3598144888874043e-4	0.001959190453940251	48	spearman
GOBP_GLYCOPROTEIN_BIOSYNTHETIC_PROCESS	0.5067303517151541	2.3768305693318845e-4	0.0019717491114107748	48	spearman
GOCC_TORC2_COMPLEX	0.5066217976552323	2.385380265019095e-4	0.0019772699321476787	48	spearman
GOBP_RETROGRADE_VESICLE_MEDIATED_TRANSPORT_GOLGI_TO_ENDOPLASMIC_RETICULUM	0.5065132435953105	2.3939578383534366e-4	0.0019812326725659373	48	spearman
GOMF_BH3_DOMAIN_BINDING	0.5065132435953105	2.3939578383534366e-4	0.0019812326725659373	48	spearman
GOBP_REGULATION_OF_PROTEIN_METABOLIC_PROCESS	0.5064046895353886	2.402563370088504e-4	0.0019836353900509196	48	spearman
GOCC_TIM22_MITOCHONDRIAL_IMPORT_INNER_MEMBRANE_INSERTION_COMPLEX	0.5064046895353886	2.402563370088504e-4	0.0019836353900509196	48	spearman
GOMF_NEUREXIN_FAMILY_PROTEIN_BINDING	0.5064046895353886	2.402563370088504e-4	0.0019836353900509196	48	spearman
GOMF_LIGAND_GATED_MONOATOMIC_ION_CHANNEL_ACTIVITY_INVOLVED_IN_REGULATION_OF_PRESYNAPTIC_MEMBRANE_POTENTIAL	0.5062961354754668	2.4111969411790286e-4	0.001989189824359237	48	spearman
GOCC_CEREBELLAR_MOSSY_FIBER	0.5061875814155449	2.4198586327811653e-4	0.00199318426927421	48	spearman
GOMF_HISTONE_H4K5_ACETYLTRANSFERASE_ACTIVITY	0.5061875814155449	2.4198586327811653e-4	0.00199318426927421	48	spearman
GOBP_REGULATION_OF_TOLL_SIGNALING_PATHWAY	0.506079027355623	2.4285485262529762e-4	0.0019971893159949614	48	spearman
GOBP_RESPONSE_TO_ESTRADIOL	0.506079027355623	2.4285485262529762e-4	0.0019971893159949614	48	spearman
GOBP_METANEPHRIC_MESENCHYMAL_CELL_DIFFERENTIATION	0.5059704732957012	2.4372667031548608e-4	0.0020027807333956003	48	spearman
GOBP_HINDBRAIN_RADIAL_GLIA_GUIDED_CELL_MIGRATION	0.5057533651758576	2.454788234504177e-4	0.002007954525049416	48	spearman
GOBP_POSITIVE_REGULATION_OF_LIPID_BIOSYNTHETIC_PROCESS	0.5057533651758576	2.454788234504177e-4	0.002007954525049416	48	spearman
GOBP_POSITIVE_REGULATION_OF_MAST_CELL_DEGRANULATION	0.5057533651758576	2.454788234504177e-4	0.002007954525049416	48	spearman
GOBP_POSITIVE_REGULATION_OF_PROTEIN_TARGETING_TO_MEMBRANE	0.5057533651758576	2.454788234504177e-4	0.002007954525049416	48	spearman
GOBP_REGULATION_OF_MRNA_3_END_PROCESSING	0.5057533651758576	2.454788234504177e-4	0.002007954525049416	48	spearman
GOBP_CELL_MIGRATION_INVOLVED_IN_HEART_DEVELOPMENT	0.5056448111159357	2.463591753087491e-4	0.002007954525049416	48	spearman
GOBP_FOREBRAIN_NEUROBLAST_DIVISION	0.5056448111159357	2.463591753087491e-4	0.002007954525049416	48	spearman
GOBP_REGULATION_OF_HOMOPHILIC_CELL_ADHESION	0.5056448111159357	2.463591753087491e-4	0.002007954525049416	48	spearman
GOBP_REGULATION_OF_RESPONSE_TO_FOOD	0.5056448111159357	2.463591753087491e-4	0.002007954525049416	48	spearman
GOBP_HEMOGLOBIN_BIOSYNTHETIC_PROCESS	0.5055362570560139	2.472423883373419e-4	0.002007954525049416	48	spearman
GOBP_INTRACELLULAR_COPPER_ION_HOMEOSTASIS	0.5055362570560139	2.472423883373419e-4	0.002007954525049416	48	spearman
GOBP_MITOTIC_CELL_CYCLE_CHECKPOINT_SIGNALING	0.5055362570560139	2.472423883373419e-4	0.002007954525049416	48	spearman
GOBP_NEURON_PROJECTION_ARBORIZATION	0.5055362570560139	2.472423883373419e-4	0.002007954525049416	48	spearman
GOBP_SECONDARY_METABOLIC_PROCESS	0.5055362570560139	2.472423883373419e-4	0.002007954525049416	48	spearman
GOBP_STRIATED_MUSCLE_CELL_APOPTOTIC_PROCESS	0.5055362570560139	2.472423883373419e-4	0.002007954525049416	48	spearman
GOBP_DNA_REPAIR	0.5054277029960921	2.481284707939907e-4	0.002008897378747934	48	spearman
GOBP_REGULATION_OF_ACTIN_FILAMENT_LENGTH	0.5054277029960921	2.481284707939907e-4	0.002008897378747934	48	spearman
GOCC_ASYMMETRIC_GLUTAMATERGIC_EXCITATORY_SYNAPSE	0.5054277029960921	2.481284707939907e-4	0.002008897378747934	48	spearman
GOMF_DELTA_CATENIN_BINDING	0.5054277029960921	2.481284707939907e-4	0.002008897378747934	48	spearman
GOBP_ACUTE_INFLAMMATORY_RESPONSE_TO_ANTIGENIC_STIMULUS	0.5053191489361702	2.4901743095696286e-4	0.002014531712765011	48	spearman
GOBP_FIBROBLAST_PROLIFERATION	0.5052105948762484	2.4990927712504436e-4	0.002018617040307247	48	spearman
GOBP_NEGATIVE_REGULATION_OF_GLYCOGEN_METABOLIC_PROCESS	0.5052105948762484	2.4990927712504436e-4	0.002018617040307247	48	spearman
GOMF_OXYGEN_BINDING	0.5051020408163265	2.5080401761757226e-4	0.0020242774384044734	48	spearman
GOBP_MITOCHONDRIAL_DEPOLARIZATION	0.5049934867564047	2.5170166077448017e-4	0.0020299524975598724	48	spearman
GOMF_ALPHA_1_4_GLUCOSIDASE_ACTIVITY	0.5048849326964828	2.526022149563398e-4	0.0020340715395712667	48	spearman
GOMF_TETRAPYRROLE_BINDING	0.5048849326964828	2.526022149563398e-4	0.0020340715395712667	48	spearman
GOBP_SPINAL_CORD_ASSOCIATION_NEURON_DIFFERENTIATION	0.504776378636561	2.535056885444058e-4	0.002036632306119645	48	spearman
GOMF_AMINOPEPTIDASE_ACTIVITY	0.504776378636561	2.535056885444058e-4	0.002036632306119645	48	spearman
GOMF_CO_SMAD_BINDING	0.504776378636561	2.535056885444058e-4	0.002036632306119645	48	spearman
GOBP_NEGATIVE_REGULATION_OF_CELL_DEVELOPMENT	0.5046678245766392	2.544120899406483e-4	0.0020392047393399428	48	spearman
GOBP_NEGATIVE_REGULATION_OF_CELL_JUNCTION_ASSEMBLY	0.5046678245766392	2.544120899406483e-4	0.0020392047393399428	48	spearman
GOCC_CLATHRIN_COAT	0.5046678245766392	2.544120899406483e-4	0.0020392047393399428	48	spearman
GOBP_PEPTIDYL_ARGININE_METHYLATION	0.5045592705167173	2.553214275678022e-4	0.0020417888261284167	48	spearman
GOCC_GARP_COMPLEX	0.5045592705167173	2.553214275678022e-4	0.0020417888261284167	48	spearman
GOCC_TRANSPORT_VESICLE	0.5045592705167173	2.553214275678022e-4	0.0020417888261284167	48	spearman
GOBP_MIRNA_PROCESSING	0.5043421623968737	2.5714894530982137e-4	0.0020516868449948745	48	spearman
GOBP_REGULATION_OF_STEROID_HORMONE_SECRETION	0.5043421623968737	2.5714894530982137e-4	0.0020516868449948745	48	spearman
GOMF_NADPLUS_PROTEIN_LYSINE_ADP_RIBOSYLTRANSFERASE_ACTIVITY	0.5043421623968737	2.5714894530982137e-4	0.0020516868449948745	48	spearman
GOBP_PROTEIN_CONTAINING_COMPLEX_REMODELING	0.5042336083369519	2.5806714237433195e-4	0.002052735287971439	48	spearman
GOBP_REGULATION_OF_HISTAMINE_SECRETION_BY_MAST_CELL	0.5042336083369519	2.5806714237433195e-4	0.002052735287971439	48	spearman
GOBP_SPINDLE_MIDZONE_ASSEMBLY	0.5042336083369519	2.5806714237433195e-4	0.002052735287971439	48	spearman
GOMF_OLFACTORY_RECEPTOR_BINDING	0.5042336083369519	2.5806714237433195e-4	0.002052735287971439	48	spearman
GOCC_CHROMOSOME_CENTROMERIC_REGION	0.50412505427703	2.589883095691204e-4	0.002058493525257685	48	spearman
GOBP_LONG_TERM_MEMORY	0.5040165002171081	2.599124554213488e-4	0.0020611294717151943	48	spearman
GOCC_EMC_COMPLEX	0.5040165002171081	2.599124554213488e-4	0.0020611294717151943	48	spearman
GOCC_T_TUBULE	0.5040165002171081	2.599124554213488e-4	0.0020611294717151943	48	spearman
GOBP_CELLULAR_RESPONSE_TO_ANGIOTENSIN	0.5039079461571863	2.608395884791838e-4	0.0020637770624478864	48	spearman
GOBP_GAMMA_AMINOBUTYRIC_ACID_RECEPTOR_CLUSTERING	0.5039079461571863	2.608395884791838e-4	0.0020637770624478864	48	spearman
GOBP_POSITIVE_REGULATION_OF_APOPTOTIC_SIGNALING_PATHWAY	0.5039079461571863	2.608395884791838e-4	0.0020637770624478864	48	spearman
GOBP_EXTRACELLULAR_VESICLE_BIOGENESIS	0.5037993920972644	2.617697173118445e-4	0.002069567249898795	48	spearman
GOBP_HOMOTYPIC_CELL_CELL_ADHESION	0.5035822839774208	2.636389966840319e-4	0.0020811925638385457	48	spearman
GOCC_CLATHRIN_ADAPTOR_COMPLEX	0.5035822839774208	2.636389966840319e-4	0.0020811925638385457	48	spearman
GOBP_MONOCYTE_AGGREGATION	0.503473729917499	2.645781644676302e-4	0.0020838775278371234	48	spearman
GOBP_URATE_TRANSPORT	0.503473729917499	2.645781644676302e-4	0.0020838775278371234	48	spearman
GOMF_SALT_TRANSMEMBRANE_TRANSPORTER_ACTIVITY	0.503473729917499	2.645781644676302e-4	0.0020838775278371234	48	spearman
GOBP_NEUROTRANSMITTER_SECRETION	0.5033651758575771	2.655203625142807e-4	0.0020865741740956575	48	spearman
GOBP_PRIMARY_MIRNA_PROCESSING	0.5033651758575771	2.655203625142807e-4	0.0020865741740956575	48	spearman
GOBP_RESPONSE_TO_VITAMIN_E	0.5033651758575771	2.655203625142807e-4	0.0020865741740956575	48	spearman
GOBP_DOLICHOL_METABOLIC_PROCESS	0.5032566217976553	2.6646559949908787e-4	0.0020892824916397303	48	spearman
GOBP_NEGATIVE_REGULATION_OF_MACROPHAGE_APOPTOTIC_PROCESS	0.5032566217976553	2.6646559949908787e-4	0.0020892824916397303	48	spearman
GOMF_TRANSKETOLASE_OR_TRANSALDOLASE_ACTIVITY	0.5032566217976553	2.6646559949908787e-4	0.0020892824916397303	48	spearman
GOBP_OPTIC_CUP_MORPHOGENESIS_INVOLVED_IN_CAMERA_TYPE_EYE_DEVELOPMENT	0.5031480677377335	2.6741388411845464e-4	0.0020951436146097544	48	spearman
GOMF_DEAD_H_BOX_RNA_HELICASE_BINDING	0.5030395136778116	2.6836522509013133e-4	0.0021010198717483952	48	spearman
GOBP_CHYLOMICRON_REMODELING	0.5029309596178897	2.6931963115325207e-4	0.00210691129738781	48	spearman
GOBP_REGULATION_OF_LONG_CHAIN_FATTY_ACID_IMPORT_ACROSS_PLASMA_MEMBRANE	0.502713851498046	2.712376736175438e-4	0.002117155094893558	48	spearman
GOMF_DNA_POLYMERASE_BINDING	0.502713851498046	2.712376736175438e-4	0.002117155094893558	48	spearman
GOMF_NUCLEOBASE_TRANSMEMBRANE_TRANSPORTER_ACTIVITY	0.502713851498046	2.712376736175438e-4	0.002117155094893558	48	spearman
GOBP_ENDOCARDIAL_CUSHION_MORPHOGENESIS	0.5026052974381242	2.7220132760429625e-4	0.0021230889797297725	48	spearman
GOBP_MYCOTOXIN_METABOLIC_PROCESS	0.5024967433782023	2.7316808185373615e-4	0.0021274493300190976	48	spearman
GOBP_REGULATION_OF_FIBRINOLYSIS	0.5024967433782023	2.7316808185373615e-4	0.0021274493300190976	48	spearman
GOBP_DISACCHARIDE_METABOLIC_PROCESS	0.5023881893182804	2.741379452125605e-4	0.002130233504272734	48	spearman
GOBP_REGULATION_OF_HEART_RATE	0.5023881893182804	2.741379452125605e-4	0.002130233504272734	48	spearman
GOCC_PHAGOCYTIC_VESICLE	0.5023881893182804	2.741379452125605e-4	0.002130233504272734	48	spearman
GOCC_CD40_RECEPTOR_COMPLEX	0.5022796352583586	2.7511092654910997e-4	0.002136203593353059	48	spearman
GOBP_BRADYKININ_CATABOLIC_PROCESS	0.5021710811984368	2.760870347533991e-4	0.0021405975443435908	48	spearman
GOBP_ENDOCARDIAL_CUSHION_TO_MESENCHYMAL_TRANSITION	0.5021710811984368	2.760870347533991e-4	0.0021405975443435908	48	spearman
GOBP_ATRIAL_CARDIAC_MUSCLE_CELL_MEMBRANE_REPOLARIZATION	0.5019539730785931	2.780486674339559e-4	0.0021506654456890295	48	spearman
GOBP_KERATAN_SULFATE_PROTEOGLYCAN_METABOLIC_PROCESS	0.5019539730785931	2.780486674339559e-4	0.0021506654456890295	48	spearman
GOMF_MEDIATOR_COMPLEX_BINDING	0.5019539730785931	2.780486674339559e-4	0.0021506654456890295	48	spearman
GOBP_DNA_SYNTHESIS_INVOLVED_IN_DNA_REPAIR	0.5018454190186713	2.7903420979905573e-4	0.0021506654456890295	48	spearman
GOBP_NATURAL_KILLER_CELL_MEDIATED_IMMUNE_RESPONSE_TO_TUMOR_CELL	0.5018454190186713	2.7903420979905573e-4	0.0021506654456890295	48	spearman
GOBP_OVARIAN_FOLLICLE_DEVELOPMENT	0.5018454190186713	2.7903420979905573e-4	0.0021506654456890295	48	spearman
GOCC_SPECIFIC_GRANULE_MEMBRANE	0.5018454190186713	2.7903420979905573e-4	0.0021506654456890295	48	spearman
GOMF_HISTONE_ACETYLTRANSFERASE_ACTIVITY	0.5018454190186713	2.7903420979905573e-4	0.0021506654456890295	48	spearman
GOBP_CELLULAR_RESPONSE_TO_X_RAY	0.5017368649587495	2.800229148096503e-4	0.0021551026098477213	48	spearman
GOBP_RESPONSE_TO_MECHANICAL_STIMULUS	0.5017368649587495	2.800229148096503e-4	0.0021551026098477213	48	spearman
GOBP_NEGATIVE_REGULATION_OF_INTRINSIC_APOPTOTIC_SIGNALING_PATHWAY_BY_P53_CLASS_MEDIATOR	0.5016283108988276	2.810147914648082e-4	0.0021579620042139354	48	spearman
GOBP_PLASMA_MEMBRANE_RAFT_ORGANIZATION	0.5016283108988276	2.810147914648082e-4	0.0021579620042139354	48	spearman
GOBP_REGULATION_OF_TRIGLYCERIDE_BIOSYNTHETIC_PROCESS	0.5016283108988276	2.810147914648082e-4	0.0021579620042139354	48	spearman
GOBP_POSITIVE_REGULATION_OF_INTERLEUKIN_6_PRODUCTION	0.5015197568389057	2.820098487855368e-4	0.0021624208537295094	48	spearman
GOBP_REGULATION_OF_PLATELET_DERIVED_GROWTH_FACTOR_RECEPTOR_ALPHA_SIGNALING_PATHWAY	0.5015197568389057	2.820098487855368e-4	0.0021624208537295094	48	spearman
GOBP_AMINO_ACID_TRANSPORT	0.5014112027789839	2.8300809581482077e-4	0.0021653024105010776	48	spearman
GOBP_SNRNA_3_END_PROCESSING	0.5014112027789839	2.8300809581482077e-4	0.0021653024105010776	48	spearman
GOBP_VALINE_METABOLIC_PROCESS	0.5014112027789839	2.8300809581482077e-4	0.0021653024105010776	48	spearman
GOBP_ALDEHYDE_METABOLIC_PROCESS	0.5011940946591402	2.8501419528117615e-4	0.00217586550252696	48	spearman
GOBP_INTRACELLULAR_GLUTAMATE_HOMEOSTASIS	0.5011940946591402	2.8501419528117615e-4	0.00217586550252696	48	spearman
GOBP_POSITIVE_REGULATION_OF_VASCULAR_ASSOCIATED_SMOOTH_MUSCLE_CELL_MIGRATION	0.5011940946591402	2.8501419528117615e-4	0.00217586550252696	48	spearman
GOMF_L_ARGININE_TRANSMEMBRANE_TRANSPORTER_ACTIVITY	0.5010855405992184	2.8602206591450994e-4	0.0021819636548858377	48	spearman
GOCC_BASEMENT_MEMBRANE_INTERSTITIAL_MATRIX_INTERFACE	0.5009769865392966	2.8703316264901797e-4	0.0021880774911651945	48	spearman
GOMF_POTASSIUM_CHANNEL_REGULATOR_ACTIVITY	0.5008684324793747	2.8804749463823493e-4	0.0021942070467478973	48	spearman
GOBP_INNER_CELL_MASS_CELL_DIFFERENTIATION	0.5007598784194529	2.890650710579354e-4	0.0022003523570828694	48	spearman
GOBP_SYMPATHETIC_GANGLION_DEVELOPMENT	0.5006513243595311	2.900859011061733e-4	0.002206513457685149	48	spearman
GOBP_DECIDUALIZATION	0.5005427702996093	2.9110999400333494e-4	0.0022092358539436787	48	spearman
GOBP_FATTY_ACID_METABOLIC_PROCESS	0.5005427702996093	2.9110999400333494e-4	0.0022092358539436787	48	spearman
GOBP_RUFFLE_ASSEMBLY	0.5005427702996093	2.9110999400333494e-4	0.0022092358539436787	48	spearman
GOBP_BRANCHING_INVOLVED_IN_SALIVARY_GLAND_MORPHOGENESIS	0.5004342162396873	2.921373589921691e-4	0.0022092358539436787	48	spearman
GOBP_DISRUPTION_OF_CELLULAR_ANATOMICAL_STRUCTURE_IN_ANOTHER_ORGANISM	0.5004342162396873	2.921373589921691e-4	0.0022092358539436787	48	spearman
GOBP_MITOTIC_SISTER_CHROMATID_SEPARATION	0.5004342162396873	2.921373589921691e-4	0.0022092358539436787	48	spearman
GOBP_POSITIVE_REGULATION_OF_NUCLEOTIDE_BINDING_DOMAIN_LEUCINE_RICH_REPEAT_CONTAINING_RECEPTOR_SIGNALING_PATHWAY	0.5004342162396873	2.921373589921691e-4	0.0022092358539436787	48	spearman
GOBP_REGULATION_OF_STRIATED_MUSCLE_CONTRACTION	0.5004342162396873	2.921373589921691e-4	0.0022092358539436787	48	spearman
GOBP_NEGATIVE_REGULATION_OF_TUMOR_NECROSIS_FACTOR_SUPERFAMILY_CYTOKINE_PRODUCTION	0.5002171081198437	2.9420194232795466e-4	0.002223237849481922	48	spearman
GOBP_SIGNAL_RELEASE	0.5001085540599218	2.952391792726408e-4	0.0022278496564636873	48	spearman
GOBP_SULFUR_COMPOUND_TRANSPORT	0.5001085540599218	2.952391792726408e-4	0.0022278496564636873	48	spearman
GOBP_MONOCARBOXYLIC_ACID_BIOSYNTHETIC_PROCESS	0.5	2.962797255045584e-4	0.0022340861382699213	48	spearman
GOBP_ANDROGEN_METABOLIC_PROCESS	0.49989144594007817	2.973235903789497e-4	0.002238722214426204	48	spearman
GOBP_POSITIVE_REGULATION_OF_MITOTIC_NUCLEAR_DIVISION	0.49989144594007817	2.973235903789497e-4	0.002238722214426204	48	spearman
GOBP_NEGATIVE_REGULATION_OF_GLIAL_CELL_MIGRATION	0.49978289188015634	2.983707832736889e-4	0.0022401420821900843	48	spearman
GOBP_POSITIVE_REGULATION_OF_PHOSPHOLIPID_BIOSYNTHETIC_PROCESS	0.49978289188015634	2.983707832736889e-4	0.0022401420821900843	48	spearman
GOCC_TROPONIN_COMPLEX	0.49978289188015634	2.983707832736889e-4	0.0022401420821900843	48	spearman
GOMF_PROTEIN_LYSINE_DEACETYLASE_ACTIVITY	0.49978289188015634	2.983707832736889e-4	0.0022401420821900843	48	spearman
GOBP_REGULATION_OF_NATURAL_KILLER_CELL_DEGRANULATION	0.49967433782023446	2.994213135893299e-4	0.002243032253689518	48	spearman
GOMF_CERAMIDE_1_PHOSPHATE_BINDING	0.49967433782023446	2.994213135893299e-4	0.002243032253689518	48	spearman
GOBP_ACTIN_FILAMENT_SEVERING	0.49956578376031263	3.0047519074913244e-4	0.002243032253689518	48	spearman
GOBP_NEGATIVE_REGULATION_OF_LIPID_LOCALIZATION	0.49956578376031263	3.0047519074913244e-4	0.002243032253689518	48	spearman
GOBP_POSITIVE_REGULATION_OF_CYTOPLASMIC_MRNA_PROCESSING_BODY_ASSEMBLY	0.49956578376031263	3.0047519074913244e-4	0.002243032253689518	48	spearman
GOBP_POSITIVE_REGULATION_OF_DNA_TEMPLATED_TRANSCRIPTION_INITIATION	0.49956578376031263	3.0047519074913244e-4	0.002243032253689518	48	spearman
GOBP_REGULATION_OF_STRESS_GRANULE_ASSEMBLY	0.49956578376031263	3.0047519074913244e-4	0.002243032253689518	48	spearman
GOCC_ORIGIN_RECOGNITION_COMPLEX	0.49956578376031263	3.0047519074913244e-4	0.002243032253689518	48	spearman
GOMF_NETRIN_RECEPTOR_ACTIVITY	0.4994572297003908	3.0153242419912973e-4	0.0022493154960272466	48	spearman
GOBP_DETECTION_OF_OXYGEN	0.49924012158054715	3.03656997867879e-4	0.0022570971721860293	48	spearman
GOBP_EMBRYO_IMPLANTATION	0.49924012158054715	3.03656997867879e-4	0.0022570971721860293	48	spearman
GOBP_PEPTIDYL_PROLINE_MODIFICATION	0.49924012158054715	3.03656997867879e-4	0.0022570971721860293	48	spearman
GOBP_POSITIVE_REGULATION_OF_DNA_DAMAGE_RESPONSE_SIGNAL_TRANSDUCTION_BY_P53_CLASS_MEDIATOR	0.49924012158054715	3.03656997867879e-4	0.0022570971721860293	48	spearman
GOMF_NAD_P_H_OXIDASE_H2O2_FORMING_ACTIVITY	0.49924012158054715	3.03656997867879e-4	0.0022570971721860293	48	spearman
GOBP_REGULATION_OF_MAINTENANCE_OF_SISTER_CHROMATID_COHESION	0.49913156752062526	3.0472435709288757e-4	0.002263418783360409	48	spearman
GOBP_CARBOHYDRATE_BIOSYNTHETIC_PROCESS	0.4989144594007816	3.068692680117741e-4	0.0022744940915986325	48	spearman
GOBP_GANGLIOSIDE_CATABOLIC_PROCESS	0.4989144594007816	3.068692680117741e-4	0.0022744940915986325	48	spearman
GOMF_HYDROLASE_ACTIVITY_ACTING_ON_CARBON_NITROGEN_BUT_NOT_PEPTIDE_BONDS_IN_LINEAR_AMIDES	0.4989144594007816	3.068692680117741e-4	0.0022744940915986325	48	spearman
GOBP_FRUCTOSE_TRANSMEMBRANE_TRANSPORT	0.4988059053408598	3.079468388496616e-4	0.0022792434115142327	48	spearman
GOMF_FRUCTOSE_TRANSMEMBRANE_TRANSPORTER_ACTIVITY	0.4988059053408598	3.079468388496616e-4	0.0022792434115142327	48	spearman
GOBP_IMMUNOLOGICAL_SYNAPSE_FORMATION	0.49869735128093795	3.0902783274093884e-4	0.002285623290208673	48	spearman
GOBP_REGULATION_OF_BINDING_OF_SPERM_TO_ZONA_PELLUCIDA	0.49858879722101607	3.1011225931530613e-4	0.0022903974085028552	48	spearman
GOBP_REGULATION_OF_CENTROSOME_CYCLE	0.49858879722101607	3.1011225931530613e-4	0.0022903974085028552	48	spearman
GOBP_ACUTE_PHASE_RESPONSE	0.49848024316109424	3.1120012822562557e-4	0.0022935625269510087	48	spearman
GOBP_REGULATION_OF_OXIDATIVE_STRESS_INDUCED_INTRINSIC_APOPTOTIC_SIGNALING_PATHWAY	0.49848024316109424	3.1120012822562557e-4	0.0022935625269510087	48	spearman
GOMF_POTASSIUM_PROTON_ANTIPORTER_ACTIVITY	0.49848024316109424	3.1120012822562557e-4	0.0022935625269510087	48	spearman
GOCC_MITOTIC_SPINDLE_ASTRAL_MICROTUBULE	0.4983716891011724	3.1229144914795155e-4	0.0022999813431954994	48	spearman
GOBP_AMINOPHOSPHOLIPID_TRANSLOCATION	0.4982631350412506	3.13386231781601e-4	0.0023015473011068176	48	spearman
GOBP_TRANSFORMING_GROWTH_FACTOR_BETA_PRODUCTION	0.4982631350412506	3.13386231781601e-4	0.0023015473011068176	48	spearman
GOCC_HAUS_COMPLEX	0.4982631350412506	3.13386231781601e-4	0.0023015473011068176	48	spearman
GOMF_AMINOPHOSPHOLIPID_FLIPPASE_ACTIVITY	0.4982631350412506	3.13386231781601e-4	0.0023015473011068176	48	spearman
GOBP_ANTIGEN_PROCESSING_AND_PRESENTATION_OF_PEPTIDE_ANTIGEN_VIA_MHC_CLASS_IB	0.49815458098132875	3.1448448584916837e-4	0.0023063668969233457	48	spearman
GOBP_NEGATIVE_REGULATION_OF_B_CELL_MEDIATED_IMMUNITY	0.49815458098132875	3.1448448584916837e-4	0.0023063668969233457	48	spearman
GOBP_ELASTIN_CATABOLIC_PROCESS	0.49804602692140687	3.1558622109659234e-4	0.002312821491126431	48	spearman
GOBP_L_ARGININE_IMPORT_ACROSS_PLASMA_MEMBRANE	0.49793747286148504	3.166914472931875e-4	0.0023176661598539304	48	spearman
GOBP_REGULATION_OF_DNA_REPAIR	0.49793747286148504	3.166914472931875e-4	0.0023176661598539304	48	spearman
GOBP_DEVELOPMENT_OF_SECONDARY_FEMALE_SEXUAL_CHARACTERISTICS	0.4978289188015632	3.178001742316958e-4	0.002324150398235443	48	spearman
GOBP_CELLULAR_RESPONSE_TO_UV_C	0.49761181068171956	3.2002816962281545e-4	0.002338796140527418	48	spearman
GOBP_NEGATIVE_REGULATION_OF_HORMONE_METABOLIC_PROCESS	0.4975032566217977	3.2114745777843905e-4	0.002338796140527418	48	spearman
GOBP_RESPONSE_TO_LEPTIN	0.4975032566217977	3.2114745777843905e-4	0.002338796140527418	48	spearman
GOMF_HEPARAN_SULFATE_BINDING	0.4975032566217977	3.2114745777843905e-4	0.002338796140527418	48	spearman
GOMF_MISMATCHED_DNA_BINDING	0.4975032566217977	3.2114745777843905e-4	0.002338796140527418	48	spearman
GOMF_RACEMASE_AND_EPIMERASE_ACTIVITY_ACTING_ON_CARBOHYDRATES_AND_DERIVATIVES	0.4975032566217977	3.2114745777843905e-4	0.002338796140527418	48	spearman
GOCC_COLLAGEN_TYPE_VI_TRIMER	0.4973947025618758	3.222702860820881e-4	0.0023453366147508166	48	spearman
GOBP_MITOTIC_SPINDLE_ORGANIZATION	0.49728614850195396	3.233966644443039e-4	0.0023486204524291966	48	spearman
GOBP_POSITIVE_REGULATION_OF_PROTEIN_NEDDYLATION	0.49728614850195396	3.233966644443039e-4	0.0023486204524291966	48	spearman
GOBP_REGULATION_OF_DOUBLE_STRAND_BREAK_REPAIR_VIA_NONHOMOLOGOUS_END_JOINING	0.49728614850195396	3.233966644443039e-4	0.0023486204524291966	48	spearman
GOBP_INTERFERON_ALPHA_PRODUCTION	0.4971775944420321	3.245266027993222e-4	0.002351916407509532	48	spearman
GOBP_T_CELL_DIFFERENTIATION_INVOLVED_IN_IMMUNE_RESPONSE	0.4971775944420321	3.245266027993222e-4	0.002351916407509532	48	spearman
GOMF_SULFUR_COMPOUND_BINDING	0.4971775944420321	3.245266027993222e-4	0.002351916407509532	48	spearman
GOBP_PURINE_NUCLEOSIDE_CATABOLIC_PROCESS	0.49706904038211025	3.256601111051121e-4	0.002358493351487127	48	spearman
GOBP_HEMATOPOIETIC_OR_LYMPHOID_ORGAN_DEVELOPMENT	0.4969604863221884	3.2679719934343687e-4	0.00236181133819121	48	spearman
GOMF_HISTONE_DECROTONYLASE_ACTIVITY	0.4969604863221884	3.2679719934343687e-4	0.00236181133819121	48	spearman
GOMF_PROTEIN_ARGININE_N_METHYLTRANSFERASE_ACTIVITY	0.4969604863221884	3.2679719934343687e-4	0.00236181133819121	48	spearman
GOBP_AMIDE_BIOSYNTHETIC_PROCESS	0.4968519322622666	3.279378775198774e-4	0.0023651414580493713	48	spearman
GOBP_RESPONSE_TO_FATTY_ACID	0.4968519322622666	3.279378775198774e-4	0.0023651414580493713	48	spearman
GOCC_POLE_PLASM	0.4968519322622666	3.279378775198774e-4	0.0023651414580493713	48	spearman
GOBP_REGULATION_OF_ANAPHASE_PROMOTING_COMPLEX_DEPENDENT_CATABOLIC_PROCESS	0.49674337820234477	3.290821556639039e-4	0.0023717550942738267	48	spearman
GOBP_L_ARGININE_TRANSMEMBRANE_TRANSPORT	0.4966348241424229	3.30230043828893e-4	0.0023751073310808598	48	spearman
GOBP_RETINAL_GANGLION_CELL_AXON_GUIDANCE	0.4966348241424229	3.30230043828893e-4	0.0023751073310808598	48	spearman
GOCC_EXTRINSIC_COMPONENT_OF_SYNAPTIC_VESICLE_MEMBRANE	0.4966348241424229	3.30230043828893e-4	0.0023751073310808598	48	spearman
GOBP_ESTABLISHMENT_OR_MAINTENANCE_OF_CELL_POLARITY_REGULATING_CELL_SHAPE	0.49652627008250105	3.313815520921953e-4	0.002381747849610296	48	spearman
GOBP_METANEPHRIC_S_SHAPED_BODY_MORPHOGENESIS	0.4964177160225792	3.3253669055516777e-4	0.002383484136424266	48	spearman
GOBP_TYPE_B_PANCREATIC_CELL_DEVELOPMENT	0.4964177160225792	3.3253669055516777e-4	0.002383484136424266	48	spearman
GOCC_NUCLEAR_RNA_EXPORT_FACTOR_COMPLEX	0.4964177160225792	3.3253669055516777e-4	0.002383484136424266	48	spearman
GOMF_MEDIUM_CHAIN_FATTY_ACID_COA_LIGASE_ACTIVITY	0.4964177160225792	3.3253669055516777e-4	0.002383484136424266	48	spearman
GOBP_GLUCOSYLCERAMIDE_CATABOLIC_PROCESS	0.4963091619626574	3.336954693432271e-4	0.0023885088601275158	48	spearman
GOBP_POSITIVE_REGULATION_OF_SODIUM_ION_TRANSPORT	0.4963091619626574	3.336954693432271e-4	0.0023885088601275158	48	spearman
GOBP_AMYLOID_FIBRIL_FORMATION	0.49620060790273557	3.348578986058905e-4	0.0023919076179678804	48	spearman
GOBP_POSITIVE_REGULATION_OF_TOLL_LIKE_RECEPTOR_9_SIGNALING_PATHWAY	0.49620060790273557	3.348578986058905e-4	0.0023919076179678804	48	spearman
GOBP_SMOOTH_MUSCLE_CELL_MATRIX_ADHESION	0.49620060790273557	3.348578986058905e-4	0.0023919076179678804	48	spearman
GOBP_REGULATION_OF_CYTOSOLIC_CALCIUM_ION_CONCENTRATION	0.4960920538428137	3.3602398851682137e-4	0.002395318541093953	48	spearman
GOMF_GDP_DISSOCIATION_INHIBITOR_ACTIVITY	0.4960920538428137	3.3602398851682137e-4	0.002395318541093953	48	spearman
GOMF_STEROID_HORMONE_BINDING	0.4960920538428137	3.3602398851682137e-4	0.002395318541093953	48	spearman
GOMF_BILE_ACID_SODIUM_SYMPORTER_ACTIVITY	0.49598349978289186	3.3719374927387825e-4	0.002402016360015149	48	spearman
GOBP_BRANCHING_INVOLVED_IN_MAMMARY_GLAND_DUCT_MORPHOGENESIS	0.49587494572297003	3.383671910991538e-4	0.0024087312457781508	48	spearman
GOBP_N_ACYLPHOSPHATIDYLETHANOLAMINE_METABOLIC_PROCESS	0.4957663916630482	3.3954432423903346e-4	0.0024105337195636416	48	spearman
GOBP_REGULATION_OF_CHOLESTEROL_STORAGE	0.4957663916630482	3.3954432423903346e-4	0.0024105337195636416	48	spearman
GOCC_DNA_DEPENDENT_PROTEIN_KINASE_DNA_LIGASE_4_COMPLEX	0.4957663916630482	3.3954432423903346e-4	0.0024105337195636416	48	spearman
GOMF_OXIDOREDUCTASE_ACTIVITY_ACTING_ON_OTHER_NITROGENOUS_COMPOUNDS_AS_DONORS	0.4957663916630482	3.3954432423903346e-4	0.0024105337195636416	48	spearman
GOBP_VENTRICULAR_TRABECULA_MYOCARDIUM_MORPHOGENESIS	0.49565783760312637	3.407251589642213e-4	0.002415630271026232	48	spearman
GOMF_EXOPEPTIDASE_ACTIVITY	0.49565783760312637	3.407251589642213e-4	0.002415630271026232	48	spearman
GOBP_LACTATE_METABOLIC_PROCESS	0.4955492835432045	3.419097055698092e-4	0.002419098093102732	48	spearman
GOMF_CALCIUM_SODIUM_ANTIPORTER_ACTIVITY	0.4955492835432045	3.419097055698092e-4	0.002419098093102732	48	spearman
GOMF_HISTONE_H3K36ME3_READER_ACTIVITY	0.4955492835432045	3.419097055698092e-4	0.002419098093102732	48	spearman
GOBP_NEGATIVE_REGULATION_OF_HOMOTYPIC_CELL_CELL_ADHESION	0.49544072948328266	3.4309797437530104e-4	0.002425860745650841	48	spearman
GOBP_ADENINE_TRANSPORT	0.495223621363439	3.454857199864163e-4	0.0024377883527912374	48	spearman
GOBP_DICARBOXYLIC_ACID_METABOLIC_PROCESS	0.495223621363439	3.454857199864163e-4	0.0024377883527912374	48	spearman
GOMF_SYNDECAN_BINDING	0.495223621363439	3.454857199864163e-4	0.0024377883527912374	48	spearman
GOBP_GAMMA_AMINOBUTYRIC_ACID_SECRETION	0.4951150673035172	3.466852175535798e-4	0.002442948636319486	48	spearman
GOBP_VENOUS_BLOOD_VESSEL_DEVELOPMENT	0.4951150673035172	3.466852175535798e-4	0.002442948636319486	48	spearman
GOBP_TELOMERE_CAPPING	0.4950065132435953	3.4788847884381814e-4	0.0024497733908327166	48	spearman
GOBP_REGULATION_OF_AMPA_RECEPTOR_ACTIVITY	0.49489795918367346	3.490955142994355e-4	0.0024533069274268746	48	spearman
GOCC_CORTICAL_GRANULE	0.49489795918367346	3.490955142994355e-4	0.0024533069274268746	48	spearman
GOMF_HISTONE_H3K9_DEMETHYLASE_ACTIVITY	0.49489795918367346	3.490955142994355e-4	0.0024533069274268746	48	spearman
GOBP_LATE_ENDOSOME_TO_VACUOLE_TRANSPORT_VIA_MULTIVESICULAR_BODY_SORTING_PATHWAY	0.49478940512375164	3.5030633438744166e-4	0.0024585049802739348	48	spearman
GOBP_POSTREPLICATION_REPAIR	0.49478940512375164	3.5030633438744166e-4	0.0024585049802739348	48	spearman
GOBP_DNA_STRAND_ELONGATION	0.4946808510638298	3.515209495995812e-4	0.0024637156682479713	48	spearman
GOBP_PROSTANOID_METABOLIC_PROCESS	0.4946808510638298	3.515209495995812e-4	0.0024637156682479713	48	spearman
GOBP_POSITIVE_REGULATION_OF_INTRINSIC_APOPTOTIC_SIGNALING_PATHWAY_IN_RESPONSE_TO_DNA_DAMAGE	0.4945722970039079	3.527393704524018e-4	0.0024689390141121835	48	spearman
GOBP_RESPONSE_TO_BLUE_LIGHT	0.4945722970039079	3.527393704524018e-4	0.0024689390141121835	48	spearman
GOBP_BARBED_END_ACTIN_FILAMENT_CAPPING	0.4944637429439861	3.5396160748727426e-4	0.0024725189663568903	48	spearman
GOBP_INORGANIC_ANION_TRANSPORT	0.4944637429439861	3.5396160748727426e-4	0.0024725189663568903	48	spearman
GOBP_POSITIVE_REGULATION_OF_TRIGLYCERIDE_METABOLIC_PROCESS	0.4944637429439861	3.5396160748727426e-4	0.0024725189663568903	48	spearman
GOBP_MESENCHYMAL_STEM_CELL_MAINTENANCE_INVOLVED_IN_NEPHRON_MORPHOGENESIS	0.49435518888406427	3.551876712704628e-4	0.002474458302655908	48	spearman
GOBP_NEGATIVE_REGULATION_OF_SOMATIC_STEM_CELL_POPULATION_MAINTENANCE	0.49435518888406427	3.551876712704628e-4	0.002474458302655908	48	spearman
GOCC_CILIUM	0.49435518888406427	3.551876712704628e-4	0.002474458302655908	48	spearman
GOMF_HISTONE_H3K4ME3_READER_ACTIVITY	0.49435518888406427	3.551876712704628e-4	0.002474458302655908	48	spearman
GOBP_PURINE_DEOXYRIBONUCLEOSIDE_TRIPHOSPHATE_METABOLIC_PROCESS	0.49424663482414244	3.564175723931585e-4	0.002478063814453699	48	spearman
GOMF_CATALYTIC_ACTIVITY_ACTING_ON_DNA	0.49424663482414244	3.564175723931585e-4	0.002478063814453699	48	spearman
GOMF_OXIDOREDUCTASE_ACTIVITY	0.49424663482414244	3.564175723931585e-4	0.002478063814453699	48	spearman
GOBP_NEUTRAL_LIPID_BIOSYNTHETIC_PROCESS	0.4941380807642206	3.576513214715302e-4	0.0024800326849680325	48	spearman
GOBP_POSITIVE_REGULATION_OF_HORMONE_METABOLIC_PROCESS	0.4941380807642206	3.576513214715302e-4	0.0024800326849680325	48	spearman
GOBP_POSITIVE_REGULATION_OF_MICROGLIAL_CELL_MIGRATION	0.4941380807642206	3.576513214715302e-4	0.0024800326849680325	48	spearman
GOBP_REGULATION_OF_FATTY_ACID_TRANSPORT	0.4941380807642206	3.576513214715302e-4	0.0024800326849680325	48	spearman
GOBP_GENITALIA_MORPHOGENESIS	0.4940295267042987	3.588889291467692e-4	0.0024836637032995246	48	spearman
GOBP_OTIC_VESICLE_MORPHOGENESIS	0.4940295267042987	3.588889291467692e-4	0.0024836637032995246	48	spearman
GOMF_CATALYTIC_ACTIVITY_ACTING_ON_A_NUCLEIC_ACID	0.4940295267042987	3.588889291467692e-4	0.0024836637032995246	48	spearman
GOBP_NEURAL_TUBE_PATTERNING	0.4939209726443769	3.601304060851343e-4	0.002490603656662996	48	spearman
GOBP_NEGATIVE_REGULATION_OF_CELL_CELL_ADHESION_MEDIATED_BY_CADHERIN	0.49381241858445507	3.613757629780074e-4	0.0024975612334029703	48	spearman
GOBP_AXONEME_ASSEMBLY	0.49370386452453324	3.626250105419246e-4	0.00250453647254502	48	spearman
GOBP_CARBOHYDRATE_DERIVATIVE_BIOSYNTHETIC_PROCESS	0.4935953104646114	3.638781595186443e-4	0.0025082116728775243	48	spearman
GOBP_REGULATION_OF_THE_FORCE_OF_HEART_CONTRACTION	0.4935953104646114	3.638781595186443e-4	0.0025082116728775243	48	spearman
GOMF_PHOSPHATIDYLGLYCEROL_BINDING	0.4935953104646114	3.638781595186443e-4	0.0025082116728775243	48	spearman
GOBP_NUCLEOLAR_CHROMATIN_ORGANIZATION	0.49348675640468953	3.6513522067516883e-4	0.002511899250472025	48	spearman
GOBP_POSITIVE_REGULATION_OF_PLATELET_DERIVED_GROWTH_FACTOR_RECEPTOR_SIGNALING_PATHWAY	0.49348675640468953	3.6513522067516883e-4	0.002511899250472025	48	spearman
GOBP_RESPONSE_TO_GRAVITY	0.49348675640468953	3.6513522067516883e-4	0.002511899250472025	48	spearman
GOBP_POSITIVE_REGULATION_OF_COLLAGEN_METABOLIC_PROCESS	0.4933782023447677	3.6639620480381335e-4	0.002517255295149833	48	spearman
GOBP_REGULATION_OF_LIPID_LOCALIZATION	0.4933782023447677	3.6639620480381335e-4	0.002517255295149833	48	spearman
GOBP_ACTIN_POLYMERIZATION_OR_DEPOLYMERIZATION	0.4932696482848459	3.676611227222412e-4	0.002519311540859691	48	spearman
GOBP_PROTEIN_LIPID_COMPLEX_ORGANIZATION	0.4932696482848459	3.676611227222412e-4	0.002519311540859691	48	spearman
GOMF_LONG_CHAIN_FATTY_ACID_TRANSMEMBRANE_TRANSPORTER_ACTIVITY	0.4932696482848459	3.676611227222412e-4	0.002519311540859691	48	spearman
GOMF_PROTEIN_GLUTAMIC_ACID_LIGASE_ACTIVITY	0.4932696482848459	3.676611227222412e-4	0.002519311540859691	48	spearman
GOBP_RESPONSE_TO_INTERLEUKIN_1	0.49316109422492405	3.689299852735128e-4	0.002523036255776133	48	spearman
GOMF_ERBB_3_CLASS_RECEPTOR_BINDING	0.49316109422492405	3.689299852735128e-4	0.002523036255776133	48	spearman
GOMF_RETROMER_COMPLEX_BINDING	0.49316109422492405	3.689299852735128e-4	0.002523036255776133	48	spearman
GOBP_ANTIBACTERIAL_PEPTIDE_PRODUCTION	0.4930525401650022	3.7020280332613687e-4	0.002525121866347428	48	spearman
GOBP_ANTIMICROBIAL_PEPTIDE_PRODUCTION	0.4930525401650022	3.7020280332613687e-4	0.002525121866347428	48	spearman
GOBP_NEGATIVE_REGULATION_OF_PLASMINOGEN_ACTIVATION	0.4930525401650022	3.7020280332613687e-4	0.002525121866347428	48	spearman
GOBP_POSITIVE_REGULATION_OF_UBIQUITIN_PROTEIN_LIGASE_ACTIVITY	0.4930525401650022	3.7020280332613687e-4	0.002525121866347428	48	spearman
GOBP_NEGATIVE_REGULATION_OF_INFLAMMATORY_RESPONSE	0.49294398610508033	3.7147958777411104e-4	0.002528872131774705	48	spearman
GOBP_PARACELLULAR_TRANSPORT	0.49294398610508033	3.7147958777411104e-4	0.002528872131774705	48	spearman
GOMF_PARACELLULAR_TIGHT_JUNCTION_CHANNEL_ACTIVITY	0.49294398610508033	3.7147958777411104e-4	0.002528872131774705	48	spearman
GOBP_CYTOKINE_PRODUCTION_INVOLVED_IN_IMMUNE_RESPONSE	0.4928354320451585	3.72760349536976e-4	0.0025359367716870154	48	spearman
GOBP_GLUTATHIONE_METABOLIC_PROCESS	0.4927268779852367	3.740450995598485e-4	0.0025397102530947168	48	spearman
GOBP_REGULATION_OF_MITOTIC_SISTER_CHROMATID_SEGREGATION	0.4927268779852367	3.740450995598485e-4	0.0025397102530947168	48	spearman
GOBP_SALIVARY_GLAND_DEVELOPMENT	0.4927268779852367	3.740450995598485e-4	0.0025397102530947168	48	spearman
GOBP_ENDOPLASMIC_RETICULUM_TO_GOLGI_VESICLE_MEDIATED_TRANSPORT	0.49261832392531485	3.753338488134997e-4	0.00254184558482653	48	spearman
GOCC_CONDENSED_CHROMOSOME	0.49261832392531485	3.753338488134997e-4	0.00254184558482653	48	spearman
GOCC_PROTEASE_INHIBITOR_COMPLEX	0.49261832392531485	3.753338488134997e-4	0.00254184558482653	48	spearman
GOMF_P_TYPE_CALCIUM_TRANSPORTER_ACTIVITY	0.49261832392531485	3.753338488134997e-4	0.00254184558482653	48	spearman
GOBP_MICROTUBULE_ORGANIZING_CENTER_ORGANIZATION	0.492509769865393	3.7662660829436076e-4	0.0025456446140932312	48	spearman
GOBP_REGULATION_OF_HEMATOPOIETIC_PROGENITOR_CELL_DIFFERENTIATION	0.492509769865393	3.7662660829436076e-4	0.0025456446140932312	48	spearman
GOCC_MON1_CCZ1_COMPLEX	0.492509769865393	3.7662660829436076e-4	0.0025456446140932312	48	spearman
GOBP_CIRCADIAN_SLEEP_WAKE_CYCLE	0.49240121580547114	3.7792338902460653e-4	0.002551105102109181	48	spearman
GOBP_MEMBRANE_ORGANIZATION	0.49240121580547114	3.7792338902460653e-4	0.002551105102109181	48	spearman
GOBP_POSITIVE_REGULATION_OF_CARDIAC_MUSCLE_ADAPTATION	0.49229266174554925	3.7922420205218206e-4	0.0025565786644809897	48	spearman
GOBP_VITAMIN_D3_METABOLIC_PROCESS	0.49229266174554925	3.7922420205218206e-4	0.0025565786644809897	48	spearman
GOBP_BONE_MATURATION	0.4921841076856274	3.8052905845085055e-4	0.002560413445514556	48	spearman
GOBP_DNA_MODIFICATION	0.4921841076856274	3.8052905845085055e-4	0.002560413445514556	48	spearman
GOMF_L_GLUTAMINE_TRANSMEMBRANE_TRANSPORTER_ACTIVITY	0.4921841076856274	3.8052905845085055e-4	0.002560413445514556	48	spearman
GOBP_ANIMAL_ORGAN_MATURATION	0.49207555362570554	3.818379693202639e-4	0.0025642606485368562	48	spearman
GOBP_NEGATIVE_REGULATION_OF_PROTEIN_IMPORT_INTO_NUCLEUS	0.49207555362570554	3.818379693202639e-4	0.0025642606485368562	48	spearman
GOMF_GLUCOSYLTRANSFERASE_ACTIVITY	0.49207555362570554	3.818379693202639e-4	0.0025642606485368562	48	spearman
GOBP_DGMP_METABOLIC_PROCESS	0.4918584455058619	3.844679989995128e-4	0.0025786041372486608	48	spearman
GOMF_TPR_DOMAIN_BINDING	0.4918584455058619	3.844679989995128e-4	0.0025786041372486608	48	spearman
GOBP_NEGATIVE_REGULATION_OF_CELL_MATRIX_ADHESION	0.49174989144594006	3.85789140138415e-4	0.0025808304272336535	48	spearman
GOBP_NEGATIVE_REGULATION_OF_VASCULAR_WOUND_HEALING	0.49174989144594006	3.85789140138415e-4	0.0025808304272336535	48	spearman
GOBP_ORGANELLE_ASSEMBLY	0.49174989144594006	3.85789140138415e-4	0.0025808304272336535	48	spearman
GOBP_RETINAL_CONE_CELL_DEVELOPMENT	0.49174989144594006	3.85789140138415e-4	0.0025808304272336535	48	spearman
GOBP_POSITIVE_REGULATION_OF_MONOCYTE_CHEMOTACTIC_PROTEIN_1_PRODUCTION	0.49164133738601823	3.8711438040629005e-4	0.0025847253192066814	48	spearman
GOBP_VESICLE_TRANSPORT_ALONG_MICROTUBULE	0.49164133738601823	3.8711438040629005e-4	0.0025847253192066814	48	spearman
GOMF_INTRACELLULARLY_CALCIUM_GATED_CHLORIDE_CHANNEL_ACTIVITY	0.49164133738601823	3.8711438040629005e-4	0.0025847253192066814	48	spearman
GOBP_MEMBRANE_REPOLARIZATION_DURING_ACTION_POTENTIAL	0.49153278332609635	3.884437310328508e-4	0.002586980712864602	48	spearman
GOBP_RESPONSE_TO_TUMOR_CELL	0.49153278332609635	3.884437310328508e-4	0.002586980712864602	48	spearman
GOCC_TRANSCRIPTION_FACTOR_TFIID_COMPLEX	0.49153278332609635	3.884437310328508e-4	0.002586980712864602	48	spearman
GOCC_TRANSCRIPTION_REPRESSOR_COMPLEX	0.49153278332609635	3.884437310328508e-4	0.002586980712864602	48	spearman
GOMF_BETA_GALACTOSIDE_CMP_ALPHA_2_3_SIALYLTRANSFERASE_ACTIVITY	0.4914242292661745	3.897772032739682e-4	0.002594205926892304	48	spearman
GOBP_CERAMIDE_METABOLIC_PROCESS	0.4913156752062527	3.9111480841172295e-4	0.0025964848222549243	48	spearman
GOBP_SPINAL_CORD_PATTERNING	0.4913156752062527	3.9111480841172295e-4	0.0025964848222549243	48	spearman
GOBP_VASCULAR_ASSOCIATED_SMOOTH_MUSCLE_CELL_DIFFERENTIATION	0.4913156752062527	3.9111480841172295e-4	0.0025964848222549243	48	spearman
GOCC_MYELIN_SHEATH_ADAXONAL_REGION	0.4913156752062527	3.9111480841172295e-4	0.0025964848222549243	48	spearman
GOBP_NEGATIVE_REGULATION_OF_ADENYLATE_CYCLASE_ACTIVATING_G_PROTEIN_COUPLED_RECEPTOR_SIGNALING_PATHWAY	0.49120712114633086	3.9245655775444285e-4	0.0026020817260008675	48	spearman
GOBP_NEGATIVE_REGULATION_OF_INTRACELLULAR_SIGNAL_TRANSDUCTION	0.49120712114633086	3.9245655775444285e-4	0.0026020817260008675	48	spearman
GOBP_POSITIVE_REGULATION_OF_LIPID_LOCALIZATION	0.49109856708640903	3.9380246263676793e-4	0.0026076919416734203	48	spearman
GOBP_PURINE_NUCLEOSIDE_TRANSMEMBRANE_TRANSPORT	0.49109856708640903	3.9380246263676793e-4	0.0026076919416734203	48	spearman
GOBP_CELL_REDOX_HOMEOSTASIS	0.49099001302648715	3.951525344196815e-4	0.002610007499496073	48	spearman
GOBP_ESTABLISHMENT_OF_MITOTIC_SPINDLE_LOCALIZATION	0.49099001302648715	3.951525344196815e-4	0.002610007499496073	48	spearman
GOCC_CHROMOSOME_TELOMERIC_REGION	0.49099001302648715	3.951525344196815e-4	0.002610007499496073	48	spearman
GOMF_HISTONE_H3K9ME2_H3K9ME3_DEMETHYLASE_ACTIVITY	0.49099001302648715	3.951525344196815e-4	0.002610007499496073	48	spearman
GOBP_POSITIVE_REGULATION_OF_BLOOD_PRESSURE	0.4908814589665653	3.9650678449056173e-4	0.002611397157491341	48	spearman
GOBP_REGULATION_OF_ORGANELLE_TRANSPORT_ALONG_MICROTUBULE	0.4908814589665653	3.9650678449056173e-4	0.002611397157491341	48	spearman
GOBP_RESPONSE_TO_HYDROGEN_PEROXIDE	0.4908814589665653	3.9650678449056173e-4	0.002611397157491341	48	spearman
GOCC_G_PROTEIN_COUPLED_RECEPTOR_COMPLEX	0.4908814589665653	3.9650678449056173e-4	0.002611397157491341	48	spearman
GOBP_EPINEPHRINE_METABOLIC_PROCESS	0.4907729049066435	3.978652242632457e-4	0.002611397157491341	48	spearman
GOBP_FOREBRAIN_VENTRICULAR_ZONE_PROGENITOR_CELL_DIVISION	0.4907729049066435	3.978652242632457e-4	0.002611397157491341	48	spearman
GOBP_GLUTAMINE_FAMILY_AMINO_ACID_BIOSYNTHETIC_PROCESS	0.4907729049066435	3.978652242632457e-4	0.002611397157491341	48	spearman
GOBP_POSITIVE_REGULATION_OF_MHC_CLASS_I_BIOSYNTHETIC_PROCESS	0.4907729049066435	3.978652242632457e-4	0.002611397157491341	48	spearman
GOBP_REGULATION_OF_DENDRITE_MORPHOGENESIS	0.4907729049066435	3.978652242632457e-4	0.002611397157491341	48	spearman
GOCC_TERTIARY_GRANULE_MEMBRANE	0.4907729049066435	3.978652242632457e-4	0.002611397157491341	48	spearman
GOBP_ENDOPLASMIC_RETICULUM_ORGANIZATION	0.49066435084672166	3.992278651780557e-4	0.0026170489956018777	48	spearman
GOBP_SPHINGOID_BIOSYNTHETIC_PROCESS	0.49066435084672166	3.992278651780557e-4	0.0026170489956018777	48	spearman
GOBP_RRNA_CATABOLIC_PROCESS	0.4902301346070343	4.0472066999510623e-4	0.0026497270464673327	48	spearman
GOMF_NUCLEAR_VITAMIN_D_RECEPTOR_BINDING	0.4902301346070343	4.0472066999510623e-4	0.0026497270464673327	48	spearman
GOBP_MIRNA_TRANSCRIPTION	0.49012158054711247	4.06104489156145e-4	0.002652131695139881	48	spearman
GOBP_POSITIVE_REGULATION_OF_INTERLEUKIN_17_PRODUCTION	0.49012158054711247	4.06104489156145e-4	0.002652131695139881	48	spearman
GOBP_PYRIMIDINE_NUCLEOTIDE_METABOLIC_PROCESS	0.49012158054711247	4.06104489156145e-4	0.002652131695139881	48	spearman
GOBP_TRANSLATIONAL_ELONGATION	0.49012158054711247	4.06104489156145e-4	0.002652131695139881	48	spearman
GOBP_LONG_CHAIN_FATTY_ACYL_COA_METABOLIC_PROCESS	0.49001302648719064	4.0749257866037035e-4	0.0026562102129291847	48	spearman
GOBP_NEGATIVE_REGULATION_OF_PEROXISOME_PROLIFERATOR_ACTIVATED_RECEPTOR_SIGNALING_PATHWAY	0.49001302648719064	4.0749257866037035e-4	0.0026562102129291847	48	spearman
GOBP_REGULATION_OF_DOPAMINERGIC_NEURON_DIFFERENTIATION	0.49001302648719064	4.0749257866037035e-4	0.0026562102129291847	48	spearman
GOBP_ENDOMEMBRANE_SYSTEM_ORGANIZATION	0.48990447242726876	4.088849501349324e-4	0.002660301333920296	48	spearman
GOBP_PURINE_DEOXYRIBONUCLEOSIDE_METABOLIC_PROCESS	0.48990447242726876	4.088849501349324e-4	0.002660301333920296	48	spearman
GOBP_SPONTANEOUS_SYNAPTIC_TRANSMISSION	0.48990447242726876	4.088849501349324e-4	0.002660301333920296	48	spearman
GOBP_DERMATAN_SULFATE_PROTEOGLYCAN_METABOLIC_PROCESS	0.4897959183673469	4.102816152338611e-4	0.0026660640950065843	48	spearman
GOMF_DEUBIQUITINASE_ACTIVATOR_ACTIVITY	0.4897959183673469	4.102816152338611e-4	0.0026660640950065843	48	spearman
GOBP_S_SHAPED_BODY_MORPHOGENESIS	0.4896873643074251	4.1168258563811956e-4	0.0026735030888110863	48	spearman
GOBP_MUSCLE_ATROPHY	0.48957881024750327	4.130878730556531e-4	0.002679294619769295	48	spearman
GOBP_REGULATION_OF_HEART_RATE_BY_CARDIAC_CONDUCTION	0.48957881024750327	4.130878730556531e-4	0.002679294619769295	48	spearman
GOBP_NEGATIVE_REGULATION_OF_GRANULOCYTE_CHEMOTAXIS	0.48947025618758144	4.1449748922143626e-4	0.002680108920393376	48	spearman
GOBP_PURINE_NUCLEOBASE_BIOSYNTHETIC_PROCESS	0.48947025618758144	4.1449748922143626e-4	0.002680108920393376	48	spearman
GOBP_REGULATION_OF_DNA_STRAND_ELONGATION	0.48947025618758144	4.1449748922143626e-4	0.002680108920393376	48	spearman
GOMF_POTASSIUM_CHANNEL_ACTIVITY	0.48947025618758144	4.1449748922143626e-4	0.002680108920393376	48	spearman
GOMF_VOLTAGE_GATED_POTASSIUM_CHANNEL_ACTIVITY_INVOLVED_IN_CARDIAC_MUSCLE_CELL_ACTION_POTENTIAL_REPOLARIZATION	0.48947025618758144	4.1449748922143626e-4	0.002680108920393376	48	spearman
GOBP_NEGATIVE_REGULATION_OF_PROTEIN_CONTAINING_COMPLEX_ASSEMBLY	0.48936170212765956	4.1591144589752657e-4	0.002684262120832769	48	spearman
GOCC_CELL_CELL_JUNCTION	0.48936170212765956	4.1591144589752657e-4	0.002684262120832769	48	spearman
GOCC_OUTER_DENSE_FIBER	0.48936170212765956	4.1591144589752657e-4	0.002684262120832769	48	spearman
GOBP_DEADENYLATION_DEPENDENT_DECAPPING_OF_NUCLEAR_TRANSCRIBED_MRNA	0.48925314806773773	4.1732975487309933e-4	0.002685113022105835	48	spearman
GOBP_POSITIVE_REGULATION_OF_DNA_REPAIR	0.48925314806773773	4.1732975487309933e-4	0.002685113022105835	48	spearman
GOBP_POSITIVE_REGULATION_OF_INTRACELLULAR_LIPID_TRANSPORT	0.48925314806773773	4.1732975487309933e-4	0.002685113022105835	48	spearman
GOCC_PROTEIN_LIPID_COMPLEX	0.48925314806773773	4.1732975487309933e-4	0.002685113022105835	48	spearman
GOMF_MEMBRANE_POTENTIAL_DRIVEN_UNIPORTER_ACTIVITY	0.48925314806773773	4.1732975487309933e-4	0.002685113022105835	48	spearman
GOBP_ECTOPIC_GERM_CELL_PROGRAMMED_CELL_DEATH	0.4891445940078159	4.187524279645181e-4	0.0026892925158385913	48	spearman
GOCC_PLATELET_DENSE_GRANULE_MEMBRANE	0.4891445940078159	4.187524279645181e-4	0.0026892925158385913	48	spearman
GOCC_PROTON_TRANSPORTING_TWO_SECTOR_ATPASE_COMPLEX_CATALYTIC_DOMAIN	0.4891445940078159	4.187524279645181e-4	0.0026892925158385913	48	spearman
GOBP_LEUKOCYTE_TETHERING_OR_ROLLING	0.4890360399478941	4.2017947701536706e-4	0.002695140148821371	48	spearman
GOCC_EXOCYTIC_VESICLE	0.4890360399478941	4.2017947701536706e-4	0.002695140148821371	48	spearman
GOBP_DE_NOVO_NAD_BIOSYNTHETIC_PROCESS_FROM_L_TRYPTOPHAN	0.48892748588797225	4.216109138965074e-4	0.0026993444769472094	48	spearman
GOBP_POSITIVE_REGULATION_OF_KERATINOCYTE_PROLIFERATION	0.48892748588797225	4.216109138965074e-4	0.0026993444769472094	48	spearman
GOCC_IRON_SULFUR_CLUSTER_ASSEMBLY_COMPLEX	0.48892748588797225	4.216109138965074e-4	0.0026993444769472094	48	spearman
GOBP_POSITIVE_REGULATION_OF_COLLATERAL_SPROUTING	0.48881893182805036	4.230467505061229e-4	0.002705218068800183	48	spearman
GOBP_REGULATION_OF_CELL_FATE_COMMITMENT	0.48881893182805036	4.230467505061229e-4	0.002705218068800183	48	spearman
GOBP_NUCLEOSIDE_DIPHOSPHATE_CATABOLIC_PROCESS	0.48871037776812853	4.2448699876977133e-4	0.002711105458483068	48	spearman
GOBP_POSITIVE_REGULATION_OF_ERYTHROCYTE_DIFFERENTIATION	0.48871037776812853	4.2448699876977133e-4	0.002711105458483068	48	spearman
GOCC_ASTER	0.4886018237082067	4.259316706404373e-4	0.0027186684494211644	48	spearman
GOCC_SCHAFFER_COLLATERAL_CA1_SYNAPSE	0.4884932696482849	4.2738077809857347e-4	0.0027245850948300018	48	spearman
GOMF_SUMO_LIGASE_ACTIVITY	0.4884932696482849	4.2738077809857347e-4	0.0027245850948300018	48	spearman
GOBP_INDOLE_CONTAINING_COMPOUND_CATABOLIC_PROCESS	0.48838471558836305	4.288343331521564e-4	0.0027288506712048197	48	spearman
GOBP_ORGANELLE_LOCALIZATION	0.48838471558836305	4.288343331521564e-4	0.0027288506712048197	48	spearman
GOMF_PORIN_ACTIVITY	0.48838471558836305	4.288343331521564e-4	0.0027288506712048197	48	spearman
GOBP_NEGATIVE_REGULATION_OF_CARDIAC_MUSCLE_TISSUE_GROWTH	0.48816760746851934	4.317548342154832e-4	0.002740750273645245	48	spearman
GOBP_PHOSPHATE_ION_HOMEOSTASIS	0.48816760746851934	4.317548342154832e-4	0.002740750273645245	48	spearman
GOBP_WALKING_BEHAVIOR	0.48816760746851934	4.317548342154832e-4	0.002740750273645245	48	spearman
GOMF_ANAPHASE_PROMOTING_COMPLEX_BINDING	0.48816760746851934	4.317548342154832e-4	0.002740750273645245	48	spearman
GOBP_ENDOTHELIAL_CELL_CHEMOTAXIS	0.4879504993486757	4.346932704465453e-4	0.0027543770311962033	48	spearman
GOBP_POSITIVE_REGULATION_OF_PEPTIDE_SECRETION	0.4879504993486757	4.346932704465453e-4	0.0027543770311962033	48	spearman
GOBP_REGULATION_OF_CHOLESTEROL_BIOSYNTHETIC_PROCESS	0.4879504993486757	4.346932704465453e-4	0.0027543770311962033	48	spearman
GOBP_BRANCH_ELONGATION_INVOLVED_IN_MAMMARY_GLAND_DUCT_BRANCHING	0.48784194528875385	4.361692445637549e-4	0.00275703345624915	48	spearman
GOBP_CELLULAR_RESPONSE_TO_RETINOIC_ACID	0.48784194528875385	4.361692445637549e-4	0.00275703345624915	48	spearman
GOBP_MALATE_METABOLIC_PROCESS	0.48784194528875385	4.361692445637549e-4	0.00275703345624915	48	spearman
GOBP_POSITIVE_REGULATION_OF_ACUTE_INFLAMMATORY_RESPONSE	0.48784194528875385	4.361692445637549e-4	0.00275703345624915	48	spearman
GOBP_REGULATION_OF_SYNAPTIC_TRANSMISSION_CHOLINERGIC	0.48773339122883197	4.37649738905013e-4	0.002764717115746196	48	spearman
GOBP_SIGNAL_TRANSDUCTION_INVOLVED_IN_REGULATION_OF_GENE_EXPRESSION	0.48762483716891014	4.3913476567233417e-4	0.0027700937240543906	48	spearman
GOMF_ANNEALING_ACTIVITY	0.48762483716891014	4.3913476567233417e-4	0.0027700937240543906	48	spearman
GOBP_COPII_COATED_VESICLE_BUDDING	0.4875162831089883	0.00044062433709565817	0.0027700937240543906	48	spearman
GOBP_GANGLION_DEVELOPMENT	0.4875162831089883	0.00044062433709565817	0.0027700937240543906	48	spearman
GOCC_FIBRILLAR_COLLAGEN_TRIMER	0.4875162831089883	0.00044062433709565817	0.0027700937240543906	48	spearman
GOCC_TORC1_COMPLEX	0.4875162831089883	0.00044062433709565817	0.0027700937240543906	48	spearman
GOMF_HYDROLASE_ACTIVITY_ACTING_ON_ESTER_BONDS	0.4875162831089883	0.00044062433709565817	0.0027700937240543906	48	spearman
GOMF_RNA_POLYMERASE_I_GENERAL_TRANSCRIPTION_INITIATION_FACTOR_ACTIVITY	0.4875162831089883	0.00044062433709565817	0.0027700937240543906	48	spearman
GOBP_RETINA_VASCULATURE_MORPHOGENESIS_IN_CAMERA_TYPE_EYE	0.48729917498914466	4.436171629699844e-4	0.002787229809003466	48	spearman
GOBP_POSITIVE_REGULATION_OF_INSULIN_SECRETION	0.4871906209292227	4.4512044202091105e-4	0.0027949921377438194	48	spearman
GOBP_CELL_SURFACE_RECEPTOR_SIGNALING_PATHWAY_VIA_STAT	0.4870820668693009	4.466283149277915e-4	0.002799407264015875	48	spearman
GOBP_ORNITHINE_METABOLIC_PROCESS	0.4870820668693009	4.466283149277915e-4	0.002799407264015875	48	spearman
GOBP_REGULATION_OF_GLUCOSE_METABOLIC_PROCESS	0.4870820668693009	4.466283149277915e-4	0.002799407264015875	48	spearman
GOBP_GLIAL_CELL_PROLIFERATION	0.48697351280937906	4.4814079406091883e-4	0.0028055172926333225	48	spearman
GOBP_PHOSPHATIDYLETHANOLAMINE_BIOSYNTHETIC_PROCESS	0.48697351280937906	4.4814079406091883e-4	0.0028055172926333225	48	spearman
GOBP_PROTEIN_LOCALIZATION_TO_GOLGI_APPARATUS	0.4868649587494572	4.496578918187985e-4	0.002813327193657663	48	spearman
GOBP_REGULATION_OF_GLYCOLYTIC_PROCESS	0.4866478506296135	4.5270599294424334e-4	0.00282900583375217	48	spearman
GOBP_SCF_DEPENDENT_PROTEASOMAL_UBIQUITIN_DEPENDENT_PROTEIN_CATABOLIC_PROCESS	0.4866478506296135	4.5270599294424334e-4	0.00282900583375217	48	spearman
GOBP_GDP_METABOLIC_PROCESS	0.4865392965696917	4.542370212503732e-4	0.002836874658150146	48	spearman
GOBP_BLASTOCYST_GROWTH	0.48643074250976986	4.557727180584953e-4	0.0028430628127067885	48	spearman
GOBP_POSITIVE_REGULATION_OF_DIGESTIVE_SYSTEM_PROCESS	0.48643074250976986	4.557727180584953e-4	0.0028430628127067885	48	spearman
GOBP_SYNAPTIC_TRANSMISSION_GLUTAMATERGIC	0.4861050803300043	4.6040794504105265e-4	0.0028685476504169702	48	spearman
GOMF_P_TYPE_TRANSMEMBRANE_TRANSPORTER_ACTIVITY	0.4861050803300043	4.6040794504105265e-4	0.0028685476504169702	48	spearman
GOBP_CELLULAR_RESPONSE_TO_UV_A	0.4859965262700825	4.6196244154621155e-4	0.0028748002623591317	48	spearman
GOBP_SEBACEOUS_GLAND_DEVELOPMENT	0.4859965262700825	4.6196244154621155e-4	0.0028748002623591317	48	spearman
GOBP_POSITIVE_REGULATION_OF_OPSONIZATION	0.48588797221016067	4.6352166954089657e-4	0.0028776395855614496	48	spearman
GOBP_POSITIVE_REGULATION_OF_TOLL_LIKE_RECEPTOR_7_SIGNALING_PATHWAY	0.48588797221016067	4.6352166954089657e-4	0.0028776395855614496	48	spearman
GOBP_REGULATION_OF_FIBROBLAST_PROLIFERATION	0.48588797221016067	4.6352166954089657e-4	0.0028776395855614496	48	spearman
GOBP_REGULATION_OF_OPSONIZATION	0.48588797221016067	4.6352166954089657e-4	0.0028776395855614496	48	spearman
GOBP_EXTRINSIC_APOPTOTIC_SIGNALING_PATHWAY	0.4857794181502388	4.65085641708586e-4	0.0028822053188068907	48	spearman
GOCC_CHROMOSOMAL_REGION	0.4857794181502388	4.65085641708586e-4	0.0028822053188068907	48	spearman
GOCC_PYRUVATE_DEHYDROGENASE_COMPLEX	0.4857794181502388	4.65085641708586e-4	0.0028822053188068907	48	spearman
GOBP_REGULATION_OF_HAIR_FOLLICLE_DEVELOPMENT	0.48567086409031696	4.666543707615355e-4	0.0028902106903664	48	spearman
GOBP_LIPID_EXPORT_FROM_CELL	0.48556231003039513	4.6822786944082493e-4	0.002898236088662188	48	spearman
GOBP_SELF_PROTEOLYSIS	0.4854537559704733	4.698061505164182e-4	0.0029045598262970027	48	spearman
GOMF_ENDOPEPTIDASE_REGULATOR_ACTIVITY	0.4854537559704733	4.698061505164182e-4	0.0029045598262970027	48	spearman
GOBP_POST_TRANSLATIONAL_PROTEIN_TARGETING_TO_MEMBRANE_TRANSLOCATION	0.48534520191055147	4.713892267871978e-4	0.0029108982075450865	48	spearman
GOMF_C_PALMITOYLTRANSFERASE_ACTIVITY	0.48534520191055147	4.713892267871978e-4	0.0029108982075450865	48	spearman
GOBP_POSITIVE_REGULATION_OF_DEPHOSPHORYLATION	0.48512809379070776	4.745698162548297e-4	0.0029270748241343987	48	spearman
GOMF_PROTEIN_N_TERMINAL_AMINO_ACID_ACETYLTRANSFERASE_ACTIVITY	0.48512809379070776	4.745698162548297e-4	0.0029270748241343987	48	spearman
GOBP_ESTABLISHMENT_OF_ORGANELLE_LOCALIZATION	0.48501953973078593	4.761673551945565e-4	0.00293346075490578	48	spearman
GOBP_POSITIVE_REGULATION_OF_PROTEIN_MATURATION	0.48501953973078593	4.761673551945565e-4	0.00293346075490578	48	spearman
GOMF_AMINE_TRANSMEMBRANE_TRANSPORTER_ACTIVITY	0.4849109856708641	4.777697408153287e-4	0.0029398614476113033	48	spearman
GOMF_STEROID_DEHYDROGENASE_ACTIVITY	0.4849109856708641	4.777697408153287e-4	0.0029398614476113033	48	spearman
GOBP_HISTAMINE_TRANSPORT	0.4848024316109423	4.793769860614421e-4	0.002948013097546971	48	spearman
GOBP_PHOSPHOLIPID_HOMEOSTASIS	0.4846938775510204	4.809891039064328e-4	0.002954445137355817	48	spearman
GOBP_REGULATION_OF_DNA_REPLICATION	0.4846938775510204	4.809891039064328e-4	0.002954445137355817	48	spearman
GOBP_ERBB2_SIGNALING_PATHWAY	0.48458532349109856	4.8260610735310856e-4	0.002959152371525876	48	spearman
GOBP_REGULATION_OF_CELL_SHAPE	0.48458532349109856	4.8260610735310856e-4	0.002959152371525876	48	spearman
GOBP_REGULATION_OF_T_CELL_DIFFERENTIATION_IN_THYMUS	0.48458532349109856	4.8260610735310856e-4	0.002959152371525876	48	spearman
GOMF_SCAFFOLD_PROTEIN_BINDING	0.4843682153712549	4.858548232095568e-4	0.0029773229213240957	48	spearman
GOBP_CELLULAR_RESPONSE_TO_PEPTIDE	0.484259661311333	4.8748656177185774e-4	0.002982069026172982	48	spearman
GOBP_TRIGLYCERIDE_CATABOLIC_PROCESS	0.484259661311333	4.8748656177185774e-4	0.002982069026172982	48	spearman
GOCC_AP_2_ADAPTOR_COMPLEX	0.484259661311333	4.8748656177185774e-4	0.002982069026172982	48	spearman
GOBP_MITOCHONDRIAL_PROTEIN_CATABOLIC_PROCESS	0.4841511072514112	4.891232382410139e-4	0.0029833372964834723	48	spearman
GOBP_NEGATIVE_REGULATION_OF_NEUTROPHIL_MIGRATION	0.4841511072514112	4.891232382410139e-4	0.0029833372964834723	48	spearman
GOBP_POSITIVE_REGULATION_OF_FIBROBLAST_PROLIFERATION	0.4841511072514112	4.891232382410139e-4	0.0029833372964834723	48	spearman
GOBP_POSITIVE_REGULATION_OF_POST_TRANSCRIPTIONAL_GENE_SILENCING	0.4841511072514112	4.891232382410139e-4	0.0029833372964834723	48	spearman
GOBP_REGULATION_OF_ESTABLISHMENT_OF_PLANAR_POLARITY	0.4841511072514112	4.891232382410139e-4	0.0029833372964834723	48	spearman
GOBP_POSITIVE_REGULATION_OF_HEMATOPOIETIC_PROGENITOR_CELL_DIFFERENTIATION	0.48404255319148937	4.907648657670529e-4	0.0029898553059807143	48	spearman
GOMF_CO_RECEPTOR_BINDING	0.48404255319148937	4.907648657670529e-4	0.0029898553059807143	48	spearman
GOBP_NEGATIVE_REGULATION_OF_HEMATOPOIETIC_STEM_CELL_PROLIFERATION	0.48393399913156754	4.92411457529592e-4	0.0029946421741135327	48	spearman
GOBP_NEGATIVE_REGULATION_OF_INNATE_IMMUNE_RESPONSE	0.48393399913156754	4.92411457529592e-4	0.0029946421741135327	48	spearman
GOBP_RETROGRADE_TRANSPORT_VESICLE_RECYCLING_WITHIN_GOLGI	0.48393399913156754	4.92411457529592e-4	0.0029946421741135327	48	spearman
GOBP_DIOL_METABOLIC_PROCESS	0.4838254450716457	4.940630267378948e-4	0.002997698690137599	48	spearman
GOBP_LOBAR_BRONCHUS_DEVELOPMENT	0.4838254450716457	4.940630267378948e-4	0.002997698690137599	48	spearman
GOBP_LOBAR_BRONCHUS_EPITHELIUM_DEVELOPMENT	0.4838254450716457	4.940630267378948e-4	0.002997698690137599	48	spearman
GOBP_NEGATIVE_REGULATION_OF_D_GLUCOSE_IMPORT	0.4838254450716457	4.940630267378948e-4	0.002997698690137599	48	spearman
GOBP_PHOSPHATIDYLSERINE_METABOLIC_PROCESS	0.4837168910117238	4.957195866309301e-4	0.003006002095340143	48	spearman
GOBP_REGULATION_OF_EPITHELIAL_CELL_MIGRATION	0.483608336951802	4.973811504774095e-4	0.003010829284444458	48	spearman
GOMF_HISTONE_DEACETYLASE_REGULATOR_ACTIVITY	0.483608336951802	4.973811504774095e-4	0.003010829284444458	48	spearman
GOMF_PHOSPHATIDYLINOSITOL_3_4_5_TRISPHOSPHATE_3_PHOSPHATASE_ACTIVITY	0.483608336951802	4.973811504774095e-4	0.003010829284444458	48	spearman
GOBP_REGULATION_OF_LIPID_TRANSPORT	0.48349978289188017	4.990477315758579e-4	0.003015670021265578	48	spearman
GOBP_REGULATION_OF_LYSOSOME_SIZE	0.48349978289188017	4.990477315758579e-4	0.003015670021265578	48	spearman
GOMF_INOSITOL_TETRAKISPHOSPHATE_PHOSPHATASE_ACTIVITY	0.48349978289188017	4.990477315758579e-4	0.003015670021265578	48	spearman
GOBP_DOPAMINERGIC_NEURON_DIFFERENTIATION	0.48339122883195834	5.007193432546387e-4	0.0030205243157256706	48	spearman
GOBP_MITOCHONDRION_LOCALIZATION	0.48339122883195834	5.007193432546387e-4	0.0030205243157256706	48	spearman
GOBP_POSITIVE_REGULATION_OF_ENDOTHELIAL_CELL_APOPTOTIC_PROCESS	0.48339122883195834	5.007193432546387e-4	0.0030205243157256706	48	spearman
GOBP_NEGATIVE_REGULATION_OF_CATABOLIC_PROCESS	0.4832826747720365	5.023959988720411e-4	0.0030271389400858086	48	spearman
GOCC_COLLAGEN_TYPE_IV_TRIMER	0.4832826747720365	5.023959988720411e-4	0.0030271389400858086	48	spearman
GOBP_CLATHRIN_COAT_ASSEMBLY	0.4830655666521928	5.057644955056654e-4	0.0030421661527937315	48	spearman
GOBP_NEGATIVE_REGULATION_OF_DNA_BINDING	0.4830655666521928	5.057644955056654e-4	0.0030421661527937315	48	spearman
GOBP_TRANSCRIPTION_DEPENDENT_TETHERING_OF_RNA_POLYMERASE_II_GENE_DNA_AT_NUCLEAR_PERIPHERY	0.4830655666521928	5.057644955056654e-4	0.0030421661527937315	48	spearman
GOBP_MESENCHYME_MORPHOGENESIS	0.482957012592271	5.074563633884499e-4	0.00304532179891999	48	spearman
GOBP_POSITIVE_REGULATION_OF_SYNAPTIC_VESICLE_RECYCLING	0.482957012592271	5.074563633884499e-4	0.00304532179891999	48	spearman
GOBP_REGULATION_OF_SECONDARY_HEART_FIELD_CARDIOBLAST_PROLIFERATION	0.482957012592271	5.074563633884499e-4	0.00304532179891999	48	spearman
GOMF_INTEGRIN_BINDING	0.482957012592271	5.074563633884499e-4	0.00304532179891999	48	spearman
GOBP_POSITIVE_REGULATION_OF_CELLULAR_SENESCENCE	0.48284845853234915	5.091533289430789e-4	0.003051995485841454	48	spearman
GOBP_REGULATION_OF_CELL_PROLIFERATION_INVOLVED_IN_KIDNEY_DEVELOPMENT	0.48284845853234915	5.091533289430789e-4	0.003051995485841454	48	spearman
GOBP_PROTEIN_LOCALIZATION_TO_CELL_JUNCTION	0.4827399044724273	5.108554056781504e-4	0.0030569306270970056	48	spearman
GOBP_PROTEIN_TRIMERIZATION	0.4827399044724273	5.108554056781504e-4	0.0030569306270970056	48	spearman
GOBP_REGULATION_OF_BLOOD_VESSEL_BRANCHING	0.4827399044724273	5.108554056781504e-4	0.0030569306270970056	48	spearman
GOBP_NEGATIVE_REGULATION_OF_EXECUTION_PHASE_OF_APOPTOSIS	0.48263135041250543	5.125626071324767e-4	0.0030618794321891967	48	spearman
GOBP_REGULATION_OF_ORGANIC_ACID_TRANSPORT	0.48263135041250543	5.125626071324767e-4	0.0030618794321891967	48	spearman
GOMF_ESTRADIOL_17_BETA_DEHYDROGENASE_NAD_P_PLUS_ACTIVITY	0.48263135041250543	5.125626071324767e-4	0.0030618794321891967	48	spearman
GOBP_GLUCOSAMINE_CONTAINING_COMPOUND_METABOLIC_PROCESS	0.4825227963525836	5.142749468751485e-4	0.003068595394847941	48	spearman
GOBP_RESPONSE_TO_ORGANOPHOSPHORUS	0.4825227963525836	5.142749468751485e-4	0.003068595394847941	48	spearman
GOBP_REGULATION_OF_ANATOMICAL_STRUCTURE_SIZE	0.4824142422926618	5.159924385055648e-4	0.0030735713973995857	48	spearman
GOBP_RETINOIC_ACID_METABOLIC_PROCESS	0.4824142422926618	5.159924385055648e-4	0.0030735713973995857	48	spearman
GOBP_SPERMATID_DIFFERENTIATION	0.4824142422926618	5.159924385055648e-4	0.0030735713973995857	48	spearman
GOBP_PURINE_NUCLEOBASE_TRANSMEMBRANE_TRANSPORT	0.48230568823273995	5.17715095653525e-4	0.003078561104410363	48	spearman
GOBP_SPINDLE_ORGANIZATION	0.48230568823273995	5.17715095653525e-4	0.003078561104410363	48	spearman
GOMF_ADENOSINE_DEAMINASE_ACTIVITY	0.48230568823273995	5.17715095653525e-4	0.003078561104410363	48	spearman
GOBP_NEGATIVE_REGULATION_OF_AXONOGENESIS	0.4821971341728181	5.194429319792356e-4	0.0030853195436171326	48	spearman
GOCC_EXORIBONUCLEASE_COMPLEX	0.4821971341728181	5.194429319792356e-4	0.0030853195436171326	48	spearman
GOBP_NEGATIVE_REGULATION_OF_REPRODUCTIVE_PROCESS	0.4820885801128962	5.211759611734012e-4	0.0030920934228570863	48	spearman
GOBP_ORGANIC_ACID_TRANSPORT	0.4820885801128962	5.211759611734012e-4	0.0030920934228570863	48	spearman
GOBP_ADENOSINE_METABOLIC_PROCESS	0.48198002605297435	5.229141969572539e-4	0.003098882770838104	48	spearman
GOMF_DNA_POLYMERASE_ACTIVITY	0.48198002605297435	5.229141969572539e-4	0.003098882770838104	48	spearman
GOBP_EMBRYONIC_OLFACTORY_BULB_INTERNEURON_PRECURSOR_MIGRATION	0.4818714719930525	5.246576530826035e-4	0.0031004118162910816	48	spearman
GOBP_NODAL_SIGNALING_PATHWAY	0.4818714719930525	5.246576530826035e-4	0.0031004118162910816	48	spearman
GOBP_POST_EMBRYONIC_EYE_MORPHOGENESIS	0.4818714719930525	5.246576530826035e-4	0.0031004118162910816	48	spearman
GOBP_RESPONSE_TO_HYDROPEROXIDE	0.4818714719930525	5.246576530826035e-4	0.0031004118162910816	48	spearman
GOBP_RESPONSE_TO_PLATELET_DERIVED_GROWTH_FACTOR	0.4818714719930525	5.246576530826035e-4	0.0031004118162910816	48	spearman
GOBP_CELLULAR_RESPONSE_TO_UV_B	0.48176291793313064	5.264063433319265e-4	0.003107226583151575	48	spearman
GOMF_OXIDOREDUCTASE_ACTIVITY_ACTING_ON_NAD_P_H_OXYGEN_AS_ACCEPTOR	0.48176291793313064	5.264063433319265e-4	0.003107226583151575	48	spearman
GOBP_DITERPENOID_BIOSYNTHETIC_PROCESS	0.4816543638732088	5.281602815183578e-4	0.0031087877596872996	48	spearman
GOBP_MONOATOMIC_CATION_TRANSPORT	0.4816543638732088	5.281602815183578e-4	0.0031087877596872996	48	spearman
GOBP_OVIDUCT_DEVELOPMENT	0.4816543638732088	5.281602815183578e-4	0.0031087877596872996	48	spearman
GOBP_RESPIRATORY_SYSTEM_PROCESS	0.4816543638732088	5.281602815183578e-4	0.0031087877596872996	48	spearman
GOMF_P_TYPE_POTASSIUM_TRANSMEMBRANE_TRANSPORTER_ACTIVITY	0.4816543638732088	5.281602815183578e-4	0.0031087877596872996	48	spearman
GOBP_INTERNAL_PROTEIN_AMINO_ACID_ACETYLATION	0.481545809813287	5.299194814858006e-4	0.0031121213892998396	48	spearman
GOBP_OTIC_VESICLE_FORMATION	0.481545809813287	5.299194814858006e-4	0.0031121213892998396	48	spearman
GOCC_GTPASE_ACTIVATOR_COMPLEX	0.481545809813287	5.299194814858006e-4	0.0031121213892998396	48	spearman
GOCC_SCAR_COMPLEX	0.481545809813287	5.299194814858006e-4	0.0031121213892998396	48	spearman
GOBP_QUINOLINATE_METABOLIC_PROCESS	0.48143725575336516	5.316839571089506e-4	0.003117221222690454	48	spearman
GOBP_RESPONSE_TO_STARVATION	0.48143725575336516	5.316839571089506e-4	0.003117221222690454	48	spearman
GOCC_IMMUNOGLOBULIN_COMPLEX	0.48143725575336516	5.316839571089506e-4	0.003117221222690454	48	spearman
GOBP_POSITIVE_REGULATION_OF_CIRCADIAN_RHYTHM	0.48132870169344333	5.334537222933507e-4	0.003124087006651744	48	spearman
GOBP_REGULATION_OF_GONAD_DEVELOPMENT	0.48132870169344333	5.334537222933507e-4	0.003124087006651744	48	spearman
GOBP_CELLULAR_RESPONSE_TO_TOXIC_SUBSTANCE	0.48122014763352144	5.352287909754532e-4	0.0031292143768178317	48	spearman
GOBP_PSEUDOPODIUM_ORGANIZATION	0.48122014763352144	5.352287909754532e-4	0.0031292143768178317	48	spearman
GOBP_TISSUE_REGENERATION	0.48122014763352144	5.352287909754532e-4	0.0031292143768178317	48	spearman
GOBP_CARDIOCYTE_DIFFERENTIATION	0.4811115935735996	5.3700917712266e-4	0.003136109553694505	48	spearman
GOMF_OXIDOREDUCTASE_ACTIVITY_ACTING_ON_PAIRED_DONORS_WITH_INCORPORATION_OR_REDUCTION_OF_MOLECULAR_OXYGEN	0.4811115935735996	5.3700917712266e-4	0.003136109553694505	48	spearman
GOMF_ADENYLATE_CYCLASE_INHIBITOR_ACTIVITY	0.4810030395136778	5.387948947333929e-4	0.003143020414442532	48	spearman
GOMF_CYCLASE_INHIBITOR_ACTIVITY	0.4810030395136778	5.387948947333929e-4	0.003143020414442532	48	spearman
GOBP_TRANSLESION_SYNTHESIS	0.48089448545375596	5.405859578371276e-4	0.003149946988268154	48	spearman
GOMF_VASCULAR_ENDOTHELIAL_GROWTH_FACTOR_RECEPTOR_BINDING	0.48089448545375596	5.405859578371276e-4	0.003149946988268154	48	spearman
GOBP_EPINEPHRINE_TRANSPORT	0.48078593139383413	5.423823804944651e-4	0.003151616104031313	48	spearman
GOCC_MRNA_CLEAVAGE_FACTOR_COMPLEX	0.48078593139383413	5.423823804944651e-4	0.003151616104031313	48	spearman
GOMF_GUANINE_NUCLEOTIDE_TRANSMEMBRANE_TRANSPORTER_ACTIVITY	0.48078593139383413	5.423823804944651e-4	0.003151616104031313	48	spearman
GOMF_POTASSIUM_ION_TRANSMEMBRANE_TRANSPORTER_ACTIVITY	0.48078593139383413	5.423823804944651e-4	0.003151616104031313	48	spearman
GOMF_TASTE_RECEPTOR_ACTIVITY	0.48078593139383413	5.423823804944651e-4	0.003151616104031313	48	spearman
GOBP_SINOATRIAL_NODE_DEVELOPMENT	0.48067737733391225	5.44184176797166e-4	0.0031585684477504028	48	spearman
GOCC_INTERMEDIATE_DENSITY_LIPOPROTEIN_PARTICLE	0.48067737733391225	5.44184176797166e-4	0.0031585684477504028	48	spearman
GOBP_INTESTINAL_EPITHELIAL_STRUCTURE_MAINTENANCE	0.4805688232739904	5.459913608682164e-4	0.0031637789239426467	48	spearman
GOBP_NEGATIVE_REGULATION_OF_RELEASE_OF_CYTOCHROME_C_FROM_MITOCHONDRIA	0.4805688232739904	5.459913608682164e-4	0.0031637789239426467	48	spearman
GOBP_OLFACTORY_NERVE_DEVELOPMENT	0.4805688232739904	5.459913608682164e-4	0.0031637789239426467	48	spearman
GOBP_NAD_TRANSPORT	0.4804602692140686	5.478039468618883e-4	0.0031690033200946046	48	spearman
GOCC_TOR_COMPLEX	0.4804602692140686	5.478039468618883e-4	0.0031690033200946046	48	spearman
GOMF_RIBOSOMAL_SMALL_SUBUNIT_BINDING	0.4804602692140686	5.478039468618883e-4	0.0031690033200946046	48	spearman
GOBP_MICROTUBULE_BASED_TRANSPORT	0.48035171515414676	5.496219489637704e-4	0.003170732260578169	48	spearman
GOBP_POSITIVE_REGULATION_OF_SKELETAL_MUSCLE_TISSUE_REGENERATION	0.48035171515414676	5.496219489637704e-4	0.003170732260578169	48	spearman
GOBP_PROTEIN_LOCALIZATION_TO_CILIARY_MEMBRANE	0.48035171515414676	5.496219489637704e-4	0.003170732260578169	48	spearman
GOBP_TRANSCYTOSIS	0.48035171515414676	5.496219489637704e-4	0.003170732260578169	48	spearman
GOMF_CUPROUS_ION_BINDING	0.48035171515414676	5.496219489637704e-4	0.003170732260578169	48	spearman
GOBP_DEOXYRIBONUCLEOSIDE_MONOPHOSPHATE_CATABOLIC_PROCESS	0.48024316109422494	5.514453813908405e-4	0.0031759845475688806	48	spearman
GOBP_EMBRYONIC_DIGIT_MORPHOGENESIS	0.48024316109422494	5.514453813908405e-4	0.0031759845475688806	48	spearman
GOMF_FRUCTOSE_BINDING	0.48024316109422494	5.514453813908405e-4	0.0031759845475688806	48	spearman
GOBP_NEUROENDOCRINE_CELL_DIFFERENTIATION	0.48013460703430305	5.532742583915127e-4	0.003184760154756661	48	spearman
GOBP_IMMUNE_RESPONSE_TO_TUMOR_CELL	0.4800260529743812	5.551085942456898e-4	0.003186530962347645	48	spearman
GOBP_IP_10_PRODUCTION	0.4800260529743812	5.551085942456898e-4	0.003186530962347645	48	spearman
GOBP_NUTRIENT_STORAGE	0.4800260529743812	5.551085942456898e-4	0.003186530962347645	48	spearman
GOCC_GLUTAMATERGIC_SYNAPSE	0.4800260529743812	5.551085942456898e-4	0.003186530962347645	48	spearman
GOMF_SEQUENCE_SPECIFIC_SINGLE_STRANDED_DNA_BINDING	0.4800260529743812	5.551085942456898e-4	0.003186530962347645	48	spearman
GOBP_MITRAL_VALVE_DEVELOPMENT	0.4799174989144594	5.569484032648146e-4	0.0031953345445143513	48	spearman
GOBP_CYSTEINE_METABOLIC_PROCESS	0.47980894485453757	5.587936997919406e-4	0.003198887027443056	48	spearman
GOBP_IMIDAZOLE_CONTAINING_COMPOUND_METABOLIC_PROCESS	0.47980894485453757	5.587936997919406e-4	0.003198887027443056	48	spearman
GOBP_MONOCARBOXYLIC_ACID_TRANSPORT	0.47980894485453757	5.587936997919406e-4	0.003198887027443056	48	spearman
GOCC_PALMITOYLTRANSFERASE_COMPLEX	0.47980894485453757	5.587936997919406e-4	0.003198887027443056	48	spearman
GOBP_INHIBITION_OF_NEUROEPITHELIAL_CELL_DIFFERENTIATION	0.47970039079461574	5.60644498201747e-4	0.0032042091912559867	48	spearman
GOBP_MANNOSYLATION	0.47970039079461574	5.60644498201747e-4	0.0032042091912559867	48	spearman
GOBP_REGULATION_OF_PROTEIN_MATURATION	0.47970039079461574	5.60644498201747e-4	0.0032042091912559867	48	spearman
GOBP_CHROMATIN_REMODELING	0.47959183673469385	5.625008129006488e-4	0.003206039586800202	48	spearman
GOBP_ESTABLISHMENT_OF_SPINDLE_ORIENTATION	0.47959183673469385	5.625008129006488e-4	0.003206039586800202	48	spearman
GOBP_HIS_PURKINJE_SYSTEM_DEVELOPMENT	0.47959183673469385	5.625008129006488e-4	0.003206039586800202	48	spearman
GOBP_SEMAPHORIN_PLEXIN_SIGNALING_PATHWAY	0.47959183673469385	5.625008129006488e-4	0.003206039586800202	48	spearman
GOBP_VESICLE_TARGETING	0.47959183673469385	5.625008129006488e-4	0.003206039586800202	48	spearman
GOBP_DNA_DOUBLE_STRAND_BREAK_PROCESSING	0.4793747286148502	5.662300489501519e-4	0.003225533182774992	48	spearman
GOBP_GLYCOSIDE_CATABOLIC_PROCESS	0.47926617455492837	5.681029992725645e-4	0.003229151906540568	48	spearman
GOBP_LYMPH_NODE_DEVELOPMENT	0.47926617455492837	5.681029992725645e-4	0.003229151906540568	48	spearman
GOBP_MOLTING_CYCLE_PROCESS	0.47926617455492837	5.681029992725645e-4	0.003229151906540568	48	spearman
GOCC_MHC_CLASS_I_PROTEIN_COMPLEX	0.47926617455492837	5.681029992725645e-4	0.003229151906540568	48	spearman
GOMF_ODORANT_BINDING	0.479116346147622	5.706972407678381e-4	0.0032381930491733697	48	spearman
GOBP_DEOXYRIBONUCLEOSIDE_TRIPHOSPHATE_METABOLIC_PROCESS	0.47904906643508466	5.71865637181537e-4	0.0032381930491733697	48	spearman
GOBP_EPIDERMIS_DEVELOPMENT	0.47904906643508466	5.71865637181537e-4	0.0032381930491733697	48	spearman
GOBP_MITOTIC_CELL_CYCLE	0.47904906643508466	5.71865637181537e-4	0.0032381930491733697	48	spearman
GOBP_POSITIVE_REGULATION_OF_LIPID_METABOLIC_PROCESS	0.47904906643508466	5.71865637181537e-4	0.0032381930491733697	48	spearman
GOBP_REGULATION_OF_VASCULAR_ASSOCIATED_SMOOTH_MUSCLE_CELL_DEDIFFERENTIATION	0.47904906643508466	5.71865637181537e-4	0.0032381930491733697	48	spearman
GOBP_RESPONSE_TO_LIPOPROTEIN_PARTICLE	0.47904906643508466	5.71865637181537e-4	0.0032381930491733697	48	spearman
GOBP_BLOOD_VESSEL_MORPHOGENESIS	0.47894051237516283	5.737553539315828e-4	0.0032418575385110985	48	spearman
GOBP_NEGATIVE_REGULATION_OF_TELOMERE_MAINTENANCE_VIA_TELOMERASE	0.47894051237516283	5.737553539315828e-4	0.0032418575385110985	48	spearman
GOBP_RESPONSE_TO_INCREASED_OXYGEN_LEVELS	0.47894051237516283	5.737553539315828e-4	0.0032418575385110985	48	spearman
GOMF_HISTONE_BINDING	0.47894051237516283	5.737553539315828e-4	0.0032418575385110985	48	spearman
GOBP_DOPAMINERGIC_NEURON_AXON_GUIDANCE	0.478831958315241	5.756506887077662e-4	0.003243785414338147	48	spearman
GOBP_INTERNAL_PEPTIDYL_LYSINE_ACETYLATION	0.478831958315241	5.756506887077662e-4	0.003243785414338147	48	spearman
GOBP_REGULATION_OF_STEROID_METABOLIC_PROCESS	0.478831958315241	5.756506887077662e-4	0.003243785414338147	48	spearman
GOCC_SPINDLE	0.478831958315241	5.756506887077662e-4	0.003243785414338147	48	spearman
GOMF_SEROTONIN_RECEPTOR_ACTIVITY	0.478831958315241	5.756506887077662e-4	0.003243785414338147	48	spearman
GOBP_REGULATION_OF_MITOTIC_CELL_CYCLE	0.4787234042553192	5.775516561720521e-4	0.0032509865608476456	48	spearman
GOCC_INTAC_COMPLEX	0.4787234042553192	5.775516561720521e-4	0.0032509865608476456	48	spearman
GOBP_NEGATIVE_REGULATION_OF_LIPID_STORAGE	0.47850629613547546	5.813705479738755e-4	0.003270718619221221	48	spearman
GOBP_LIPID_TRANSPORT_ACROSS_BLOOD_BRAIN_BARRIER	0.47839774207555363	5.832885017965251e-4	0.0032726875294346964	48	spearman
GOBP_MODIFICATION_DEPENDENT_MACROMOLECULE_CATABOLIC_PROCESS	0.47839774207555363	5.832885017965251e-4	0.0032726875294346964	48	spearman
GOBP_MUSCLE_ADAPTATION	0.47839774207555363	5.832885017965251e-4	0.0032726875294346964	48	spearman
GOBP_N_GLYCAN_FUCOSYLATION	0.47839774207555363	5.832885017965251e-4	0.0032726875294346964	48	spearman
GOMF_ACID_THIOL_LIGASE_ACTIVITY	0.47839774207555363	5.832885017965251e-4	0.0032726875294346964	48	spearman
GOBP_FATTY_ACYL_COA_METABOLIC_PROCESS	0.4782891880156318	5.852121472776404e-4	0.003281716264905672	48	spearman
GOBP_BONE_REMODELING	0.47818063395571	5.871414992406829e-4	0.003287236419568544	48	spearman
GOBP_TRICARBOXYLIC_ACID_METABOLIC_PROCESS	0.47818063395571	5.871414992406829e-4	0.003287236419568544	48	spearman
GOCC_PLATELET_ALPHA_GRANULE_MEMBRANE	0.47818063395571	5.871414992406829e-4	0.003287236419568544	48	spearman
GOBP_REGULATION_OF_EXOSOMAL_SECRETION	0.47807207989578815	5.890765725415968e-4	0.0032963019362166777	48	spearman
GOBP_POLYSACCHARIDE_METABOLIC_PROCESS	0.47785497177594444	5.929639427433945e-4	0.0033127257529283003	48	spearman
GOBP_POSITIVE_REGULATION_OF_EPITHELIAL_TUBE_FORMATION	0.47785497177594444	5.929639427433945e-4	0.0033127257529283003	48	spearman
GOCC_FLEMMING_BODY	0.47785497177594444	5.929639427433945e-4	0.0033127257529283003	48	spearman
GOBP_LEUKOTRIENE_METABOLIC_PROCESS	0.4777464177160226	5.949162695189416e-4	0.0033183036818277257	48	spearman
GOBP_REGULATION_OF_RIBONUCLEASE_ACTIVITY	0.4777464177160226	5.949162695189416e-4	0.0033183036818277257	48	spearman
GOMF_PHOSPHOLIPASE_C_ACTIVITY	0.4777464177160226	5.949162695189416e-4	0.0033183036818277257	48	spearman
GOBP_REGULATION_OF_SKELETAL_MUSCLE_ADAPTATION	0.4776378636561008	5.968743773818098e-4	0.003325670583212262	48	spearman
GOBP_ZYMOGEN_ACTIVATION	0.4776378636561008	5.968743773818098e-4	0.003325670583212262	48	spearman
GOBP_POSITIVE_REGULATION_OF_OSTEOBLAST_DIFFERENTIATION	0.47731220147633524	6.027835378489206e-4	0.0033550128005287124	48	spearman
GOBP_PYRUVATE_METABOLIC_PROCESS	0.47731220147633524	6.027835378489206e-4	0.0033550128005287124	48	spearman
GOBP_ATTACHMENT_OF_SPINDLE_MICROTUBULES_TO_KINETOCHORE	0.4772036474164134	6.047649205798409e-4	0.0033588753119591377	48	spearman
GOBP_L_ALPHA_AMINO_ACID_TRANSMEMBRANE_TRANSPORT	0.4772036474164134	6.047649205798409e-4	0.0033588753119591377	48	spearman
GOBP_REGULATION_OF_ACTIN_FILAMENT_POLYMERIZATION	0.4772036474164134	6.047649205798409e-4	0.0033588753119591377	48	spearman
GOBP_RESPONSE_TO_PARATHYROID_HORMONE	0.4772036474164134	6.047649205798409e-4	0.0033588753119591377	48	spearman
GOBP_PLATELET_DERIVED_GROWTH_FACTOR_RECEPTOR_ALPHA_SIGNALING_PATHWAY	0.4770950933564916	6.067521598218416e-4	0.003366329367305018	48	spearman
GOBP_POSITIVE_REGULATION_OF_STEROID_HORMONE_SECRETION	0.4770950933564916	6.067521598218416e-4	0.003366329367305018	48	spearman
GOBP_REGULATION_OF_AMYLOID_FIBRIL_FORMATION	0.47698653929656964	6.087452707584832e-4	0.0033755927978934806	48	spearman
GOBP_MITOCHONDRIAL_GENOME_MAINTENANCE	0.4768779852366478	6.107442686063881e-4	0.0033812876324542528	48	spearman
GOBP_REGULATION_OF_AEROBIC_RESPIRATION	0.4768779852366478	6.107442686063881e-4	0.0033812876324542528	48	spearman
GOCC_ALVEOLAR_LAMELLAR_BODY	0.4768779852366478	6.107442686063881e-4	0.0033812876324542528	48	spearman
GOBP_POSITIVE_REGULATION_OF_RESPONSE_TO_WOUNDING	0.476769431176726	6.127491686153009e-4	0.00338879190443523	48	spearman
GOBP_PRESYNAPTIC_ENDOCYTOSIS	0.476769431176726	6.127491686153009e-4	0.00338879190443523	48	spearman
GOBP_PROTEIN_IMPORT_INTO_PEROXISOME_MATRIX_SUBSTRATE_RELEASE	0.47666087711680416	6.147599860681456e-4	0.0033891364049694495	48	spearman
GOBP_REGULATION_OF_NEUTROPHIL_EXTRAVASATION	0.47666087711680416	6.147599860681456e-4	0.0033891364049694495	48	spearman
GOBP_RENAL_SODIUM_ION_ABSORPTION	0.47666087711680416	6.147599860681456e-4	0.0033891364049694495	48	spearman
GOBP_RENAL_SODIUM_ION_TRANSPORT	0.47666087711680416	6.147599860681456e-4	0.0033891364049694495	48	spearman
GOBP_SYNAPTIC_SIGNALING_VIA_NEUROPEPTIDE	0.47666087711680416	6.147599860681456e-4	0.0033891364049694495	48	spearman
GOCC_SITE_OF_DOUBLE_STRAND_BREAK	0.47666087711680416	6.147599860681456e-4	0.0033891364049694495	48	spearman
GOBP_REGULATION_OF_PROTEIN_LOCALIZATION_TO_ENDOPLASMIC_RETICULUM	0.4765523230568823	6.167767362810708e-4	0.0033984593557704616	48	spearman
GOBP_CEREBELLAR_PURKINJE_CELL_LAYER_MORPHOGENESIS	0.47644376899696045	6.187994346035066e-4	0.0033988373155379972	48	spearman
GOBP_G_PROTEIN_COUPLED_RECEPTOR_SIGNALING_PATHWAY_INVOLVED_IN_HEART_PROCESS	0.47644376899696045	6.187994346035066e-4	0.0033988373155379972	48	spearman
GOBP_GDP_L_FUCOSE_METABOLIC_PROCESS	0.47644376899696045	6.187994346035066e-4	0.0033988373155379972	48	spearman
GOBP_REGULATION_OF_ALDOSTERONE_METABOLIC_PROCESS	0.47644376899696045	6.187994346035066e-4	0.0033988373155379972	48	spearman
GOBP_REGULATION_OF_CHROMOSOME_ORGANIZATION	0.47644376899696045	6.187994346035066e-4	0.0033988373155379972	48	spearman
GOMF_FATTY_ACID_TRANSMEMBRANE_TRANSPORTER_ACTIVITY	0.47644376899696045	6.187994346035066e-4	0.0033988373155379972	48	spearman
GOBP_REGULATION_OF_HEART_MORPHOGENESIS	0.4763352149370386	6.208280964182394e-4	0.003404604316458616	48	spearman
GOBP_SKELETAL_MUSCLE_SATELLITE_CELL_MAINTENANCE_INVOLVED_IN_SKELETAL_MUSCLE_REGENERATION	0.4763352149370386	6.208280964182394e-4	0.003404604316458616	48	spearman
GOMF_HEPARIN_BINDING	0.4763352149370386	6.208280964182394e-4	0.003404604316458616	48	spearman
GOBP_SENSORY_PERCEPTION_OF_CHEMICAL_STIMULUS	0.4762266608771168	6.228627371414287e-4	0.0034121761285081102	48	spearman
GOBP_TUMOR_NECROSIS_FACTOR_MEDIATED_SIGNALING_PATHWAY	0.4762266608771168	6.228627371414287e-4	0.0034121761285081102	48	spearman
GOMF_PHOSPHATIDYLINOSITOL_3_5_BISPHOSPHATE_BINDING	0.47611810681719496	6.249033722227045e-4	0.0034215590726737375	48	spearman
GOBP_POSITIVE_REGULATION_OF_VASCULAR_PERMEABILITY	0.4760095527572731	6.269500171451913e-4	0.003427370549464231	48	spearman
GOBP_REGULATION_OF_INTESTINAL_CHOLESTEROL_ABSORPTION	0.4760095527572731	6.269500171451913e-4	0.003427370549464231	48	spearman
GOMF_PHOSPHATASE_BINDING	0.4760095527572731	6.269500171451913e-4	0.003427370549464231	48	spearman
GOBP_CILIUM_OR_FLAGELLUM_DEPENDENT_CELL_MOTILITY	0.47590099869735125	6.290026874255753e-4	0.0034314020104408275	48	spearman
GOBP_POSITIVE_REGULATION_OF_STRIATED_MUSCLE_CONTRACTION	0.47590099869735125	6.290026874255753e-4	0.0034314020104408275	48	spearman
GOBP_RENAL_ALBUMIN_ABSORPTION	0.47590099869735125	6.290026874255753e-4	0.0034314020104408275	48	spearman
GOMF_PROTEIN_DIMERIZATION_ACTIVITY	0.47590099869735125	6.290026874255753e-4	0.0034314020104408275	48	spearman
GOBP_DORSAL_SPINAL_CORD_DEVELOPMENT	0.4757924446374294	6.310613986141687e-4	0.003439037470463428	48	spearman
GOBP_GLANDULAR_EPITHELIAL_CELL_DEVELOPMENT	0.4757924446374294	6.310613986141687e-4	0.003439037470463428	48	spearman
GOBP_FAT_CELL_DIFFERENTIATION	0.4756838905775076	6.331261662949509e-4	0.0034430977964846838	48	spearman
GOBP_NEGATIVE_REGULATION_OF_CELL_ADHESION_MEDIATED_BY_INTEGRIN	0.4756838905775076	6.331261662949509e-4	0.0034430977964846838	48	spearman
GOBP_REGULATION_OF_CHOLESTEROL_IMPORT	0.4756838905775076	6.331261662949509e-4	0.0034430977964846838	48	spearman
GOBP_SULFUR_COMPOUND_METABOLIC_PROCESS	0.4756838905775076	6.331261662949509e-4	0.0034430977964846838	48	spearman
GOBP_HISTAMINE_SECRETION	0.47557533651758577	6.351970060856279e-4	0.003447174183832352	48	spearman
GOCC_AMPHISOME	0.47557533651758577	6.351970060856279e-4	0.003447174183832352	48	spearman
GOMF_NICKEL_CATION_BINDING	0.47557533651758577	6.351970060856279e-4	0.003447174183832352	48	spearman
GOMF_PHOSPHATIDYLINOSITOL_3_KINASE_BINDING	0.47557533651758577	6.351970060856279e-4	0.003447174183832352	48	spearman
GOBP_REGULATION_OF_PHOSPHATIDYLCHOLINE_BIOSYNTHETIC_PROCESS	0.4754667824576639	6.372739336376968e-4	0.003453058552151093	48	spearman
GOBP_TRANSITION_BETWEEN_FAST_AND_SLOW_FIBER	0.4754667824576639	6.372739336376968e-4	0.003453058552151093	48	spearman
GOMF_CYSTEINE_TYPE_ENDOPEPTIDASE_INHIBITOR_ACTIVITY_INVOLVED_IN_APOPTOTIC_PROCESS	0.4754667824576639	6.372739336376968e-4	0.003453058552151093	48	spearman
GOMF_ESTROGEN_2_HYDROXYLASE_ACTIVITY	0.47535822839774206	6.393569646364843e-4	0.0034625476299669695	48	spearman
GOBP_CHOLINE_TRANSPORT	0.4752496743378202	6.414461148012203e-4	0.0034702600591319517	48	spearman
GOBP_MONOATOMIC_ION_TRANSPORT	0.4752496743378202	6.414461148012203e-4	0.0034702600591319517	48	spearman
GOBP_HYALURONAN_CATABOLIC_PROCESS	0.4751411202778984	6.435413998850836e-4	0.0034761894664600067	48	spearman
GOBP_SINOATRIAL_NODE_CELL_DEVELOPMENT	0.4751411202778984	6.435413998850836e-4	0.0034761894664600067	48	spearman
GOBP_SINOATRIAL_NODE_CELL_DIFFERENTIATION	0.4751411202778984	6.435413998850836e-4	0.0034761894664600067	48	spearman
GOBP_CELL_DIFFERENTIATION_INVOLVED_IN_METANEPHROS_DEVELOPMENT	0.47503256621797657	6.456428356752611e-4	0.0034803350377618928	48	spearman
GOBP_EQUILIBRIOCEPTION	0.47503256621797657	6.456428356752611e-4	0.0034803350377618928	48	spearman
GOBP_REGULATION_OF_CATALYTIC_ACTIVITY	0.47503256621797657	6.456428356752611e-4	0.0034803350377618928	48	spearman
GOCC_CHLORIDE_CHANNEL_COMPLEX	0.47503256621797657	6.456428356752611e-4	0.0034803350377618928	48	spearman
GOBP_MATING_BEHAVIOR	0.4749240121580547	6.477504379930023e-4	0.003486293744659604	48	spearman
GOBP_NEGATIVE_REGULATION_OF_TELOMERE_MAINTENANCE	0.4749240121580547	6.477504379930023e-4	0.003486293744659604	48	spearman
GOBP_REGULATION_OF_CELL_JUNCTION_ASSEMBLY	0.4749240121580547	6.477504379930023e-4	0.003486293744659604	48	spearman
GOBP_ATP_EXPORT	0.47481545809813286	6.498642226936759e-4	0.0034886743971353916	48	spearman
GOBP_ENERGY_RESERVE_METABOLIC_PROCESS	0.47481545809813286	6.498642226936759e-4	0.0034886743971353916	48	spearman
GOBP_VERY_LOW_DENSITY_LIPOPROTEIN_PARTICLE_CLEARANCE	0.47481545809813286	6.498642226936759e-4	0.0034886743971353916	48	spearman
GOCC_GLYCOPROTEIN_COMPLEX	0.47481545809813286	6.498642226936759e-4	0.0034886743971353916	48	spearman
GOCC_PERICILIARY_MEMBRANE_COMPARTMENT	0.47481545809813286	6.498642226936759e-4	0.0034886743971353916	48	spearman
GOBP_INTERLEUKIN_6_MEDIATED_SIGNALING_PATHWAY	0.47470690403821103	6.519842056668237e-4	0.003496457949814477	48	spearman
GOBP_POTASSIUM_ION_TRANSPORT	0.47470690403821103	6.519842056668237e-4	0.003496457949814477	48	spearman
GOBP_APOPTOTIC_PROCESS_IN_BONE_MARROW_CELL	0.4745983499782892	6.541104028362195e-4	0.003502460833247197	48	spearman
GOBP_POSITIVE_REGULATION_OF_PROTEIN_LOCALIZATION_TO_EARLY_ENDOSOME	0.4745983499782892	6.541104028362195e-4	0.003502460833247197	48	spearman
GOMF_PROTEIN_PHOSPHATASE_BINDING	0.4745983499782892	6.541104028362195e-4	0.003502460833247197	48	spearman
GOBP_NEGATIVE_REGULATION_OF_MUSCLE_ORGAN_DEVELOPMENT	0.4744897959183674	6.562428301599282e-4	0.003510276871116869	48	spearman
GOBP_REGULATION_OF_CHROMOSOME_CONDENSATION	0.4744897959183674	6.562428301599282e-4	0.003510276871116869	48	spearman
GOBP_SOMATOTROPIN_SECRETING_CELL_DIFFERENTIATION	0.4743812418584455	6.583815036303562e-4	0.0035181102774635925	48	spearman
GOMF_INOSITOL_PHOSPHATE_KINASE_ACTIVITY	0.4743812418584455	6.583815036303562e-4	0.0035181102774635925	48	spearman
GOBP_GLUTAMATE_SECRETION_NEUROTRANSMISSION	0.47427268779852366	6.60526439274298e-4	0.0035259610845353316	48	spearman
GOCC_MULTIVESICULAR_BODY_INTERNAL_VESICLE	0.47427268779852366	6.60526439274298e-4	0.0035259610845353316	48	spearman
GOBP_SECRETION_BY_TISSUE	0.47416413373860183	6.626776531530244e-4	0.003535635985840983	48	spearman
GOBP_CARDIOBLAST_DIFFERENTIATION	0.47405557967868	6.648351613623004e-4	0.00353629956369876	48	spearman
GOBP_NEGATIVE_REGULATION_OF_CELL_CYCLE_PROCESS	0.47405557967868	6.648351613623004e-4	0.00353629956369876	48	spearman
GOBP_PERIPHERAL_NERVOUS_SYSTEM_DEVELOPMENT	0.47405557967868	6.648351613623004e-4	0.00353629956369876	48	spearman
GOBP_SYNAPTIC_VESICLE_EXOCYTOSIS	0.47405557967868	6.648351613623004e-4	0.00353629956369876	48	spearman
GOCC_RNA_POLYMERASE_I_TRANSCRIPTION_REGULATOR_COMPLEX	0.47405557967868	6.648351613623004e-4	0.00353629956369876	48	spearman
GOCC_RNA_POLYMERASE_TRANSCRIPTION_FACTOR_SL1_COMPLEX	0.47405557967868	6.648351613623004e-4	0.00353629956369876	48	spearman
GOBP_NEGATIVE_REGULATION_OF_ACUTE_INFLAMMATORY_RESPONSE	0.4739470256187581	6.669989800324728e-4	0.0035405907200502986	48	spearman
GOBP_PROTEIN_INSERTION_INTO_ER_MEMBRANE_BY_STOP_TRANSFER_MEMBRANE_ANCHOR_SEQUENCE	0.4739470256187581	6.669989800324728e-4	0.0035405907200502986	48	spearman
GOBP_REGULATION_OF_HEART_CONTRACTION	0.4739470256187581	6.669989800324728e-4	0.0035405907200502986	48	spearman
GOMF_PLUS_END_DIRECTED_MICROTUBULE_MOTOR_ACTIVITY	0.4739470256187581	6.669989800324728e-4	0.0035405907200502986	48	spearman
GOBP_MAINTENANCE_OF_SISTER_CHROMATID_COHESION	0.4738384715588363	6.691691253285008e-4	0.0035503045205532453	48	spearman
GOBP_NEGATIVE_REGULATION_OF_KIDNEY_DEVELOPMENT	0.47372991749891447	6.713456134500344e-4	0.003560042084331585	48	spearman
GOBP_ANTIFUNGAL_HUMORAL_RESPONSE	0.47362136343899264	6.735284606314568e-4	0.003567991378248671	48	spearman
GOBP_CELL_CELL_ADHESION_VIA_PLASMA_MEMBRANE_ADHESION_MOLECULES	0.47362136343899264	6.735284606314568e-4	0.003567991378248671	48	spearman
GOBP_CELL_VOLUME_HOMEOSTASIS	0.4734042553191489	6.779132972855357e-4	0.0035839428421843215	48	spearman
GOBP_CELLULAR_COMPONENT_DISASSEMBLY_INVOLVED_IN_EXECUTION_PHASE_OF_APOPTOSIS	0.4734042553191489	6.779132972855357e-4	0.0035839428421843215	48	spearman
GOBP_POSITIVE_REGULATION_OF_INTERLEUKIN_1_PRODUCTION	0.4734042553191489	6.779132972855357e-4	0.0035839428421843215	48	spearman
GOMF_G_PROTEIN_BETA_GAMMA_SUBUNIT_COMPLEX_BINDING	0.4734042553191489	6.779132972855357e-4	0.0035839428421843215	48	spearman
GOMF_MEMBRANE_DESTABILIZING_ACTIVITY	0.4732957012592271	6.801153194011521e-4	0.0035937637839343916	48	spearman
GOBP_CIRCADIAN_SLEEP_WAKE_CYCLE_SLEEP	0.47307859313938344	6.845386530791079e-4	0.003608002718956349	48	spearman
GOBP_MYELOID_CELL_APOPTOTIC_PROCESS	0.47307859313938344	6.845386530791079e-4	0.003608002718956349	48	spearman
GOBP_NEGATIVE_REGULATION_OF_TRANSCRIPTION_BY_RNA_POLYMERASE_I	0.47307859313938344	6.845386530791079e-4	0.003608002718956349	48	spearman
GOBP_REGULATION_OF_COLLAGEN_METABOLIC_PROCESS	0.47307859313938344	6.845386530791079e-4	0.003608002718956349	48	spearman
GOBP_REGULATION_OF_MACROPHAGE_APOPTOTIC_PROCESS	0.47307859313938344	6.845386530791079e-4	0.003608002718956349	48	spearman
GOBP_NEGATIVE_REGULATION_OF_LIPID_TRANSPORT	0.4729700390794616	6.867599974943701e-4	0.0036142346615487876	48	spearman
GOBP_RESPONSE_TO_CARBOHYDRATE	0.4729700390794616	6.867599974943701e-4	0.0036142346615487876	48	spearman
GOCC_NURF_COMPLEX	0.4729700390794616	6.867599974943701e-4	0.0036142346615487876	48	spearman
GOBP_GLUTAMINE_METABOLIC_PROCESS	0.47286148501953973	6.889878155876163e-4	0.0036204817942962556	48	spearman
GOBP_POSITIVE_REGULATION_OF_CHOLESTEROL_EFFLUX	0.47286148501953973	6.889878155876163e-4	0.0036204817942962556	48	spearman
GOCC_CASPASE_COMPLEX	0.47286148501953973	6.889878155876163e-4	0.0036204817942962556	48	spearman
GOBP_POSITIVE_REGULATION_OF_LIPOPOLYSACCHARIDE_MEDIATED_SIGNALING_PATHWAY	0.4727529309596179	6.912221238731743e-4	0.0036303946073177893	48	spearman
GOBP_POSITIVE_REGULATION_OF_HAIR_FOLLICLE_DEVELOPMENT	0.4726443768996961	6.934629389006114e-4	0.003640331604812264	48	spearman
GOBP_GLYCOSYL_COMPOUND_BIOSYNTHETIC_PROCESS	0.47253582283977424	6.957102772548128e-4	0.0036411396456525707	48	spearman
GOBP_SMALL_MOLECULE_METABOLIC_PROCESS	0.47253582283977424	6.957102772548128e-4	0.0036411396456525707	48	spearman
GOCC_HAPTOGLOBIN_HEMOGLOBIN_COMPLEX	0.47253582283977424	6.957102772548128e-4	0.0036411396456525707	48	spearman
GOCC_RADIAL_SPOKE	0.47253582283977424	6.957102772548128e-4	0.0036411396456525707	48	spearman
GOCC_TRANSPORTER_COMPLEX	0.47253582283977424	6.957102772548128e-4	0.0036411396456525707	48	spearman
GOMF_HAPTOGLOBIN_BINDING	0.47253582283977424	6.957102772548128e-4	0.0036411396456525707	48	spearman
GOBP_AMINOACYL_TRNA_METABOLISM_INVOLVED_IN_TRANSLATIONAL_FIDELITY	0.4724272687798524	6.979641555560198e-4	0.0036419769636913115	48	spearman
GOBP_AMINOGLYCAN_CATABOLIC_PROCESS	0.4724272687798524	6.979641555560198e-4	0.0036419769636913115	48	spearman
GOBP_ANATOMICAL_STRUCTURE_MATURATION	0.4724272687798524	6.979641555560198e-4	0.0036419769636913115	48	spearman
GOBP_PYRIDINE_CONTAINING_COMPOUND_METABOLIC_PROCESS	0.4724272687798524	6.979641555560198e-4	0.0036419769636913115	48	spearman
GOMF_AMINOACYL_TRNA_DEACYLASE_ACTIVITY	0.4724272687798524	6.979641555560198e-4	0.0036419769636913115	48	spearman
[truncated: 8,481 more rows]
