# Supplementary material for: Simulated Microgravity Recapitulates Aspects of Biological Aging in Humans
Source: bioRxiv. 2026 Mar 5:2026.03.03.709404. Preprint. [Version 1] doi: 10.64898/2026.03.03.709404 (PMC13001487; doi:10.64898/2026.03.03.709404)
Supplement: Supplement 2 [file media-2.zip › Manuscript_supplementary_tables/ST10_module_labels_hallmark.csv]

module	n_nodes	label	top_pathways	all_pathways	module_rank
1	4	Epithelial Mesenchymal Transition / Coagulation	HALLMARK_EPITHELIAL_MESENCHYMAL_TRANSITION;HALLMARK_COAGULATION	HALLMARK_EPITHELIAL_MESENCHYMAL_TRANSITION;HALLMARK_COAGULATION;HALLMARK_ANGIOGENESIS;HALLMARK_MYOGENESIS	1
